# Supplementary material for: A Dynamic View of Molecular Switch Behavior at Serotonin Receptors: Implications for Functional Selectivity
Source: PLoS One. 2014 Oct 14;9(10):e109312. doi: 10.1371/journal.pone.0109312 (PMC4196896; doi:10.1371/journal.pone.0109312)
Supplement: File S1 — Simulation data (classical MD). Initial topologies for the different systems simulated with classical MD (summarized in Table 1) and the scripts used to run them in ACEMD. (TAR) [file pone.0109312.s010.tar]

Archive with 11 entries (10 files):
- classical_MD
- classical_MD/5HT2B_F6.41L.tar
- classical_MD/5HT2B_apo.tar
- classical_MD/5HT2B.tar
- classical_MD/5HT1B_apo.tar
- classical_MD/5HT1B.tar
- classical_MD/input.restrain.protein.npt2
- classical_MD/input.nvt
- classical_MD/input.restrain.protein.npt1
- classical_MD/input.restrain.protein.npt
- Readme_classical_MD.txt
