# Supplementary material for: A Dynamic View of Molecular Switch Behavior at Serotonin Receptors: Implications for Functional Selectivity
Source: PLoS One. 2014 Oct 14;9(10):e109312. doi: 10.1371/journal.pone.0109312 (PMC4196896; doi:10.1371/journal.pone.0109312)
Supplement: File S1 — Simulation data (classical MD). Initial topologies for the different systems simulated with classical MD (summarized in Table 1) and the scripts used to run them in ACEMD. (TAR) [file pone.0109312.s010.tar › classical_MD/input.nvt]

set inputname   output.restrain.protein.npt2
set outputname  nvt
set structure   structure
set parameters  structure.top
set temperature 300
set numSteps    125000000


restart         off
restartfreq     5000
restartname     $outputname.restart

coordinates     $structure.pdb
amber on
parmfile      $parameters

bincoordinates  $inputname.coor
binvelocities   $inputname.vel

celldimension   76.613 76.928 89.975

timestep        4
rigidbonds	all
hydrogenscale   4

switching       on
switchdist      7.5
cutoff          9  
exclude         scaled1-4
1-4scaling      0.83333

constraints	off
consref		constraints_zinc_run.pdb
constraintscaling 30 

langevin        on
langevintemp    $temperature
langevindamping 0.1

outputname      $outputname
dcdfreq         25000
dcdfile         $outputname.dcd

pme             on
pmegridspacing  1.0

energyfreq      5000

#minimize 	1000
run 		$numSteps
