# Supplementary material for: A Dynamic View of Molecular Switch Behavior at Serotonin Receptors: Implications for Functional Selectivity
Source: PLoS One. 2014 Oct 14;9(10):e109312. doi: 10.1371/journal.pone.0109312 (PMC4196896; doi:10.1371/journal.pone.0109312)
Supplement: File S1 — Simulation data (classical MD). Initial topologies for the different systems simulated with classical MD (summarized in Table 1) and the scripts used to run them in ACEMD. (TAR) [file pone.0109312.s010.tar › classical_MD/input.restrain.protein.npt]

set temperature 300 
set structure structure
set restrain constraints
#set input namd_min
set output output.restrain.protein.npt

amber on
parmfile $structure.top
#parameters 	par_all36_prot_na_lipid.inp
structure	$structure.psf
coordinates     $structure.pdb 
#bincoordinates  output.restrain.protein.coor 
#binvelocities   output.restrain.protein.vel 
#binindex        output.restrain.protein.idx
temperature	$temperature

celldimension   81.344 81.685 96.829
#restart	on
restartfreq     25000
restartsave	on
outputname      $output
dcdfile         $output.dcd
dcdfreq         25000

timestep        2
rigidbonds      none
hydrogenscale	4
switching       on
switchdist      7.5 
cutoff          9
exclude         scaled1-4 
1-4scaling      0.833333
pairlistdist    9.
#stepspercycle   10
#wrap all

pme             on
pmegridspacing  1.0

langevin                on
langevindamping         1.0
langevintemp            $temperature

berendsenpressure on 
berendsenpressurerelaxationtime 800
#useflexiblecell on
useconstantratio on

constraints on
consref $restrain.pdb

energyfreq  1000

constraintscaling 10
minimize 3000
#run 50000
