# Supplementary material for: A Dynamic View of Molecular Switch Behavior at Serotonin Receptors: Implications for Functional Selectivity
Source: PLoS One. 2014 Oct 14;9(10):e109312. doi: 10.1371/journal.pone.0109312 (PMC4196896; doi:10.1371/journal.pone.0109312)
Supplement: File S1 — Simulation data (classical MD). Initial topologies for the different systems simulated with classical MD (summarized in Table 1) and the scripts used to run them in ACEMD. (TAR) [file pone.0109312.s010.tar › Readme_classical_MD.txt]

The following folder contains initial topologies for the different simulated systems (summarized in Table 2 of the article) and the scripts used to run them in ACEMD:

The classical_MD folder contains scripts and topologies used for the following systems:

	5HT1B: 5-HT1B receptor in complex with ergotamine
	5HT2B: 5-HT2B receptor in complex with ergotamine

	5HT1B_apo: 5-HT1B receptor in its apo form (unliganded)
	5HT2B_apo: 5-HT2B receptor in its apo form (unliganded)

	5HT2B_F6.41L: 5-HT2B receptor in complex with ergotamine with a point mutation of residue 6.41 from 		phenylalanine to leucine
