# Supplementary material for: A Dynamic View of Molecular Switch Behavior at Serotonin Receptors: Implications for Functional Selectivity
Source: PLoS One. 2014 Oct 14;9(10):e109312. doi: 10.1371/journal.pone.0109312 (PMC4196896; doi:10.1371/journal.pone.0109312)
Supplement: File S2 — Simulation data (metadynamics). Initial topology of the 5-HT2B receptor in complex with ergotamine, together with scripts used to perform multiple walker metadynamics. (TAR) [file pone.0109312.s011.tar]

Archive with 6 entries (5 files):
- 5HT2B_metadynamics
- 5HT2B_metadynamics/inputNVT_w1
- 5HT2B_metadynamics/structure.pdb
- 5HT2B_metadynamics/META_INP
- 5HT2B_metadynamics/structure.top
- Readme_metadynamics.txt
