# Supplementary material for: A Dynamic View of Molecular Switch Behavior at Serotonin Receptors: Implications for Functional Selectivity
Source: PLoS One. 2014 Oct 14;9(10):e109312. doi: 10.1371/journal.pone.0109312 (PMC4196896; doi:10.1371/journal.pone.0109312)
Supplement: File S2 — Simulation data (metadynamics). Initial topology of the 5-HT2B receptor in complex with ergotamine, together with scripts used to perform multiple walker metadynamics. (TAR) [file pone.0109312.s011.tar › 5HT2B_metadynamics/inputNVT_w1]

set inputname   output.restrain.protein.npt2
set outputname  META
set structure   structure
set parameters  structure.top
set temperature 300
set numSteps    50000000


restart         on
restartfreq     5000
restartname     $outputname.restart

coordinates     $structure.pdb
amber on
parmfile      $parameters

#bincoordinates  $inputname.coor
#binvelocities   $inputname.vel

#celldimension
extendedsystem output.restrain.protein.npt2.xsc 


timestep        4
hydrogenscale   4
rigidbonds      all 

exclude         scaled1-4
1-4scaling      1.0
switching       on
switchdist      7.5
cutoff          9
fullelectfrequency	2

outputname      $outputname
#restartsave 	on
restartname	$outputname.restart
restartfreq     25000
dcdfile		$outputname.dcd
dcdfreq         10000
energyfreq      10000


pme             on
pmegridspacing	1

#constraints on
#consref	constraints.pdb 

langevin 	on
langevintemp	$temperature
langevindamping 0.1

pluginload testplug /opt/acemd/plumed.so
pluginarg testplug input META_INP
pluginfreq 1


#script 
run	     $numSteps
