# Supplementary material for: A Dynamic View of Molecular Switch Behavior at Serotonin Receptors: Implications for Functional Selectivity
Source: PLoS One. 2014 Oct 14;9(10):e109312. doi: 10.1371/journal.pone.0109312 (PMC4196896; doi:10.1371/journal.pone.0109312)
Supplement: File S2 — Simulation data (metadynamics). Initial topology of the 5-HT2B receptor in complex with ergotamine, together with scripts used to perform multiple walker metadynamics. (TAR) [file pone.0109312.s011.tar › 5HT2B_metadynamics/structure.pdb]

ATOM      1 HH31 ACE     1      -0.904  26.622  31.056  1.00  0.00
ATOM      2  CH3 ACE     1      -1.390  26.165  30.194  1.00  0.00
ATOM      3 HH32 ACE     1      -2.450  26.419  30.198  1.00  0.00
ATOM      4 HH33 ACE     1      -1.276  25.082  30.243  1.00  0.00
ATOM      5  C   ACE     1      -0.779  26.658  28.899  1.00  0.00
ATOM      6  O   ACE     1       0.152  27.477  28.925  1.00  0.00
ATOM      7  N   GLU     2      -1.291  26.170  27.777  1.00  0.00
ATOM      8  H   GLU     2      -2.016  25.468  27.819  1.00  0.00
ATOM      9  CA  GLU     2      -0.788  26.568  26.464  1.00  0.00
ATOM     10  HA  GLU     2      -0.016  27.328  26.586  1.00  0.00
ATOM     11  CB  GLU     2      -0.181  25.366  25.712  1.00  0.00
ATOM     12  HB2 GLU     2      -0.858  24.524  25.858  1.00  0.00
ATOM     13  HB3 GLU     2      -0.154  25.632  24.655  1.00  0.00
ATOM     14  CG  GLU     2       1.215  24.979  26.172  1.00  0.00
ATOM     15  HG2 GLU     2       1.155  24.784  27.243  1.00  0.00
ATOM     16  HG3 GLU     2       1.462  24.055  25.649  1.00  0.00
ATOM     17  CD  GLU     2       2.291  26.014  25.906  1.00  0.00
ATOM     18  OE1 GLU     2       2.756  26.104  24.747  1.00  0.00
ATOM     19  OE2 GLU     2       2.663  26.743  26.855  1.00  0.00
ATOM     20  C   GLU     2      -1.877  27.220  25.607  1.00  0.00
ATOM     21  O   GLU     2      -3.065  26.887  25.739  1.00  0.00
ATOM     22  N   GLU     3      -1.462  28.151  24.729  1.00  0.00
ATOM     23  H   GLU     3      -0.482  28.394  24.754  1.00  0.00
ATOM     24  CA  GLU     3      -2.333  28.875  23.803  1.00  0.00
ATOM     25  HA  GLU     3      -3.325  28.422  23.799  1.00  0.00
ATOM     26  CB  GLU     3      -2.467  30.354  24.230  1.00  0.00
ATOM     27  HB2 GLU     3      -2.915  30.347  25.224  1.00  0.00
ATOM     28  HB3 GLU     3      -1.453  30.749  24.292  1.00  0.00
ATOM     29  CG  GLU     3      -3.300  31.235  23.303  1.00  0.00
ATOM     30  HG2 GLU     3      -3.230  32.235  23.731  1.00  0.00
ATOM     31  HG3 GLU     3      -2.795  31.217  22.337  1.00  0.00
ATOM     32  CD  GLU     3      -4.762  30.866  23.117  1.00  0.00
ATOM     33  OE1 GLU     3      -5.191  30.731  21.947  1.00  0.00
ATOM     34  OE2 GLU     3      -5.481  30.727  24.132  1.00  0.00
ATOM     35  C   GLU     3      -1.790  28.750  22.373  1.00  0.00
ATOM     36  O   GLU     3      -0.596  28.959  22.144  1.00  0.00
ATOM     37  N   GLN     4      -2.676  28.404  21.424  1.00  0.00
ATOM     38  H   GLN     4      -3.609  28.168  21.729  1.00  0.00
ATOM     39  CA  GLN     4      -2.350  28.251  20.002  1.00  0.00
ATOM     40  HA  GLN     4      -1.443  27.654  19.906  1.00  0.00
ATOM     41  CB  GLN     4      -3.489  27.549  19.220  1.00  0.00
ATOM     42  HB2 GLN     4      -3.256  27.687  18.164  1.00  0.00
ATOM     43  HB3 GLN     4      -3.418  26.491  19.472  1.00  0.00
ATOM     44  CG  GLN     4      -4.917  28.047  19.499  1.00  0.00
ATOM     45  HG2 GLN     4      -4.864  29.116  19.706  1.00  0.00
ATOM     46  HG3 GLN     4      -5.537  27.878  18.618  1.00  0.00
ATOM     47  CD  GLN     4      -5.559  27.357  20.680  1.00  0.00
ATOM     48  OE1 GLN     4      -5.766  26.138  20.690  1.00  0.00
ATOM     49  NE2 GLN     4      -5.906  28.127  21.697  1.00  0.00
ATOM     50 HE21 GLN     4      -6.339  27.717  22.512  1.00  0.00
ATOM     51 HE22 GLN     4      -5.736  29.122  21.654  1.00  0.00
ATOM     52  C   GLN     4      -1.992  29.609  19.360  1.00  0.00
ATOM     53  O   GLN     4      -0.977  29.701  18.666  1.00  0.00
ATOM     54  N   GLY     5      -2.796  30.640  19.637  1.00  0.00
ATOM     55  H   GLY     5      -3.588  30.471  20.241  1.00  0.00
ATOM     56  CA  GLY     5      -2.597  31.989  19.120  1.00  0.00
ATOM     57  HA2 GLY     5      -2.590  32.677  19.965  1.00  0.00
ATOM     58  HA3 GLY     5      -1.629  32.019  18.619  1.00  0.00
ATOM     59  C   GLY     5      -3.672  32.420  18.143  1.00  0.00
ATOM     60  O   GLY     5      -4.863  32.195  18.393  1.00  0.00
ATOM     61  N   ASN     6      -3.253  33.046  17.022  1.00  0.00
ATOM     62  H   ASN     6      -2.261  33.216  16.936  1.00  0.00
ATOM     63  CA  ASN     6      -4.137  33.540  15.962  1.00  0.00
ATOM     64  HA  ASN     6      -5.160  33.217  16.155  1.00  0.00
ATOM     65  CB  ASN     6      -4.109  35.070  15.907  1.00  0.00
ATOM     66  HB2 ASN     6      -4.176  35.426  16.935  1.00  0.00
ATOM     67  HB3 ASN     6      -3.146  35.358  15.486  1.00  0.00
ATOM     68  CG  ASN     6      -5.207  35.724  15.095  1.00  0.00
ATOM     69  OD1 ASN     6      -6.024  35.076  14.426  1.00  0.00
ATOM     70  ND2 ASN     6      -5.245  37.046  15.139  1.00  0.00
ATOM     71 HD21 ASN     6      -5.953  37.545  14.620  1.00  0.00
ATOM     72 HD22 ASN     6      -4.566  37.550  15.692  1.00  0.00
ATOM     73  C   ASN     6      -3.736  32.947  14.616  1.00  0.00
ATOM     74  O   ASN     6      -2.544  32.871  14.302  1.00  0.00
ATOM     75  N   LYS     7      -4.742  32.540  13.817  1.00  0.00
ATOM     76  H   LYS     7      -5.688  32.640  14.156  1.00  0.00
ATOM     77  CA  LYS     7      -4.536  31.905  12.518  1.00  0.00
ATOM     78  HA  LYS     7      -3.488  31.977  12.227  1.00  0.00
ATOM     79  CB  LYS     7      -4.927  30.403  12.598  1.00  0.00
ATOM     80  HB2 LYS     7      -5.896  30.339  13.093  1.00  0.00
ATOM     81  HB3 LYS     7      -5.016  30.029  11.578  1.00  0.00
ATOM     82  CG  LYS     7      -3.901  29.553  13.368  1.00  0.00
ATOM     83  HG2 LYS     7      -2.920  29.737  12.929  1.00  0.00
ATOM     84  HG3 LYS     7      -3.903  29.888  14.405  1.00  0.00
ATOM     85  CD  LYS     7      -4.211  28.048  13.316  1.00  0.00
ATOM     86  HD2 LYS     7      -4.256  27.765  12.264  1.00  0.00
ATOM     87  HD3 LYS     7      -3.380  27.531  13.796  1.00  0.00
ATOM     88  CE  LYS     7      -5.525  27.656  14.008  1.00  0.00
ATOM     89  HE2 LYS     7      -6.337  28.202  13.528  1.00  0.00
ATOM     90  HE3 LYS     7      -5.675  26.585  13.869  1.00  0.00
ATOM     91  NZ  LYS     7      -5.509  27.968  15.458  1.00  0.00
ATOM     92  HZ1 LYS     7      -5.370  28.960  15.587  1.00  0.00
ATOM     93  HZ2 LYS     7      -6.389  27.695  15.871  1.00  0.00
ATOM     94  HZ3 LYS     7      -4.757  27.462  15.903  1.00  0.00
ATOM     95  C   LYS     7      -5.330  32.608  11.396  1.00  0.00
ATOM     96  O   LYS     7      -5.869  31.945  10.508  1.00  0.00
ATOM     97  N   LEU     8      -5.359  33.952  11.412  1.00  0.00
ATOM     98  H   LEU     8      -4.942  34.441  12.191  1.00  0.00
ATOM     99  CA  LEU     8      -6.041  34.740  10.381  1.00  0.00
ATOM    100  HA  LEU     8      -6.992  34.269  10.134  1.00  0.00
ATOM    101  CB  LEU     8      -6.315  36.179  10.867  1.00  0.00
ATOM    102  HB2 LEU     8      -6.756  36.028  11.853  1.00  0.00
ATOM    103  HB3 LEU     8      -5.358  36.691  10.972  1.00  0.00
ATOM    104  CG  LEU     8      -7.262  37.034  10.008  1.00  0.00
ATOM    105  HG  LEU     8      -6.943  36.959   8.968  1.00  0.00
ATOM    106  CD1 LEU     8      -8.707  36.571  10.130  1.00  0.00
ATOM    107 HD11 LEU     8      -9.026  36.646  11.169  1.00  0.00
ATOM    108 HD12 LEU     8      -9.344  37.200   9.508  1.00  0.00
ATOM    109 HD13 LEU     8      -8.786  35.535   9.800  1.00  0.00
ATOM    110  CD2 LEU     8      -7.150  38.486  10.374  1.00  0.00
ATOM    111 HD21 LEU     8      -6.127  38.824  10.211  1.00  0.00
ATOM    112 HD22 LEU     8      -7.829  39.071   9.754  1.00  0.00
ATOM    113 HD23 LEU     8      -7.413  38.618  11.424  1.00  0.00
ATOM    114  C   LEU     8      -5.226  34.751   9.074  1.00  0.00
ATOM    115  O   LEU     8      -5.816  34.770   7.993  1.00  0.00
ATOM    116  N   HIE     9      -3.881  34.713   9.176  1.00  0.00
ATOM    117  H   HIE     9      -3.480  34.763  10.102  1.00  0.00
ATOM    118  CA  HIE     9      -2.972  34.693   8.024  1.00  0.00
ATOM    119  HA  HIE     9      -3.186  35.547   7.381  1.00  0.00
ATOM    120  CB  HIE     9      -1.504  34.768   8.467  1.00  0.00
ATOM    121  HB2 HIE     9      -0.834  34.617   7.620  1.00  0.00
ATOM    122  HB3 HIE     9      -1.319  35.749   8.905  1.00  0.00
ATOM    123  CG  HIE     9      -1.120  33.758   9.501  1.00  0.00
ATOM    124  ND1 HIE     9      -1.466  33.921  10.830  1.00  0.00
ATOM    125  CE1 HIE     9      -0.970  32.870  11.461  1.00  0.00
ATOM    126  HE1 HIE     9      -1.142  32.800  12.535  1.00  0.00
ATOM    127  NE2 HIE     9      -0.323  32.058  10.623  1.00  0.00
ATOM    128  HE2 HIE     9       0.150  31.193  10.841  1.00  0.00
ATOM    129  CD2 HIE     9      -0.410  32.615   9.369  1.00  0.00
ATOM    130  HD2 HIE     9       0.055  32.117   8.518  1.00  0.00
ATOM    131  C   HIE     9      -3.200  33.460   7.129  1.00  0.00
ATOM    132  O   HIE     9      -2.988  33.561   5.922  1.00  0.00
ATOM    133  N   TRP    10      -3.659  32.323   7.703  1.00  0.00
ATOM    134  H   TRP    10      -3.743  32.273   8.708  1.00  0.00
ATOM    135  CA  TRP    10      -3.959  31.120   6.919  1.00  0.00
ATOM    136  HA  TRP    10      -3.178  30.986   6.171  1.00  0.00
ATOM    137  CB  TRP    10      -4.032  29.847   7.790  1.00  0.00
ATOM    138  HB2 TRP    10      -4.831  29.976   8.520  1.00  0.00
ATOM    139  HB3 TRP    10      -4.240  28.971   7.176  1.00  0.00
ATOM    140  CG  TRP    10      -2.782  29.540   8.569  1.00  0.00
ATOM    141  CD1 TRP    10      -2.666  29.455   9.925  1.00  0.00
ATOM    142  HD1 TRP    10      -3.576  29.601  10.506  1.00  0.00
ATOM    143  NE1 TRP    10      -1.359  29.191  10.275  1.00  0.00
ATOM    144  HE1 TRP    10      -1.016  29.087  11.219  1.00  0.00
ATOM    145  CE2 TRP    10      -0.601  29.096   9.138  1.00  0.00
ATOM    146  CZ2 TRP    10       0.767  28.847   8.978  1.00  0.00
ATOM    147  HZ2 TRP    10       1.376  28.689   9.868  1.00  0.00
ATOM    148  CH2 TRP    10       1.260  28.818   7.693  1.00  0.00
ATOM    149  HH2 TRP    10       2.320  28.626   7.530  1.00  0.00
ATOM    150  CZ3 TRP    10       0.429  29.030   6.584  1.00  0.00
ATOM    151  HZ3 TRP    10       0.832  29.011   5.571  1.00  0.00
ATOM    152  CE3 TRP    10      -0.927  29.270   6.740  1.00  0.00
ATOM    153  HE3 TRP    10      -1.526  29.436   5.844  1.00  0.00
ATOM    154  CD2 TRP    10      -1.465  29.307   8.038  1.00  0.00
ATOM    155  C   TRP    10      -5.257  31.330   6.143  1.00  0.00
ATOM    156  O   TRP    10      -5.321  30.986   4.960  1.00  0.00
ATOM    157  N   ALA    11      -6.269  31.940   6.799  1.00  0.00
ATOM    158  H   ALA    11      -6.114  32.163   7.772  1.00  0.00
ATOM    159  CA  ALA    11      -7.577  32.251   6.215  1.00  0.00
ATOM    160  HA  ALA    11      -8.039  31.325   5.872  1.00  0.00
ATOM    161  CB  ALA    11      -8.474  32.881   7.265  1.00  0.00
ATOM    162  HB1 ALA    11      -8.029  33.814   7.611  1.00  0.00
ATOM    163  HB2 ALA    11      -9.453  33.085   6.832  1.00  0.00
ATOM    164  HB3 ALA    11      -8.584  32.197   8.107  1.00  0.00
ATOM    165  C   ALA    11      -7.454  33.184   5.005  1.00  0.00
ATOM    166  O   ALA    11      -8.111  32.948   3.996  1.00  0.00
ATOM    167  N   ALA    12      -6.593  34.212   5.094  1.00  0.00
ATOM    168  H   ALA    12      -6.104  34.357   5.966  1.00  0.00
ATOM    169  CA  ALA    12      -6.369  35.164   4.008  1.00  0.00
ATOM    170  HA  ALA    12      -7.332  35.513   3.636  1.00  0.00
ATOM    171  CB  ALA    12      -5.584  36.359   4.519  1.00  0.00
ATOM    172  HB1 ALA    12      -4.613  36.026   4.887  1.00  0.00
ATOM    173  HB2 ALA    12      -5.440  37.073   3.708  1.00  0.00
ATOM    174  HB3 ALA    12      -6.135  36.837   5.329  1.00  0.00
ATOM    175  C   ALA    12      -5.633  34.506   2.834  1.00  0.00
ATOM    176  O   ALA    12      -5.954  34.783   1.674  1.00  0.00
ATOM    177  N   LEU    13      -4.665  33.620   3.141  1.00  0.00
ATOM    178  H   LEU    13      -4.464  33.485   4.122  1.00  0.00
ATOM    179  CA  LEU    13      -3.870  32.880   2.162  1.00  0.00
ATOM    180  HA  LEU    13      -3.403  33.569   1.458  1.00  0.00
ATOM    181  CB  LEU    13      -2.764  32.091   2.884  1.00  0.00
ATOM    182  HB2 LEU    13      -2.452  32.777   3.671  1.00  0.00
ATOM    183  HB3 LEU    13      -3.197  31.197   3.333  1.00  0.00
ATOM    184  CG  LEU    13      -1.552  31.701   2.039  1.00  0.00
ATOM    185  HG  LEU    13      -1.602  32.226   1.085  1.00  0.00
ATOM    186  CD1 LEU    13      -0.263  32.069   2.753  1.00  0.00
ATOM    187 HD11 LEU    13      -0.212  31.544   3.707  1.00  0.00
ATOM    188 HD12 LEU    13       0.589  31.784   2.136  1.00  0.00
ATOM    189 HD13 LEU    13      -0.239  33.144   2.930  1.00  0.00
ATOM    190  CD2 LEU    13      -1.577  30.218   1.677  1.00  0.00
ATOM    191 HD21 LEU    13      -2.480  29.998   1.107  1.00  0.00
ATOM    192 HD22 LEU    13      -0.701  29.975   1.076  1.00  0.00
ATOM    193 HD23 LEU    13      -1.568  29.621   2.589  1.00  0.00
ATOM    194  C   LEU    13      -4.743  31.922   1.339  1.00  0.00
ATOM    195  O   LEU    13      -4.516  31.781   0.138  1.00  0.00
ATOM    196  N   LEU    14      -5.731  31.267   1.989  1.00  0.00
ATOM    197  H   LEU    14      -5.803  31.401   2.987  1.00  0.00
ATOM    198  CA  LEU    14      -6.629  30.301   1.351  1.00  0.00
ATOM    199  HA  LEU    14      -6.055  29.670   0.672  1.00  0.00
ATOM    200  CB  LEU    14      -7.322  29.402   2.390  1.00  0.00
ATOM    201  HB2 LEU    14      -7.711  30.143   3.088  1.00  0.00
ATOM    202  HB3 LEU    14      -8.151  28.850   1.948  1.00  0.00
ATOM    203  CG  LEU    14      -6.398  28.426   3.141  1.00  0.00
ATOM    204  HG  LEU    14      -5.485  28.955   3.416  1.00  0.00
ATOM    205  CD1 LEU    14      -7.063  27.886   4.389  1.00  0.00
ATOM    206 HD11 LEU    14      -7.976  27.357   4.115  1.00  0.00
ATOM    207 HD12 LEU    14      -6.384  27.200   4.895  1.00  0.00
ATOM    208 HD13 LEU    14      -7.309  28.712   5.056  1.00  0.00
ATOM    209  CD2 LEU    14      -5.883  27.311   2.237  1.00  0.00
ATOM    210 HD21 LEU    14      -5.319  27.744   1.411  1.00  0.00
ATOM    211 HD22 LEU    14      -5.236  26.648   2.810  1.00  0.00
ATOM    212 HD23 LEU    14      -6.726  26.744   1.843  1.00  0.00
ATOM    213  C   LEU    14      -7.663  30.976   0.444  1.00  0.00
ATOM    214  O   LEU    14      -8.093  30.351  -0.520  1.00  0.00
ATOM    215  N   ILE    15      -8.047  32.237   0.722  1.00  0.00
ATOM    216  H   ILE    15      -7.725  32.658   1.582  1.00  0.00
ATOM    217  CA  ILE    15      -8.982  32.998  -0.118  1.00  0.00
ATOM    218  HA  ILE    15      -9.833  32.391  -0.429  1.00  0.00
ATOM    219  CB  ILE    15      -9.495  34.276   0.614  1.00  0.00
ATOM    220  HB  ILE    15      -8.646  34.755   1.102  1.00  0.00
ATOM    221  CG2 ILE    15     -10.152  35.267  -0.361  1.00  0.00
ATOM    222 HG21 ILE    15     -11.001  34.788  -0.849  1.00  0.00
ATOM    223 HG22 ILE    15     -10.496  36.144   0.188  1.00  0.00
ATOM    224 HG23 ILE    15      -9.425  35.572  -1.114  1.00  0.00
ATOM    225  CG1 ILE    15     -10.464  33.910   1.752  1.00  0.00
ATOM    226 HG12 ILE    15     -11.430  33.723   1.284  1.00  0.00
ATOM    227 HG13 ILE    15     -10.088  32.985   2.189  1.00  0.00
ATOM    228  CD1 ILE    15     -10.628  34.983   2.869  1.00  0.00
ATOM    229 HD11 ILE    15     -11.005  35.908   2.432  1.00  0.00
ATOM    230 HD12 ILE    15     -11.332  34.623   3.619  1.00  0.00
ATOM    231 HD13 ILE    15      -9.662  35.170   3.338  1.00  0.00
ATOM    232  C   ILE    15      -8.298  33.336  -1.459  1.00  0.00
ATOM    233  O   ILE    15      -8.874  33.092  -2.519  1.00  0.00
ATOM    234  N   LEU    16      -7.062  33.864  -1.402  1.00  0.00
ATOM    235  H   LEU    16      -6.665  34.011  -0.485  1.00  0.00
ATOM    236  CA  LEU    16      -6.287  34.282  -2.568  1.00  0.00
ATOM    237  HA  LEU    16      -6.904  34.880  -3.238  1.00  0.00
ATOM    238  CB  LEU    16      -5.094  35.132  -2.111  1.00  0.00
ATOM    239  HB2 LEU    16      -4.908  34.789  -1.093  1.00  0.00
ATOM    240  HB3 LEU    16      -4.235  34.892  -2.738  1.00  0.00
ATOM    241  CG  LEU    16      -5.312  36.638  -2.106  1.00  0.00
ATOM    242  HG  LEU    16      -6.364  36.840  -1.907  1.00  0.00
ATOM    243  CD1 LEU    16      -4.459  37.303  -1.042  1.00  0.00
ATOM    244 HD11 LEU    16      -3.406  37.102  -1.241  1.00  0.00
ATOM    245 HD12 LEU    16      -4.632  38.379  -1.057  1.00  0.00
ATOM    246 HD13 LEU    16      -4.725  36.907  -0.062  1.00  0.00
ATOM    247  CD2 LEU    16      -5.020  37.245  -3.480  1.00  0.00
ATOM    248 HD21 LEU    16      -5.683  36.801  -4.222  1.00  0.00
ATOM    249 HD22 LEU    16      -5.185  38.322  -3.444  1.00  0.00
ATOM    250 HD23 LEU    16      -3.984  37.045  -3.753  1.00  0.00
ATOM    251  C   LEU    16      -5.762  33.132  -3.445  1.00  0.00
ATOM    252  O   LEU    16      -5.784  33.252  -4.672  1.00  0.00
ATOM    253  N   MET    17      -5.248  32.057  -2.832  1.00  0.00
ATOM    254  H   MET    17      -5.246  32.014  -1.823  1.00  0.00
ATOM    255  CA  MET    17      -4.611  30.971  -3.573  1.00  0.00
ATOM    256  HA  MET    17      -4.362  31.301  -4.582  1.00  0.00
ATOM    257  CB  MET    17      -3.317  30.543  -2.863  1.00  0.00
ATOM    258  HB2 MET    17      -3.527  30.505  -1.794  1.00  0.00
ATOM    259  HB3 MET    17      -3.063  29.545  -3.219  1.00  0.00
ATOM    260  CG  MET    17      -2.151  31.483  -3.117  1.00  0.00
ATOM    261  HG2 MET    17      -1.797  31.301  -4.132  1.00  0.00
ATOM    262  HG3 MET    17      -2.529  32.503  -3.042  1.00  0.00
ATOM    263  SD  MET    17      -0.768  31.271  -1.955  1.00  0.00
ATOM    264  CE  MET    17      -0.206  29.588  -2.399  1.00  0.00
ATOM    265  HE1 MET    17       0.096  29.570  -3.446  1.00  0.00
ATOM    266  HE2 MET    17       0.641  29.310  -1.772  1.00  0.00
ATOM    267  HE3 MET    17      -1.020  28.880  -2.244  1.00  0.00
ATOM    268  C   MET    17      -5.493  29.748  -3.800  1.00  0.00
ATOM    269  O   MET    17      -5.078  28.867  -4.560  1.00  0.00
ATOM    270  N   VAL    18      -6.685  29.665  -3.168  1.00  0.00
ATOM    271  H   VAL    18      -6.957  30.359  -2.486  1.00  0.00
ATOM    272  CA  VAL    18      -7.553  28.490  -3.352  1.00  0.00
ATOM    273  HA  VAL    18      -7.237  27.895  -4.209  1.00  0.00
ATOM    274  CB  VAL    18      -7.622  27.561  -2.098  1.00  0.00
ATOM    275  HB  VAL    18      -8.066  28.124  -1.277  1.00  0.00
ATOM    276  CG1 VAL    18      -8.457  26.311  -2.367  1.00  0.00
ATOM    277 HG11 VAL    18      -8.014  25.747  -3.188  1.00  0.00
ATOM    278 HG12 VAL    18      -8.481  25.690  -1.471  1.00  0.00
ATOM    279 HG13 VAL    18      -9.473  26.603  -2.634  1.00  0.00
ATOM    280  CG2 VAL    18      -6.233  27.169  -1.609  1.00  0.00
ATOM    281 HG21 VAL    18      -5.675  28.066  -1.340  1.00  0.00
ATOM    282 HG22 VAL    18      -6.324  26.523  -0.736  1.00  0.00
ATOM    283 HG23 VAL    18      -5.705  26.637  -2.401  1.00  0.00
ATOM    284  C   VAL    18      -8.967  28.900  -3.816  1.00  0.00
ATOM    285  O   VAL    18      -9.376  28.472  -4.889  1.00  0.00
ATOM    286  N   ILE    19      -9.698  29.704  -3.018  1.00  0.00
ATOM    287  H   ILE    19      -9.289  29.961  -2.131  1.00  0.00
ATOM    288  CA  ILE    19     -11.092  30.085  -3.278  1.00  0.00
ATOM    289  HA  ILE    19     -11.670  29.217  -3.595  1.00  0.00
ATOM    290  CB  ILE    19     -11.757  30.720  -2.024  1.00  0.00
ATOM    291  HB  ILE    19     -11.163  31.581  -1.717  1.00  0.00
ATOM    292  CG2 ILE    19     -13.201  31.170  -2.317  1.00  0.00
ATOM    293 HG21 ILE    19     -13.795  30.309  -2.623  1.00  0.00
ATOM    294 HG22 ILE    19     -13.635  31.609  -1.419  1.00  0.00
ATOM    295 HG23 ILE    19     -13.196  31.911  -3.117  1.00  0.00
ATOM    296  CG1 ILE    19     -11.733  29.696  -0.850  1.00  0.00
ATOM    297 HG12 ILE    19     -12.506  28.965  -1.085  1.00  0.00
ATOM    298 HG13 ILE    19     -10.755  29.218  -0.900  1.00  0.00
ATOM    299  CD1 ILE    19     -11.953  30.223   0.509  1.00  0.00
ATOM    300 HD11 ILE    19     -12.932  30.701   0.560  1.00  0.00
ATOM    301 HD12 ILE    19     -11.911  29.405   1.228  1.00  0.00
ATOM    302 HD13 ILE    19     -11.180  30.954   0.745  1.00  0.00
ATOM    303  C   ILE    19     -11.232  30.959  -4.542  1.00  0.00
ATOM    304  O   ILE    19     -12.058  30.621  -5.396  1.00  0.00
ATOM    305  N   ILE    20     -10.435  32.048  -4.677  1.00  0.00
ATOM    306  H   ILE    20      -9.871  32.330  -3.888  1.00  0.00
ATOM    307  CA  ILE    20     -10.470  32.923  -5.855  1.00  0.00
ATOM    308  HA  ILE    20     -11.497  33.207  -6.087  1.00  0.00
ATOM    309  CB  ILE    20      -9.602  34.206  -5.689  1.00  0.00
ATOM    310  HB  ILE    20      -8.651  33.919  -5.241  1.00  0.00
ATOM    311  CG2 ILE    20      -9.342  34.909  -7.046  1.00  0.00
ATOM    312 HG21 ILE    20     -10.293  35.197  -7.495  1.00  0.00
ATOM    313 HG22 ILE    20      -8.733  35.799  -6.884  1.00  0.00
ATOM    314 HG23 ILE    20      -8.817  34.227  -7.715  1.00  0.00
ATOM    315  CG1 ILE    20     -10.274  35.177  -4.693  1.00  0.00
ATOM    316 HG12 ILE    20     -11.012  35.742  -5.263  1.00  0.00
ATOM    317 HG13 ILE    20     -10.783  34.558  -3.955  1.00  0.00
ATOM    318  CD1 ILE    20      -9.348  36.127  -3.995  1.00  0.00
ATOM    319 HD11 ILE    20      -8.839  36.747  -4.733  1.00  0.00
ATOM    320 HD12 ILE    20      -9.920  36.763  -3.320  1.00  0.00
ATOM    321 HD13 ILE    20      -8.610  35.563  -3.424  1.00  0.00
ATOM    322  C   ILE    20     -10.112  32.096  -7.121  1.00  0.00
ATOM    323  O   ILE    20     -10.940  32.097  -8.036  1.00  0.00
ATOM    324  N   PRO    21      -8.982  31.329  -7.189  1.00  0.00
ATOM    325  CD  PRO    21      -7.870  31.195  -6.225  1.00  0.00
ATOM    326  HD2 PRO    21      -8.141  30.474  -5.454  1.00  0.00
ATOM    327  HD3 PRO    21      -7.670  32.162  -5.763  1.00  0.00
ATOM    328  CG  PRO    21      -6.736  30.725  -7.078  1.00  0.00
ATOM    329  HG2 PRO    21      -6.013  30.174  -6.476  1.00  0.00
ATOM    330  HG3 PRO    21      -6.242  31.574  -7.551  1.00  0.00
ATOM    331  CB  PRO    21      -7.374  29.850  -8.094  1.00  0.00
ATOM    332  HB2 PRO    21      -7.558  28.854  -7.692  1.00  0.00
ATOM    333  HB3 PRO    21      -6.773  29.770  -9.000  1.00  0.00
ATOM    334  CA  PRO    21      -8.704  30.537  -8.409  1.00  0.00
ATOM    335  HA  PRO    21      -8.610  31.241  -9.236  1.00  0.00
ATOM    336  C   PRO    21      -9.783  29.503  -8.741  1.00  0.00
ATOM    337  O   PRO    21     -10.059  29.304  -9.926  1.00  0.00
ATOM    338  N   THR    22     -10.412  28.880  -7.716  1.00  0.00
ATOM    339  H   THR    22     -10.075  29.061  -6.781  1.00  0.00
ATOM    340  CA  THR    22     -11.490  27.898  -7.889  1.00  0.00
ATOM    341  HA  THR    22     -11.185  27.093  -8.558  1.00  0.00
ATOM    342  CB  THR    22     -11.897  27.285  -6.534  1.00  0.00
ATOM    343  HB  THR    22     -12.130  28.106  -5.855  1.00  0.00
ATOM    344  CG2 THR    22     -13.107  26.351  -6.639  1.00  0.00
ATOM    345 HG21 THR    22     -12.875  25.530  -7.317  1.00  0.00
ATOM    346 HG22 THR    22     -13.345  25.951  -5.653  1.00  0.00
ATOM    347 HG23 THR    22     -13.963  26.907  -7.021  1.00  0.00
ATOM    348  OG1 THR    22     -10.785  26.566  -6.000  1.00  0.00
ATOM    349  HG1 THR    22     -11.029  26.180  -5.155  1.00  0.00
ATOM    350  C   THR    22     -12.688  28.544  -8.601  1.00  0.00
ATOM    351  O   THR    22     -13.105  28.038  -9.644  1.00  0.00
ATOM    352  N   ILE    23     -13.219  29.657  -8.054  1.00  0.00
ATOM    353  H   ILE    23     -12.851  29.968  -7.166  1.00  0.00
ATOM    354  CA  ILE    23     -14.377  30.361  -8.612  1.00  0.00
ATOM    355  HA  ILE    23     -15.181  29.673  -8.873  1.00  0.00
ATOM    356  CB  ILE    23     -14.919  31.445  -7.629  1.00  0.00
ATOM    357  HB  ILE    23     -14.104  32.126  -7.384  1.00  0.00
ATOM    358  CG2 ILE    23     -16.091  32.245  -8.251  1.00  0.00
ATOM    359 HG21 ILE    23     -16.907  31.565  -8.496  1.00  0.00
ATOM    360 HG22 ILE    23     -16.442  32.990  -7.537  1.00  0.00
ATOM    361 HG23 ILE    23     -15.750  32.744  -9.158  1.00  0.00
ATOM    362  CG1 ILE    23     -15.338  30.801  -6.276  1.00  0.00
ATOM    363 HG12 ILE    23     -16.228  30.208  -6.488  1.00  0.00
ATOM    364 HG13 ILE    23     -14.520  30.139  -5.992  1.00  0.00
ATOM    365  CD1 ILE    23     -15.636  31.780  -5.114  1.00  0.00
ATOM    366 HD11 ILE    23     -16.454  32.442  -5.397  1.00  0.00
ATOM    367 HD12 ILE    23     -15.917  31.215  -4.225  1.00  0.00
ATOM    368 HD13 ILE    23     -14.747  32.373  -4.901  1.00  0.00
ATOM    369  C   ILE    23     -14.024  30.934 -10.001  1.00  0.00
ATOM    370  O   ILE    23     -14.832  30.819 -10.925  1.00  0.00
ATOM    371  N   GLY    24     -12.820  31.487 -10.136  1.00  0.00
ATOM    372  H   GLY    24     -12.210  31.506  -9.332  1.00  0.00
ATOM    373  CA  GLY    24     -12.337  32.066 -11.385  1.00  0.00
ATOM    374  HA2 GLY    24     -13.043  32.843 -11.677  1.00  0.00
ATOM    375  HA3 GLY    24     -11.366  32.517 -11.180  1.00  0.00
ATOM    376  C   GLY    24     -12.191  31.079 -12.524  1.00  0.00
ATOM    377  O   GLY    24     -12.791  31.266 -13.584  1.00  0.00
ATOM    378  N   GLY    25     -11.412  30.028 -12.291  1.00  0.00
ATOM    379  H   GLY    25     -10.989  29.950 -11.377  1.00  0.00
ATOM    380  CA  GLY    25     -11.134  28.986 -13.273  1.00  0.00
ATOM    381  HA2 GLY    25     -10.670  29.476 -14.129  1.00  0.00
ATOM    382  HA3 GLY    25     -10.419  28.304 -12.814  1.00  0.00
ATOM    383  C   GLY    25     -12.336  28.194 -13.749  1.00  0.00
ATOM    384  O   GLY    25     -12.417  27.851 -14.931  1.00  0.00
ATOM    385  N   ASN    26     -13.277  27.901 -12.835  1.00  0.00
ATOM    386  H   ASN    26     -13.119  28.171 -11.875  1.00  0.00
ATOM    387  CA  ASN    26     -14.472  27.112 -13.148  1.00  0.00
ATOM    388  HA  ASN    26     -14.206  26.311 -13.838  1.00  0.00
ATOM    389  CB  ASN    26     -15.073  26.493 -11.891  1.00  0.00
ATOM    390  HB2 ASN    26     -15.189  27.238 -11.104  1.00  0.00
ATOM    391  HB3 ASN    26     -16.051  26.097 -12.164  1.00  0.00
ATOM    392  CG  ASN    26     -14.225  25.361 -11.362  1.00  0.00
ATOM    393  OD1 ASN    26     -14.043  24.324 -12.012  1.00  0.00
ATOM    394  ND2 ASN    26     -13.645  25.551 -10.192  1.00  0.00
ATOM    395 HD21 ASN    26     -13.067  24.824  -9.794  1.00  0.00
ATOM    396 HD22 ASN    26     -13.782  26.422  -9.700  1.00  0.00
ATOM    397  C   ASN    26     -15.519  27.917 -13.910  1.00  0.00
ATOM    398  O   ASN    26     -16.173  27.345 -14.782  1.00  0.00
ATOM    399  N   THR    27     -15.661  29.232 -13.622  1.00  0.00
ATOM    400  H   THR    27     -15.165  29.627 -12.835  1.00  0.00
ATOM    401  CA  THR    27     -16.607  30.087 -14.348  1.00  0.00
ATOM    402  HA  THR    27     -17.570  29.590 -14.464  1.00  0.00
ATOM    403  CB  THR    27     -16.833  31.440 -13.660  1.00  0.00
ATOM    404  HB  THR    27     -17.207  32.138 -14.409  1.00  0.00
ATOM    405  CG2 THR    27     -17.816  31.354 -12.517  1.00  0.00
ATOM    406 HG21 THR    27     -17.442  30.656 -11.767  1.00  0.00
ATOM    407 HG22 THR    27     -17.938  32.339 -12.067  1.00  0.00
ATOM    408 HG23 THR    27     -18.778  31.004 -12.890  1.00  0.00
ATOM    409  OG1 THR    27     -15.594  31.964 -13.191  1.00  0.00
ATOM    410  HG1 THR    27     -15.746  32.810 -12.763  1.00  0.00
ATOM    411  C   THR    27     -16.138  30.252 -15.796  1.00  0.00
ATOM    412  O   THR    27     -16.979  30.261 -16.695  1.00  0.00
ATOM    413  N   LEU    28     -14.804  30.322 -16.023  1.00  0.00
ATOM    414  H   LEU    28     -14.199  30.333 -15.215  1.00  0.00
ATOM    415  CA  LEU    28     -14.191  30.433 -17.354  1.00  0.00
ATOM    416  HA  LEU    28     -14.610  31.293 -17.877  1.00  0.00
ATOM    417  CB  LEU    28     -12.666  30.617 -17.249  1.00  0.00
ATOM    418  HB2 LEU    28     -12.372  29.956 -16.434  1.00  0.00
ATOM    419  HB3 LEU    28     -12.242  30.251 -18.184  1.00  0.00
ATOM    420  CG  LEU    28     -12.146  32.030 -16.972  1.00  0.00
ATOM    421  HG  LEU    28     -12.863  32.552 -16.339  1.00  0.00
ATOM    422  CD1 LEU    28     -10.804  31.979 -16.277  1.00  0.00
ATOM    423 HD11 LEU    28     -10.086  31.458 -16.910  1.00  0.00
ATOM    424 HD12 LEU    28     -10.453  32.994 -16.089  1.00  0.00
ATOM    425 HD13 LEU    28     -10.905  31.449 -15.330  1.00  0.00
ATOM    426  CD2 LEU    28     -12.012  32.834 -18.259  1.00  0.00
ATOM    427 HD21 LEU    28     -12.986  32.912 -18.742  1.00  0.00
ATOM    428 HD22 LEU    28     -11.641  33.832 -18.027  1.00  0.00
ATOM    429 HD23 LEU    28     -11.313  32.334 -18.930  1.00  0.00
ATOM    430  C   LEU    28     -14.504  29.204 -18.208  1.00  0.00
ATOM    431  O   LEU    28     -14.774  29.351 -19.404  1.00  0.00
ATOM    432  N   VAL    29     -14.476  27.999 -17.594  1.00  0.00
ATOM    433  H   VAL    29     -14.158  27.977 -16.636  1.00  0.00
ATOM    434  CA  VAL    29     -14.770  26.718 -18.262  1.00  0.00
ATOM    435  HA  VAL    29     -14.306  26.656 -19.246  1.00  0.00
ATOM    436  CB  VAL    29     -14.308  25.490 -17.415  1.00  0.00
ATOM    437  HB  VAL    29     -14.745  25.576 -16.420  1.00  0.00
ATOM    438  CG1 VAL    29     -14.741  24.167 -18.050  1.00  0.00
ATOM    439 HG11 VAL    29     -14.304  24.080 -19.045  1.00  0.00
ATOM    440 HG12 VAL    29     -14.400  23.337 -17.430  1.00  0.00
ATOM    441 HG13 VAL    29     -15.828  24.139 -18.128  1.00  0.00
ATOM    442  CG2 VAL    29     -12.796  25.500 -17.196  1.00  0.00
ATOM    443 HG21 VAL    29     -12.511  26.410 -16.669  1.00  0.00
ATOM    444 HG22 VAL    29     -12.508  24.632 -16.603  1.00  0.00
ATOM    445 HG23 VAL    29     -12.288  25.465 -18.160  1.00  0.00
ATOM    446  C   VAL    29     -16.277  26.670 -18.606  1.00  0.00
ATOM    447  O   VAL    29     -16.632  26.272 -19.725  1.00  0.00
ATOM    448  N   ILE    30     -17.146  27.108 -17.656  1.00  0.00
ATOM    449  H   ILE    30     -16.759  27.341 -16.753  1.00  0.00
ATOM    450  CA  ILE    30     -18.606  27.151 -17.820  1.00  0.00
ATOM    451  HA  ILE    30     -18.980  26.213 -18.231  1.00  0.00
ATOM    452  CB  ILE    30     -19.334  27.454 -16.470  1.00  0.00
ATOM    453  HB  ILE    30     -18.786  28.248 -15.962  1.00  0.00
ATOM    454  CG2 ILE    30     -20.801  27.893 -16.677  1.00  0.00
ATOM    455 HG21 ILE    30     -21.350  27.100 -17.184  1.00  0.00
ATOM    456 HG22 ILE    30     -21.261  28.091 -15.709  1.00  0.00
ATOM    457 HG23 ILE    30     -20.828  28.798 -17.284  1.00  0.00
ATOM    458  CG1 ILE    30     -19.280  26.228 -15.533  1.00  0.00
ATOM    459 HG12 ILE    30     -20.102  25.575 -15.827  1.00  0.00
ATOM    460 HG13 ILE    30     -18.331  25.728 -15.729  1.00  0.00
ATOM    461  CD1 ILE    30     -19.391  26.546 -14.037  1.00  0.00
ATOM    462 HD11 ILE    30     -20.340  27.045 -13.841  1.00  0.00
ATOM    463 HD12 ILE    30     -19.343  25.620 -13.464  1.00  0.00
ATOM    464 HD13 ILE    30     -18.570  27.199 -13.742  1.00  0.00
ATOM    465  C   ILE    30     -18.961  28.156 -18.928  1.00  0.00
ATOM    466  O   ILE    30     -19.793  27.839 -19.780  1.00  0.00
ATOM    467  N   LEU    31     -18.306  29.332 -18.945  1.00  0.00
ATOM    468  H   LEU    31     -17.659  29.548 -18.200  1.00  0.00
ATOM    469  CA  LEU    31     -18.562  30.357 -19.963  1.00  0.00
ATOM    470  HA  LEU    31     -19.634  30.548 -20.014  1.00  0.00
ATOM    471  CB  LEU    31     -17.841  31.681 -19.644  1.00  0.00
ATOM    472  HB2 LEU    31     -16.846  31.350 -19.348  1.00  0.00
ATOM    473  HB3 LEU    31     -17.770  32.269 -20.559  1.00  0.00
ATOM    474  CG  LEU    31     -18.446  32.544 -18.528  1.00  0.00
ATOM    475  HG  LEU    31     -18.641  31.912 -17.661  1.00  0.00
ATOM    476  CD1 LEU    31     -17.502  33.654 -18.138  1.00  0.00
ATOM    477 HD11 LEU    31     -17.306  34.286 -19.004  1.00  0.00
ATOM    478 HD12 LEU    31     -17.952  34.253 -17.346  1.00  0.00
ATOM    479 HD13 LEU    31     -16.565  33.226 -17.782  1.00  0.00
ATOM    480  CD2 LEU    31     -19.811  33.117 -18.918  1.00  0.00
ATOM    481 HD21 LEU    31     -20.502  32.300 -19.127  1.00  0.00
ATOM    482 HD22 LEU    31     -20.200  33.720 -18.098  1.00  0.00
ATOM    483 HD23 LEU    31     -19.704  33.739 -19.807  1.00  0.00
ATOM    484  C   LEU    31     -18.181  29.879 -21.370  1.00  0.00
ATOM    485  O   LEU    31     -18.945  30.119 -22.305  1.00  0.00
ATOM    486  N   ALA    32     -17.031  29.182 -21.508  1.00  0.00
ATOM    487  H   ALA    32     -16.468  29.058 -20.679  1.00  0.00
ATOM    488  CA  ALA    32     -16.520  28.661 -22.780  1.00  0.00
ATOM    489  HA  ALA    32     -16.405  29.501 -23.465  1.00  0.00
ATOM    490  CB  ALA    32     -15.158  28.011 -22.574  1.00  0.00
ATOM    491  HB1 ALA    32     -15.258  27.162 -21.897  1.00  0.00
ATOM    492  HB2 ALA    32     -14.770  27.667 -23.533  1.00  0.00
ATOM    493  HB3 ALA    32     -14.469  28.738 -22.144  1.00  0.00
ATOM    494  C   ALA    32     -17.493  27.667 -23.430  1.00  0.00
ATOM    495  O   ALA    32     -17.788  27.809 -24.617  1.00  0.00
ATOM    496  N   VAL    33     -18.025  26.703 -22.652  1.00  0.00
ATOM    497  H   VAL    33     -17.692  26.630 -21.701  1.00  0.00
ATOM    498  CA  VAL    33     -18.971  25.688 -23.140  1.00  0.00
ATOM    499  HA  VAL    33     -18.680  25.277 -24.107  1.00  0.00
ATOM    500  CB  VAL    33     -19.111  24.516 -22.123  1.00  0.00
ATOM    501  HB  VAL    33     -19.410  24.935 -21.162  1.00  0.00
ATOM    502  CG1 VAL    33     -20.144  23.482 -22.571  1.00  0.00
ATOM    503 HG11 VAL    33     -19.846  23.062 -23.532  1.00  0.00
ATOM    504 HG12 VAL    33     -20.206  22.685 -21.830  1.00  0.00
ATOM    505 HG13 VAL    33     -21.118  23.961 -22.671  1.00  0.00
ATOM    506  CG2 VAL    33     -17.764  23.840 -21.876  1.00  0.00
ATOM    507 HG21 VAL    33     -17.060  24.568 -21.474  1.00  0.00
ATOM    508 HG22 VAL    33     -17.891  23.026 -21.162  1.00  0.00
ATOM    509 HG23 VAL    33     -17.379  23.443 -22.815  1.00  0.00
ATOM    510  C   VAL    33     -20.336  26.344 -23.481  1.00  0.00
ATOM    511  O   VAL    33     -20.999  25.892 -24.412  1.00  0.00
ATOM    512  N   SER    34     -20.726  27.417 -22.764  1.00  0.00
ATOM    513  H   SER    34     -20.118  27.730 -22.021  1.00  0.00
ATOM    514  CA  SER    34     -21.997  28.122 -22.966  1.00  0.00
ATOM    515  HA  SER    34     -22.780  27.407 -23.218  1.00  0.00
ATOM    516  CB  SER    34     -22.403  28.862 -21.695  1.00  0.00
ATOM    517  HB2 SER    34     -21.610  29.564 -21.438  1.00  0.00
ATOM    518  HB3 SER    34     -23.323  29.411 -21.896  1.00  0.00
ATOM    519  OG  SER    34     -22.612  27.970 -20.614  1.00  0.00
ATOM    520  HG  SER    34     -22.865  28.467 -19.833  1.00  0.00
ATOM    521  C   SER    34     -21.981  29.128 -24.127  1.00  0.00
ATOM    522  O   SER    34     -22.981  29.231 -24.835  1.00  0.00
ATOM    523  N   LEU    35     -20.882  29.894 -24.293  1.00  0.00
ATOM    524  H   LEU    35     -20.113  29.767 -23.650  1.00  0.00
ATOM    525  CA  LEU    35     -20.779  30.958 -25.299  1.00  0.00
ATOM    526  HA  LEU    35     -21.777  31.287 -25.588  1.00  0.00
ATOM    527  CB  LEU    35     -20.007  32.165 -24.741  1.00  0.00
ATOM    528  HB2 LEU    35     -19.057  31.729 -24.431  1.00  0.00
ATOM    529  HB3 LEU    35     -19.835  32.865 -25.558  1.00  0.00
ATOM    530  CG  LEU    35     -20.639  32.907 -23.557  1.00  0.00
ATOM    531  HG  LEU    35     -21.104  32.177 -22.895  1.00  0.00
ATOM    532  CD1 LEU    35     -19.598  33.692 -22.789  1.00  0.00
ATOM    533 HD11 LEU    35     -19.132  34.423 -23.450  1.00  0.00
ATOM    534 HD12 LEU    35     -20.074  34.208 -21.955  1.00  0.00
ATOM    535 HD13 LEU    35     -18.837  33.011 -22.408  1.00  0.00
ATOM    536  CD2 LEU    35     -21.761  33.827 -24.008  1.00  0.00
ATOM    537 HD21 LEU    35     -22.537  33.240 -24.500  1.00  0.00
ATOM    538 HD22 LEU    35     -22.185  34.336 -23.142  1.00  0.00
ATOM    539 HD23 LEU    35     -21.367  34.566 -24.706  1.00  0.00
ATOM    540  C   LEU    35     -20.143  30.529 -26.632  1.00  0.00
ATOM    541  O   LEU    35     -20.569  31.043 -27.669  1.00  0.00
ATOM    542  N   GLU    36     -19.117  29.649 -26.623  1.00  0.00
ATOM    543  H   GLU    36     -18.740  29.338 -25.739  1.00  0.00
ATOM    544  CA  GLU    36     -18.454  29.206 -27.858  1.00  0.00
ATOM    545  HA  GLU    36     -18.551  29.980 -28.620  1.00  0.00
ATOM    546  CB  GLU    36     -16.948  28.933 -27.618  1.00  0.00
ATOM    547  HB2 GLU    36     -16.510  29.884 -27.316  1.00  0.00
ATOM    548  HB3 GLU    36     -16.894  28.228 -26.788  1.00  0.00
ATOM    549  CG  GLU    36     -16.178  28.375 -28.809  1.00  0.00
ATOM    550  HG2 GLU    36     -15.194  28.085 -28.441  1.00  0.00
ATOM    551  HG3 GLU    36     -16.732  27.484 -29.106  1.00  0.00
ATOM    552  CD  GLU    36     -16.020  29.293 -30.005  1.00  0.00
ATOM    553  OE1 GLU    36     -15.055  30.091 -30.018  1.00  0.00
ATOM    554  OE2 GLU    36     -16.846  29.197 -30.942  1.00  0.00
ATOM    555  C   GLU    36     -19.180  27.977 -28.445  1.00  0.00
ATOM    556  O   GLU    36     -19.194  26.906 -27.829  1.00  0.00
ATOM    557  N   LYS    37     -19.775  28.147 -29.646  1.00  0.00
ATOM    558  H   LYS    37     -19.758  29.071 -30.053  1.00  0.00
ATOM    559  CA  LYS    37     -20.521  27.093 -30.343  1.00  0.00
ATOM    560  HA  LYS    37     -21.201  26.608 -29.643  1.00  0.00
ATOM    561  CB  LYS    37     -21.341  27.664 -31.507  1.00  0.00
ATOM    562  HB2 LYS    37     -20.722  28.393 -32.030  1.00  0.00
ATOM    563  HB3 LYS    37     -21.584  26.844 -32.182  1.00  0.00
ATOM    564  CG  LYS    37     -22.626  28.333 -31.039  1.00  0.00
ATOM    565  HG2 LYS    37     -23.030  27.745 -30.215  1.00  0.00
ATOM    566  HG3 LYS    37     -22.374  29.332 -30.683  1.00  0.00
ATOM    567  CD  LYS    37     -23.665  28.437 -32.143  1.00  0.00
ATOM    568  HD2 LYS    37     -23.244  29.041 -32.947  1.00  0.00
ATOM    569  HD3 LYS    37     -23.867  27.431 -32.512  1.00  0.00
ATOM    570  CE  LYS    37     -24.952  29.065 -31.664  1.00  0.00
ATOM    571  HE2 LYS    37     -25.736  28.819 -32.380  1.00  0.00
ATOM    572  HE3 LYS    37     -25.199  28.634 -30.694  1.00  0.00
ATOM    573  NZ  LYS    37     -24.843  30.544 -31.536  1.00  0.00
ATOM    574  HZ1 LYS    37     -24.615  30.944 -32.435  1.00  0.00
ATOM    575  HZ2 LYS    37     -25.724  30.920 -31.214  1.00  0.00
ATOM    576  HZ3 LYS    37     -24.117  30.772 -30.872  1.00  0.00
ATOM    577  C   LYS    37     -19.606  25.963 -30.834  1.00  0.00
ATOM    578  O   LYS    37     -20.070  24.829 -30.967  1.00  0.00
ATOM    579  N   LYS    38     -18.306  26.259 -31.053  1.00  0.00
ATOM    580  H   LYS    38     -18.042  27.231 -30.973  1.00  0.00
ATOM    581  CA  LYS    38     -17.286  25.293 -31.481  1.00  0.00
ATOM    582  HA  LYS    38     -17.655  24.694 -32.314  1.00  0.00
ATOM    583  CB  LYS    38     -16.025  26.054 -31.942  1.00  0.00
ATOM    584  HB2 LYS    38     -16.330  26.783 -32.693  1.00  0.00
ATOM    585  HB3 LYS    38     -15.614  26.574 -31.077  1.00  0.00
ATOM    586  CG  LYS    38     -14.954  25.124 -32.537  1.00  0.00
ATOM    587  HG2 LYS    38     -14.670  24.391 -31.782  1.00  0.00
ATOM    588  HG3 LYS    38     -15.378  24.610 -33.400  1.00  0.00
ATOM    589  CD  LYS    38     -13.715  25.915 -32.972  1.00  0.00
ATOM    590  HD2 LYS    38     -13.996  26.631 -33.745  1.00  0.00
ATOM    591  HD3 LYS    38     -13.307  26.449 -32.114  1.00  0.00
ATOM    592  CE  LYS    38     -12.656  24.955 -33.526  1.00  0.00
ATOM    593  HE2 LYS    38     -12.404  24.235 -32.747  1.00  0.00
ATOM    594  HE3 LYS    38     -13.082  24.430 -34.381  1.00  0.00
ATOM    595  NZ  LYS    38     -11.432  25.675 -33.948  1.00  0.00
ATOM    596  HZ1 LYS    38     -11.037  26.161 -33.156  1.00  0.00
ATOM    597  HZ2 LYS    38     -10.759  25.013 -34.306  1.00  0.00
ATOM    598  HZ3 LYS    38     -11.666  26.342 -34.670  1.00  0.00
ATOM    599  C   LYS    38     -16.967  24.270 -30.368  1.00  0.00
ATOM    600  O   LYS    38     -16.247  23.303 -30.621  1.00  0.00
ATOM    601  N   LEU    39     -17.481  24.490 -29.144  1.00  0.00
ATOM    602  H   LEU    39     -18.006  25.340 -28.994  1.00  0.00
ATOM    603  CA  LEU    39     -17.258  23.598 -27.998  1.00  0.00
ATOM    604  HA  LEU    39     -16.611  22.774 -28.299  1.00  0.00
ATOM    605  CB  LEU    39     -16.586  24.352 -26.828  1.00  0.00
ATOM    606  HB2 LEU    39     -17.239  25.211 -26.676  1.00  0.00
ATOM    607  HB3 LEU    39     -16.626  23.706 -25.951  1.00  0.00
ATOM    608  CG  LEU    39     -15.146  24.836 -27.041  1.00  0.00
ATOM    609  HG  LEU    39     -15.079  25.332 -28.009  1.00  0.00
ATOM    610  CD1 LEU    39     -14.742  25.806 -25.948  1.00  0.00
ATOM    611 HD11 LEU    39     -14.808  25.311 -24.979  1.00  0.00
ATOM    612 HD12 LEU    39     -13.718  26.138 -26.117  1.00  0.00
ATOM    613 HD13 LEU    39     -15.409  26.668 -25.961  1.00  0.00
ATOM    614  CD2 LEU    39     -14.165  23.671 -27.096  1.00  0.00
ATOM    615 HD21 LEU    39     -14.431  23.010 -27.921  1.00  0.00
ATOM    616 HD22 LEU    39     -13.155  24.052 -27.248  1.00  0.00
ATOM    617 HD23 LEU    39     -14.206  23.116 -26.159  1.00  0.00
ATOM    618  C   LEU    39     -18.566  22.940 -27.522  1.00  0.00
ATOM    619  O   LEU    39     -18.542  22.150 -26.578  1.00  0.00
ATOM    620  N   GLN    40     -19.694  23.226 -28.194  1.00  0.00
ATOM    621  H   GLN    40     -19.671  23.922 -28.926  1.00  0.00
ATOM    622  CA  GLN    40     -20.988  22.668 -27.810  1.00  0.00
ATOM    623  HA  GLN    40     -21.010  22.511 -26.732  1.00  0.00
ATOM    624  CB  GLN    40     -22.139  23.616 -28.193  1.00  0.00
ATOM    625  HB2 GLN    40     -22.135  23.731 -29.277  1.00  0.00
ATOM    626  HB3 GLN    40     -23.075  23.154 -27.881  1.00  0.00
ATOM    627  CG  GLN    40     -22.004  24.996 -27.531  1.00  0.00
ATOM    628  HG2 GLN    40     -21.825  24.780 -26.478  1.00  0.00
ATOM    629  HG3 GLN    40     -21.146  25.527 -27.943  1.00  0.00
ATOM    630  CD  GLN    40     -23.219  25.883 -27.642  1.00  0.00
ATOM    631  OE1 GLN    40     -23.819  26.059 -28.711  1.00  0.00
ATOM    632  NE2 GLN    40     -23.565  26.523 -26.537  1.00  0.00
ATOM    633 HE21 GLN    40     -24.369  27.134 -26.542  1.00  0.00
ATOM    634 HE22 GLN    40     -23.023  26.398 -25.694  1.00  0.00
ATOM    635  C   GLN    40     -21.154  21.242 -28.388  1.00  0.00
ATOM    636  O   GLN    40     -21.981  20.988 -29.268  1.00  0.00
ATOM    637  N   TYR    41     -20.328  20.318 -27.856  1.00  0.00
ATOM    638  H   TYR    41     -19.679  20.691 -27.178  1.00  0.00
ATOM    639  CA  TYR    41     -20.270  18.885 -28.159  1.00  0.00
ATOM    640  HA  TYR    41     -21.058  18.628 -28.867  1.00  0.00
ATOM    641  CB  TYR    41     -18.912  18.512 -28.778  1.00  0.00
ATOM    642  HB2 TYR    41     -18.201  18.979 -28.097  1.00  0.00
ATOM    643  HB3 TYR    41     -18.776  17.431 -28.759  1.00  0.00
ATOM    644  CG  TYR    41     -18.678  19.024 -30.178  1.00  0.00
ATOM    645  CD1 TYR    41     -18.984  18.238 -31.288  1.00  0.00
ATOM    646  HD1 TYR    41     -19.434  17.258 -31.128  1.00  0.00
ATOM    647  CE1 TYR    41     -18.726  18.683 -32.584  1.00  0.00
ATOM    648  HE1 TYR    41     -18.988  18.061 -33.440  1.00  0.00
ATOM    649  CZ  TYR    41     -18.128  19.919 -32.782  1.00  0.00
ATOM    650  OH  TYR    41     -17.866  20.363 -34.057  1.00  0.00
ATOM    651  HH  TYR    41     -18.137  19.739 -34.735  1.00  0.00
ATOM    652  CE2 TYR    41     -17.801  20.709 -31.692  1.00  0.00
ATOM    653  HE2 TYR    41     -17.342  21.686 -31.841  1.00  0.00
ATOM    654  CD2 TYR    41     -18.061  20.250 -30.400  1.00  0.00
ATOM    655  HD2 TYR    41     -17.779  20.856 -29.539  1.00  0.00
ATOM    656  C   TYR    41     -20.477  18.084 -26.875  1.00  0.00
ATOM    657  O   TYR    41     -20.018  18.514 -25.814  1.00  0.00
ATOM    658  N   ALA    42     -21.112  16.900 -26.988  1.00  0.00
ATOM    659  H   ALA    42     -21.422  16.684 -27.925  1.00  0.00
ATOM    660  CA  ALA    42     -21.441  15.955 -25.909  1.00  0.00
ATOM    661  HA  ALA    42     -22.300  16.368 -25.381  1.00  0.00
ATOM    662  CB  ALA    42     -21.835  14.617 -26.503  1.00  0.00
ATOM    663  HB1 ALA    42     -20.982  14.186 -27.028  1.00  0.00
ATOM    664  HB2 ALA    42     -22.148  13.943 -25.706  1.00  0.00
ATOM    665  HB3 ALA    42     -22.658  14.758 -27.203  1.00  0.00
ATOM    666  C   ALA    42     -20.311  15.741 -24.885  1.00  0.00
ATOM    667  O   ALA    42     -20.580  15.743 -23.685  1.00  0.00
ATOM    668  N   THR    43     -19.060  15.569 -25.360  1.00  0.00
ATOM    669  H   THR    43     -18.969  15.522 -26.365  1.00  0.00
ATOM    670  CA  THR    43     -17.865  15.326 -24.541  1.00  0.00
ATOM    671  HA  THR    43     -18.015  14.543 -23.798  1.00  0.00
ATOM    672  CB  THR    43     -16.655  14.939 -25.433  1.00  0.00
ATOM    673  HB  THR    43     -16.888  13.983 -25.901  1.00  0.00
ATOM    674  CG2 THR    43     -16.334  15.978 -26.522  1.00  0.00
ATOM    675 HG21 THR    43     -16.100  16.935 -26.055  1.00  0.00
ATOM    676 HG22 THR    43     -15.478  15.640 -27.106  1.00  0.00
ATOM    677 HG23 THR    43     -17.197  16.096 -27.178  1.00  0.00
ATOM    678  OG1 THR    43     -15.507  14.710 -24.615  1.00  0.00
ATOM    679  HG1 THR    43     -14.761  14.471 -25.170  1.00  0.00
ATOM    680  C   THR    43     -17.537  16.520 -23.607  1.00  0.00
ATOM    681  O   THR    43     -16.973  16.299 -22.531  1.00  0.00
ATOM    682  N   ASN    44     -17.895  17.760 -24.006  1.00  0.00
ATOM    683  H   ASN    44     -18.300  17.879 -24.923  1.00  0.00
ATOM    684  CA  ASN    44     -17.630  18.955 -23.204  1.00  0.00
ATOM    685  HA  ASN    44     -16.710  18.815 -22.637  1.00  0.00
ATOM    686  CB  ASN    44     -17.474  20.192 -24.090  1.00  0.00
ATOM    687  HB2 ASN    44     -18.323  20.214 -24.774  1.00  0.00
ATOM    688  HB3 ASN    44     -17.488  21.085 -23.465  1.00  0.00
ATOM    689  CG  ASN    44     -16.200  20.191 -24.902  1.00  0.00
ATOM    690  OD1 ASN    44     -15.161  19.663 -24.490  1.00  0.00
ATOM    691  ND2 ASN    44     -16.242  20.804 -26.070  1.00  0.00
ATOM    692 HD21 ASN    44     -15.417  20.832 -26.652  1.00  0.00
ATOM    693 HD22 ASN    44     -17.099  21.242 -26.376  1.00  0.00
ATOM    694  C   ASN    44     -18.701  19.185 -22.138  1.00  0.00
ATOM    695  O   ASN    44     -18.458  19.958 -21.211  1.00  0.00
ATOM    696  N   TYR    45     -19.865  18.491 -22.230  1.00  0.00
ATOM    697  H   TYR    45     -20.057  17.951 -23.062  1.00  0.00
ATOM    698  CA  TYR    45     -20.922  18.607 -21.216  1.00  0.00
ATOM    699  HA  TYR    45     -21.014  19.652 -20.921  1.00  0.00
ATOM    700  CB  TYR    45     -22.286  18.121 -21.734  1.00  0.00
ATOM    701  HB2 TYR    45     -22.215  17.101 -22.112  1.00  0.00
ATOM    702  HB3 TYR    45     -22.961  18.144 -20.879  1.00  0.00
ATOM    703  CG  TYR    45     -22.820  19.026 -22.822  1.00  0.00
ATOM    704  CD1 TYR    45     -23.150  20.353 -22.555  1.00  0.00
ATOM    705  HD1 TYR    45     -23.063  20.717 -21.531  1.00  0.00
ATOM    706  CE1 TYR    45     -23.584  21.210 -23.564  1.00  0.00
ATOM    707  HE1 TYR    45     -23.825  22.248 -23.337  1.00  0.00
ATOM    708  CZ  TYR    45     -23.697  20.741 -24.863  1.00  0.00
ATOM    709  OH  TYR    45     -24.139  21.581 -25.858  1.00  0.00
ATOM    710  HH  TYR    45     -24.339  22.465 -25.541  1.00  0.00
ATOM    711  CE2 TYR    45     -23.376  19.423 -25.152  1.00  0.00
ATOM    712  HE2 TYR    45     -23.463  19.048 -26.172  1.00  0.00
ATOM    713  CD2 TYR    45     -22.941  18.577 -24.132  1.00  0.00
ATOM    714  HD2 TYR    45     -22.688  17.540 -24.354  1.00  0.00
ATOM    715  C   TYR    45     -20.481  17.893 -19.937  1.00  0.00
ATOM    716  O   TYR    45     -20.937  18.252 -18.850  1.00  0.00
ATOM    717  N   PHE    46     -19.516  16.951 -20.069  1.00  0.00
ATOM    718  H   PHE    46     -19.248  16.709 -21.012  1.00  0.00
ATOM    719  CA  PHE    46     -18.858  16.256 -18.961  1.00  0.00
ATOM    720  HA  PHE    46     -19.614  15.827 -18.303  1.00  0.00
ATOM    721  CB  PHE    46     -17.951  15.125 -19.471  1.00  0.00
ATOM    722  HB2 PHE    46     -17.569  15.467 -20.433  1.00  0.00
ATOM    723  HB3 PHE    46     -17.117  14.942 -18.793  1.00  0.00
ATOM    724  CG  PHE    46     -18.607  13.790 -19.717  1.00  0.00
ATOM    725  CD1 PHE    46     -18.875  12.924 -18.663  1.00  0.00
ATOM    726  HD1 PHE    46     -18.623  13.229 -17.647  1.00  0.00
ATOM    727  CE1 PHE    46     -19.460  11.676 -18.893  1.00  0.00
ATOM    728  HE1 PHE    46     -19.696  11.021 -18.054  1.00  0.00
ATOM    729  CZ  PHE    46     -19.739  11.274 -20.181  1.00  0.00
ATOM    730  HZ  PHE    46     -20.180  10.294 -20.362  1.00  0.00
ATOM    731  CE2 PHE    46     -19.461  12.111 -21.240  1.00  0.00
ATOM    732  HE2 PHE    46     -19.691  11.796 -22.258  1.00  0.00
ATOM    733  CD2 PHE    46     -18.884  13.363 -21.009  1.00  0.00
ATOM    734  HD2 PHE    46     -18.646  14.017 -21.848  1.00  0.00
ATOM    735  C   PHE    46     -18.035  17.259 -18.181  1.00  0.00
ATOM    736  O   PHE    46     -18.063  17.251 -16.952  1.00  0.00
ATOM    737  N   LEU    47     -17.318  18.140 -18.919  1.00  0.00
ATOM    738  H   LEU    47     -17.357  18.010 -19.920  1.00  0.00
ATOM    739  CA  LEU    47     -16.468  19.204 -18.391  1.00  0.00
ATOM    740  HA  LEU    47     -15.807  18.794 -17.627  1.00  0.00
ATOM    741  CB  LEU    47     -15.607  19.833 -19.500  1.00  0.00
ATOM    742  HB2 LEU    47     -16.328  20.052 -20.287  1.00  0.00
ATOM    743  HB3 LEU    47     -15.191  20.766 -19.120  1.00  0.00
ATOM    744  CG  LEU    47     -14.485  18.969 -20.065  1.00  0.00
ATOM    745  HG  LEU    47     -14.879  17.975 -20.276  1.00  0.00
ATOM    746  CD1 LEU    47     -13.929  19.573 -21.339  1.00  0.00
ATOM    747 HD11 LEU    47     -13.534  20.567 -21.128  1.00  0.00
ATOM    748 HD12 LEU    47     -13.130  18.939 -21.724  1.00  0.00
ATOM    749 HD13 LEU    47     -14.722  19.648 -22.083  1.00  0.00
ATOM    750  CD2 LEU    47     -13.377  18.774 -19.044  1.00  0.00
ATOM    751 HD21 LEU    47     -13.781  18.284 -18.158  1.00  0.00
ATOM    752 HD22 LEU    47     -12.591  18.154 -19.474  1.00  0.00
ATOM    753 HD23 LEU    47     -12.964  19.743 -18.766  1.00  0.00
ATOM    754  C   LEU    47     -17.285  20.287 -17.706  1.00  0.00
ATOM    755  O   LEU    47     -16.861  20.765 -16.654  1.00  0.00
ATOM    756  N   MET    48     -18.446  20.674 -18.290  1.00  0.00
ATOM    757  H   MET    48     -18.683  20.276 -19.188  1.00  0.00
ATOM    758  CA  MET    48     -19.328  21.701 -17.730  1.00  0.00
ATOM    759  HA  MET    48     -18.745  22.598 -17.519  1.00  0.00
ATOM    760  CB  MET    48     -20.460  22.069 -18.701  1.00  0.00
ATOM    761  HB2 MET    48     -20.028  22.169 -19.697  1.00  0.00
ATOM    762  HB3 MET    48     -21.182  21.253 -18.699  1.00  0.00
ATOM    763  CG  MET    48     -21.155  23.357 -18.321  1.00  0.00
ATOM    764  HG2 MET    48     -21.538  23.234 -17.308  1.00  0.00
ATOM    765  HG3 MET    48     -20.404  24.147 -18.332  1.00  0.00
ATOM    766  SD  MET    48     -22.512  23.814 -19.415  1.00  0.00
ATOM    767  CE  MET    48     -23.100  25.275 -18.577  1.00  0.00
ATOM    768  HE1 MET    48     -22.300  26.014 -18.529  1.00  0.00
ATOM    769  HE2 MET    48     -23.947  25.692 -19.123  1.00  0.00
ATOM    770  HE3 MET    48     -23.413  25.013 -17.566  1.00  0.00
ATOM    771  C   MET    48     -19.899  21.259 -16.371  1.00  0.00
ATOM    772  O   MET    48     -19.842  22.038 -15.418  1.00  0.00
ATOM    773  N   SER    49     -20.411  20.011 -16.278  1.00  0.00
ATOM    774  H   SER    49     -20.461  19.460 -17.123  1.00  0.00
ATOM    775  CA  SER    49     -20.953  19.438 -15.042  1.00  0.00
ATOM    776  HA  SER    49     -21.755  20.070 -14.661  1.00  0.00
ATOM    777  CB  SER    49     -21.514  18.046 -15.306  1.00  0.00
ATOM    778  HB2 SER    49     -22.210  18.116 -16.142  1.00  0.00
ATOM    779  HB3 SER    49     -20.684  17.394 -15.579  1.00  0.00
ATOM    780  OG  SER    49     -22.184  17.511 -14.176  1.00  0.00
ATOM    781  HG  SER    49     -22.520  16.637 -14.387  1.00  0.00
ATOM    782  C   SER    49     -19.862  19.399 -13.946  1.00  0.00
ATOM    783  O   SER    49     -20.116  19.812 -12.809  1.00  0.00
ATOM    784  N   LEU    50     -18.638  18.967 -14.319  1.00  0.00
ATOM    785  H   LEU    50     -18.545  18.615 -15.261  1.00  0.00
ATOM    786  CA  LEU    50     -17.463  18.929 -13.445  1.00  0.00
ATOM    787  HA  LEU    50     -17.668  18.311 -12.571  1.00  0.00
ATOM    788  CB  LEU    50     -16.256  18.327 -14.205  1.00  0.00
ATOM    789  HB2 LEU    50     -16.559  17.294 -14.377  1.00  0.00
ATOM    790  HB3 LEU    50     -16.193  18.850 -15.159  1.00  0.00
ATOM    791  CG  LEU    50     -14.877  18.350 -13.515  1.00  0.00
ATOM    792  HG  LEU    50     -14.640  19.383 -13.261  1.00  0.00
ATOM    793  CD1 LEU    50     -14.857  17.500 -12.251  1.00  0.00
ATOM    794 HD11 LEU    50     -15.093  16.466 -12.504  1.00  0.00
ATOM    795 HD12 LEU    50     -13.867  17.545 -11.798  1.00  0.00
ATOM    796 HD13 LEU    50     -15.596  17.879 -11.546  1.00  0.00
ATOM    797  CD2 LEU    50     -13.809  17.872 -14.455  1.00  0.00
ATOM    798 HD21 LEU    50     -13.777  18.521 -15.330  1.00  0.00
ATOM    799 HD22 LEU    50     -12.843  17.895 -13.950  1.00  0.00
ATOM    800 HD23 LEU    50     -14.030  16.852 -14.768  1.00  0.00
ATOM    801  C   LEU    50     -17.131  20.337 -12.933  1.00  0.00
ATOM    802  O   LEU    50     -16.910  20.502 -11.733  1.00  0.00
ATOM    803  N   ALA    51     -17.125  21.343 -13.846  1.00  0.00
ATOM    804  H   ALA    51     -17.279  21.075 -14.808  1.00  0.00
ATOM    805  CA  ALA    51     -16.860  22.750 -13.553  1.00  0.00
ATOM    806  HA  ALA    51     -15.900  22.825 -13.042  1.00  0.00
ATOM    807  CB  ALA    51     -16.786  23.548 -14.843  1.00  0.00
ATOM    808  HB1 ALA    51     -17.743  23.490 -15.362  1.00  0.00
ATOM    809  HB2 ALA    51     -16.560  24.589 -14.614  1.00  0.00
ATOM    810  HB3 ALA    51     -16.002  23.138 -15.480  1.00  0.00
ATOM    811  C   ALA    51     -17.927  23.343 -12.620  1.00  0.00
ATOM    812  O   ALA    51     -17.580  24.138 -11.750  1.00  0.00
ATOM    813  N   VAL    52     -19.208  22.933 -12.779  1.00  0.00
ATOM    814  H   VAL    52     -19.405  22.343 -13.574  1.00  0.00
ATOM    815  CA  VAL    52     -20.339  23.383 -11.944  1.00  0.00
ATOM    816  HA  VAL    52     -20.330  24.462 -11.793  1.00  0.00
ATOM    817  CB  VAL    52     -21.726  22.973 -12.546  1.00  0.00
ATOM    818  HB  VAL    52     -21.647  21.950 -12.913  1.00  0.00
ATOM    819  CG1 VAL    52     -22.854  23.059 -11.513  1.00  0.00
ATOM    820 HG11 VAL    52     -22.934  24.082 -11.146  1.00  0.00
ATOM    821 HG12 VAL    52     -23.796  22.765 -11.977  1.00  0.00
ATOM    822 HG13 VAL    52     -22.636  22.391 -10.680  1.00  0.00
ATOM    823  CG2 VAL    52     -22.066  23.818 -13.771  1.00  0.00
ATOM    824 HG21 VAL    52     -21.300  23.677 -14.534  1.00  0.00
ATOM    825 HG22 VAL    52     -23.034  23.511 -14.167  1.00  0.00
ATOM    826 HG23 VAL    52     -22.107  24.870 -13.488  1.00  0.00
ATOM    827  C   VAL    52     -20.136  22.861 -10.506  1.00  0.00
ATOM    828  O   VAL    52     -20.227  23.647  -9.562  1.00  0.00
ATOM    829  N   ALA    53     -19.835  21.549 -10.360  1.00  0.00
ATOM    830  H   ALA    53     -19.814  20.994 -11.204  1.00  0.00
ATOM    831  CA  ALA    53     -19.582  20.878  -9.080  1.00  0.00
ATOM    832  HA  ALA    53     -20.471  20.935  -8.452  1.00  0.00
ATOM    833  CB  ALA    53     -19.241  19.407  -9.311  1.00  0.00
ATOM    834  HB1 ALA    53     -18.347  19.334  -9.931  1.00  0.00
ATOM    835  HB2 ALA    53     -19.058  18.921  -8.353  1.00  0.00
ATOM    836  HB3 ALA    53     -20.073  18.915  -9.815  1.00  0.00
ATOM    837  C   ALA    53     -18.446  21.572  -8.332  1.00  0.00
ATOM    838  O   ALA    53     -18.613  21.935  -7.166  1.00  0.00
ATOM    839  N   ASP    54     -17.324  21.821  -9.034  1.00  0.00
ATOM    840  H   ASP    54     -17.271  21.469  -9.979  1.00  0.00
ATOM    841  CA  ASP    54     -16.146  22.474  -8.472  1.00  0.00
ATOM    842  HA  ASP    54     -15.901  22.027  -7.509  1.00  0.00
ATOM    843  CB  ASP    54     -14.946  22.311  -9.406  1.00  0.00
ATOM    844  HB2 ASP    54     -15.298  22.615 -10.392  1.00  0.00
ATOM    845  HB3 ASP    54     -14.135  22.968  -9.092  1.00  0.00
ATOM    846  CG  ASP    54     -14.442  20.877  -9.468  1.00  0.00
ATOM    847  OD1 ASP    54     -14.456  20.193  -8.419  1.00  0.00
ATOM    848  OD2 ASP    54     -13.984  20.455 -10.549  1.00  0.00
ATOM    849  C   ASP    54     -16.412  23.946  -8.145  1.00  0.00
ATOM    850  O   ASP    54     -15.886  24.432  -7.147  1.00  0.00
ATOM    851  N   LEU    55     -17.270  24.630  -8.929  1.00  0.00
ATOM    852  H   LEU    55     -17.630  24.186  -9.762  1.00  0.00
ATOM    853  CA  LEU    55     -17.658  26.017  -8.658  1.00  0.00
ATOM    854  HA  LEU    55     -16.763  26.613  -8.477  1.00  0.00
ATOM    855  CB  LEU    55     -18.428  26.631  -9.847  1.00  0.00
ATOM    856  HB2 LEU    55     -17.666  26.641 -10.626  1.00  0.00
ATOM    857  HB3 LEU    55     -19.234  25.956 -10.136  1.00  0.00
ATOM    858  CG  LEU    55     -18.991  28.054  -9.662  1.00  0.00
ATOM    859  HG  LEU    55     -19.597  28.069  -8.756  1.00  0.00
ATOM    860  CD1 LEU    55     -17.879  29.089  -9.546  1.00  0.00
ATOM    861 HD11 LEU    55     -17.273  29.075 -10.452  1.00  0.00
ATOM    862 HD12 LEU    55     -18.316  30.079  -9.417  1.00  0.00
ATOM    863 HD13 LEU    55     -17.252  28.854  -8.686  1.00  0.00
ATOM    864  CD2 LEU    55     -19.959  28.416 -10.775  1.00  0.00
ATOM    865 HD21 LEU    55     -20.792  27.712 -10.776  1.00  0.00
ATOM    866 HD22 LEU    55     -20.337  29.425 -10.614  1.00  0.00
ATOM    867 HD23 LEU    55     -19.444  28.370 -11.734  1.00  0.00
ATOM    868  C   LEU    55     -18.507  26.094  -7.377  1.00  0.00
ATOM    869  O   LEU    55     -18.347  27.041  -6.600  1.00  0.00
ATOM    870  N   LEU    56     -19.397  25.092  -7.165  1.00  0.00
ATOM    871  H   LEU    56     -19.496  24.408  -7.901  1.00  0.00
ATOM    872  CA  LEU    56     -20.283  24.995  -6.005  1.00  0.00
ATOM    873  HA  LEU    56     -20.779  25.953  -5.846  1.00  0.00
ATOM    874  CB  LEU    56     -21.353  23.919  -6.214  1.00  0.00
ATOM    875  HB2 LEU    56     -20.807  23.074  -6.634  1.00  0.00
ATOM    876  HB3 LEU    56     -21.767  23.639  -5.246  1.00  0.00
ATOM    877  CG  LEU    56     -22.498  24.315  -7.167  1.00  0.00
ATOM    878  HG  LEU    56     -22.077  24.883  -7.997  1.00  0.00
ATOM    879  CD1 LEU    56     -23.215  23.100  -7.702  1.00  0.00
ATOM    880 HD11 LEU    56     -23.637  22.532  -6.873  1.00  0.00
ATOM    881 HD12 LEU    56     -24.016  23.415  -8.370  1.00  0.00
ATOM    882 HD13 LEU    56     -22.511  22.474  -8.250  1.00  0.00
ATOM    883  CD2 LEU    56     -23.497  25.241  -6.493  1.00  0.00
ATOM    884 HD21 LEU    56     -22.990  26.150  -6.171  1.00  0.00
ATOM    885 HD22 LEU    56     -24.288  25.497  -7.197  1.00  0.00
ATOM    886 HD23 LEU    56     -23.930  24.741  -5.627  1.00  0.00
ATOM    887  C   LEU    56     -19.492  24.753  -4.709  1.00  0.00
ATOM    888  O   LEU    56     -19.918  25.233  -3.654  1.00  0.00
ATOM    889  N   VAL    57     -18.325  24.057  -4.793  1.00  0.00
ATOM    890  H   VAL    57     -18.103  23.620  -5.676  1.00  0.00
ATOM    891  CA  VAL    57     -17.410  23.842  -3.658  1.00  0.00
ATOM    892  HA  VAL    57     -17.960  23.493  -2.784  1.00  0.00
ATOM    893  CB  VAL    57     -16.263  22.831  -3.961  1.00  0.00
ATOM    894  HB  VAL    57     -15.651  23.233  -4.769  1.00  0.00
ATOM    895  CG1 VAL    57     -15.392  22.596  -2.733  1.00  0.00
ATOM    896 HG11 VAL    57     -16.003  22.194  -1.925  1.00  0.00
ATOM    897 HG12 VAL    57     -14.602  21.886  -2.978  1.00  0.00
ATOM    898 HG13 VAL    57     -14.947  23.539  -2.417  1.00  0.00
ATOM    899  CG2 VAL    57     -16.800  21.509  -4.466  1.00  0.00
ATOM    900 HG21 VAL    57     -17.364  21.672  -5.384  1.00  0.00
ATOM    901 HG22 VAL    57     -15.970  20.831  -4.666  1.00  0.00
ATOM    902 HG23 VAL    57     -17.453  21.070  -3.712  1.00  0.00
ATOM    903  C   VAL    57     -16.839  25.213  -3.237  1.00  0.00
ATOM    904  O   VAL    57     -16.867  25.552  -2.053  1.00  0.00
ATOM    905  N   GLY    58     -16.353  25.975  -4.221  1.00  0.00
ATOM    906  H   GLY    58     -16.400  25.598  -5.157  1.00  0.00
ATOM    907  CA  GLY    58     -15.766  27.298  -4.037  1.00  0.00
ATOM    908  HA2 GLY    58     -14.892  27.169  -3.399  1.00  0.00
ATOM    909  HA3 GLY    58     -15.449  27.642  -5.022  1.00  0.00
ATOM    910  C   GLY    58     -16.678  28.341  -3.420  1.00  0.00
ATOM    911  O   GLY    58     -16.214  29.170  -2.636  1.00  0.00
ATOM    912  N   LEU    59     -17.977  28.301  -3.761  1.00  0.00
ATOM    913  H   LEU    59     -18.271  27.589  -4.414  1.00  0.00
ATOM    914  CA  LEU    59     -18.980  29.250  -3.269  1.00  0.00
ATOM    915  HA  LEU    59     -18.501  30.204  -3.051  1.00  0.00
ATOM    916  CB  LEU    59     -20.088  29.483  -4.317  1.00  0.00
ATOM    917  HB2 LEU    59     -20.431  28.467  -4.512  1.00  0.00
ATOM    918  HB3 LEU    59     -20.884  30.047  -3.831  1.00  0.00
ATOM    919  CG  LEU    59     -19.718  30.160  -5.641  1.00  0.00
ATOM    920  HG  LEU    59     -18.743  29.795  -5.962  1.00  0.00
ATOM    921  CD1 LEU    59     -20.756  29.851  -6.716  1.00  0.00
ATOM    922 HD11 LEU    59     -21.732  30.216  -6.395  1.00  0.00
ATOM    923 HD12 LEU    59     -20.473  30.342  -7.647  1.00  0.00
ATOM    924 HD13 LEU    59     -20.806  28.774  -6.874  1.00  0.00
ATOM    925  CD2 LEU    59     -19.550  31.671  -5.476  1.00  0.00
ATOM    926 HD21 LEU    59     -18.758  31.872  -4.755  1.00  0.00
ATOM    927 HD22 LEU    59     -19.288  32.115  -6.436  1.00  0.00
ATOM    928 HD23 LEU    59     -20.484  32.104  -5.119  1.00  0.00
ATOM    929  C   LEU    59     -19.660  28.819  -1.970  1.00  0.00
ATOM    930  O   LEU    59     -19.927  29.677  -1.133  1.00  0.00
ATOM    931  N   PHE    60     -19.993  27.522  -1.818  1.00  0.00
ATOM    932  H   PHE    60     -19.738  26.857  -2.534  1.00  0.00
ATOM    933  CA  PHE    60     -20.780  27.047  -0.678  1.00  0.00
ATOM    934  HA  PHE    60     -21.121  27.889  -0.076  1.00  0.00
ATOM    935  CB  PHE    60     -22.011  26.279  -1.192  1.00  0.00
ATOM    936  HB2 PHE    60     -21.721  25.453  -1.841  1.00  0.00
ATOM    937  HB3 PHE    60     -22.578  25.893  -0.345  1.00  0.00
ATOM    938  CG  PHE    60     -22.958  27.142  -1.988  1.00  0.00
ATOM    939  CD1 PHE    60     -23.921  27.918  -1.350  1.00  0.00
ATOM    940  HD1 PHE    60     -23.995  27.887  -0.263  1.00  0.00
ATOM    941  CE1 PHE    60     -24.788  28.731  -2.087  1.00  0.00
ATOM    942  HE1 PHE    60     -25.541  29.330  -1.575  1.00  0.00
ATOM    943  CZ  PHE    60     -24.690  28.774  -3.460  1.00  0.00
ATOM    944  HZ  PHE    60     -25.367  29.406  -4.034  1.00  0.00
ATOM    945  CE2 PHE    60     -23.737  28.019  -4.108  1.00  0.00
ATOM    946  HE2 PHE    60     -23.656  28.060  -5.194  1.00  0.00
ATOM    947  CD2 PHE    60     -22.875  27.201  -3.374  1.00  0.00
ATOM    948  HD2 PHE    60     -22.126  26.599  -3.888  1.00  0.00
ATOM    949  C   PHE    60     -20.048  26.161   0.341  1.00  0.00
ATOM    950  O   PHE    60     -20.532  26.051   1.469  1.00  0.00
ATOM    951  N   VAL    61     -18.930  25.521  -0.028  1.00  0.00
ATOM    952  H   VAL    61     -18.602  25.577  -0.982  1.00  0.00
ATOM    953  CA  VAL    61     -18.230  24.620   0.897  1.00  0.00
ATOM    954  HA  VAL    61     -18.799  24.428   1.807  1.00  0.00
ATOM    955  CB  VAL    61     -17.911  23.260   0.215  1.00  0.00
ATOM    956  HB  VAL    61     -17.464  23.461  -0.758  1.00  0.00
ATOM    957  CG1 VAL    61     -16.952  22.419   1.051  1.00  0.00
ATOM    958 HG11 VAL    61     -17.399  22.217   2.024  1.00  0.00
ATOM    959 HG12 VAL    61     -16.754  21.477   0.540  1.00  0.00
ATOM    960 HG13 VAL    61     -16.016  22.961   1.187  1.00  0.00
ATOM    961  CG2 VAL    61     -19.192  22.481  -0.075  1.00  0.00
ATOM    962 HG21 VAL    61     -19.830  23.064  -0.739  1.00  0.00
ATOM    963 HG22 VAL    61     -18.942  21.533  -0.552  1.00  0.00
ATOM    964 HG23 VAL    61     -19.720  22.289   0.859  1.00  0.00
ATOM    965  C   VAL    61     -16.969  25.297   1.489  1.00  0.00
ATOM    966  O   VAL    61     -16.837  25.360   2.712  1.00  0.00
ATOM    967  N   MET    62     -16.062  25.788   0.628  1.00  0.00
ATOM    968  H   MET    62     -16.238  25.640  -0.356  1.00  0.00
ATOM    969  CA  MET    62     -14.798  26.421   1.021  1.00  0.00
ATOM    970  HA  MET    62     -14.234  25.738   1.657  1.00  0.00
ATOM    971  CB  MET    62     -13.944  26.769  -0.201  1.00  0.00
ATOM    972  HB2 MET    62     -14.585  27.301  -0.904  1.00  0.00
ATOM    973  HB3 MET    62     -13.148  27.432   0.137  1.00  0.00
ATOM    974  CG  MET    62     -13.340  25.565  -0.882  1.00  0.00
ATOM    975  HG2 MET    62     -12.825  24.956  -0.139  1.00  0.00
ATOM    976  HG3 MET    62     -14.136  24.980  -1.343  1.00  0.00
ATOM    977  SD  MET    62     -12.165  26.069  -2.151  1.00  0.00
ATOM    978  CE  MET    62     -12.384  24.773  -3.312  1.00  0.00
ATOM    979  HE1 MET    62     -13.420  24.759  -3.651  1.00  0.00
ATOM    980  HE2 MET    62     -11.725  24.934  -4.165  1.00  0.00
ATOM    981  HE3 MET    62     -12.143  23.819  -2.842  1.00  0.00
ATOM    982  C   MET    62     -14.973  27.678   1.922  1.00  0.00
ATOM    983  O   MET    62     -14.225  27.755   2.900  1.00  0.00
ATOM    984  N   PRO    63     -15.910  28.647   1.679  1.00  0.00
ATOM    985  CD  PRO    63     -16.881  28.778   0.573  1.00  0.00
ATOM    986  HD2 PRO    63     -17.806  28.262   0.830  1.00  0.00
ATOM    987  HD3 PRO    63     -16.465  28.345  -0.337  1.00  0.00
ATOM    988  CG  PRO    63     -17.059  30.256   0.470  1.00  0.00
ATOM    989  HG2 PRO    63     -18.004  30.499  -0.016  1.00  0.00
ATOM    990  HG3 PRO    63     -16.238  30.706  -0.087  1.00  0.00
ATOM    991  CB  PRO    63     -17.047  30.709   1.904  1.00  0.00
ATOM    992  HB2 PRO    63     -18.029  30.559   2.354  1.00  0.00
ATOM    993  HB3 PRO    63     -16.756  31.754   2.009  1.00  0.00
ATOM    994  CA  PRO    63     -16.014  29.806   2.593  1.00  0.00
ATOM    995  HA  PRO    63     -15.033  30.278   2.640  1.00  0.00
ATOM    996  C   PRO    63     -16.464  29.421   4.010  1.00  0.00
ATOM    997  O   PRO    63     -16.004  30.032   4.975  1.00  0.00
ATOM    998  N   ILE    64     -17.323  28.383   4.135  1.00  0.00
ATOM    999  H   ILE    64     -17.697  27.987   3.284  1.00  0.00
ATOM   1000  CA  ILE    64     -17.815  27.865   5.420  1.00  0.00
ATOM   1001  HA  ILE    64     -18.004  28.620   6.183  1.00  0.00
ATOM   1002  CB  ILE    64     -19.095  26.983   5.230  1.00  0.00
ATOM   1003  HB  ILE    64     -18.828  26.144   4.588  1.00  0.00
ATOM   1004  CG2 ILE    64     -19.659  26.452   6.559  1.00  0.00
ATOM   1005 HG21 ILE    64     -19.927  27.291   7.202  1.00  0.00
ATOM   1006 HG22 ILE    64     -20.545  25.848   6.363  1.00  0.00
ATOM   1007 HG23 ILE    64     -18.906  25.840   7.056  1.00  0.00
ATOM   1008  CG1 ILE    64     -20.199  27.668   4.361  1.00  0.00
ATOM   1009 HG12 ILE    64     -19.692  27.954   3.440  1.00  0.00
ATOM   1010 HG13 ILE    64     -20.918  26.877   4.149  1.00  0.00
ATOM   1011  CD1 ILE    64     -20.955  28.920   4.955  1.00  0.00
ATOM   1012 HD11 ILE    64     -20.237  29.712   5.167  1.00  0.00
ATOM   1013 HD12 ILE    64     -21.688  29.279   4.232  1.00  0.00
ATOM   1014 HD13 ILE    64     -21.463  28.635   5.876  1.00  0.00
ATOM   1015  C   ILE    64     -16.674  27.098   6.129  1.00  0.00
ATOM   1016  O   ILE    64     -16.636  27.065   7.361  1.00  0.00
ATOM   1017  N   ALA    65     -15.736  26.510   5.350  1.00  0.00
ATOM   1018  H   ALA    65     -15.865  26.545   4.349  1.00  0.00
ATOM   1019  CA  ALA    65     -14.586  25.766   5.878  1.00  0.00
ATOM   1020  HA  ALA    65     -14.957  25.087   6.645  1.00  0.00
ATOM   1021  CB  ALA    65     -13.941  24.944   4.772  1.00  0.00
ATOM   1022  HB1 ALA    65     -13.556  25.611   4.000  1.00  0.00
ATOM   1023  HB2 ALA    65     -13.121  24.357   5.186  1.00  0.00
ATOM   1024  HB3 ALA    65     -14.683  24.275   4.336  1.00  0.00
ATOM   1025  C   ALA    65     -13.530  26.692   6.544  1.00  0.00
ATOM   1026  O   ALA    65     -12.736  26.208   7.350  1.00  0.00
ATOM   1027  N   LEU    66     -13.525  28.003   6.220  1.00  0.00
ATOM   1028  H   LEU    66     -14.175  28.331   5.520  1.00  0.00
ATOM   1029  CA  LEU    66     -12.592  28.973   6.815  1.00  0.00
ATOM   1030  HA  LEU    66     -11.589  28.546   6.829  1.00  0.00
ATOM   1031  CB  LEU    66     -12.556  30.289   6.012  1.00  0.00
ATOM   1032  HB2 LEU    66     -13.604  30.584   5.967  1.00  0.00
ATOM   1033  HB3 LEU    66     -12.008  30.992   6.639  1.00  0.00
ATOM   1034  CG  LEU    66     -11.964  30.296   4.602  1.00  0.00
ATOM   1035  HG  LEU    66     -12.343  29.438   4.047  1.00  0.00
ATOM   1036  CD1 LEU    66     -12.354  31.564   3.892  1.00  0.00
ATOM   1037 HD11 LEU    66     -11.975  32.423   4.446  1.00  0.00
ATOM   1038 HD12 LEU    66     -11.930  31.564   2.888  1.00  0.00
ATOM   1039 HD13 LEU    66     -13.440  31.625   3.827  1.00  0.00
ATOM   1040  CD2 LEU    66     -10.443  30.183   4.623  1.00  0.00
ATOM   1041 HD21 LEU    66     -10.154  29.251   5.109  1.00  0.00
ATOM   1042 HD22 LEU    66     -10.063  30.192   3.601  1.00  0.00
ATOM   1043 HD23 LEU    66     -10.023  31.025   5.173  1.00  0.00
ATOM   1044  C   LEU    66     -12.954  29.307   8.269  1.00  0.00
ATOM   1045  O   LEU    66     -12.076  29.709   9.032  1.00  0.00
ATOM   1046  N   LEU    67     -14.248  29.168   8.636  1.00  0.00
ATOM   1047  H   LEU    67     -14.882  28.868   7.909  1.00  0.00
ATOM   1048  CA  LEU    67     -14.804  29.492   9.954  1.00  0.00
ATOM   1049  HA  LEU    67     -14.661  30.554  10.154  1.00  0.00
ATOM   1050  CB  LEU    67     -16.308  29.176  10.025  1.00  0.00
ATOM   1051  HB2 LEU    67     -16.330  28.110   9.797  1.00  0.00
ATOM   1052  HB3 LEU    67     -16.649  29.336  11.048  1.00  0.00
ATOM   1053  CG  LEU    67     -17.235  29.928   9.052  1.00  0.00
ATOM   1054  HG  LEU    67     -16.810  29.876   8.050  1.00  0.00
ATOM   1055  CD1 LEU    67     -18.621  29.312   9.046  1.00  0.00
ATOM   1056 HD11 LEU    67     -19.047  29.364  10.048  1.00  0.00
ATOM   1057 HD12 LEU    67     -19.259  29.859   8.352  1.00  0.00
ATOM   1058 HD13 LEU    67     -18.555  28.270   8.734  1.00  0.00
ATOM   1059  CD2 LEU    67     -17.307  31.426   9.367  1.00  0.00
ATOM   1060 HD21 LEU    67     -16.311  31.862   9.292  1.00  0.00
ATOM   1061 HD22 LEU    67     -17.972  31.916   8.656  1.00  0.00
ATOM   1062 HD23 LEU    67     -17.690  31.567  10.378  1.00  0.00
ATOM   1063  C   LEU    67     -14.081  28.792  11.108  1.00  0.00
ATOM   1064  O   LEU    67     -13.868  29.426  12.142  1.00  0.00
ATOM   1065  N   THR    68     -13.685  27.512  10.937  1.00  0.00
ATOM   1066  H   THR    68     -13.963  27.016  10.102  1.00  0.00
ATOM   1067  CA  THR    68     -12.974  26.768  11.985  1.00  0.00
ATOM   1068  HA  THR    68     -13.417  26.930  12.968  1.00  0.00
ATOM   1069  CB  THR    68     -12.952  25.247  11.697  1.00  0.00
ATOM   1070  HB  THR    68     -13.985  24.929  11.556  1.00  0.00
ATOM   1071  CG2 THR    68     -12.125  24.861  10.461  1.00  0.00
ATOM   1072 HG21 THR    68     -11.092  25.178  10.601  1.00  0.00
ATOM   1073 HG22 THR    68     -12.158  23.780  10.325  1.00  0.00
ATOM   1074 HG23 THR    68     -12.538  25.351   9.579  1.00  0.00
ATOM   1075  OG1 THR    68     -12.461  24.560  12.849  1.00  0.00
ATOM   1076  HG1 THR    68     -12.445  23.616  12.676  1.00  0.00
ATOM   1077  C   THR    68     -11.557  27.350  12.198  1.00  0.00
ATOM   1078  O   THR    68     -11.059  27.332  13.326  1.00  0.00
ATOM   1079  N   ILE    69     -10.941  27.897  11.125  1.00  0.00
ATOM   1080  H   ILE    69     -11.409  27.820  10.233  1.00  0.00
ATOM   1081  CA  ILE    69      -9.606  28.494  11.158  1.00  0.00
ATOM   1082  HA  ILE    69      -8.937  27.964  11.836  1.00  0.00
ATOM   1083  CB  ILE    69      -8.967  28.547   9.732  1.00  0.00
ATOM   1084  HB  ILE    69      -9.599  29.166   9.096  1.00  0.00
ATOM   1085  CG2 ILE    69      -7.545  29.131   9.765  1.00  0.00
ATOM   1086 HG21 ILE    69      -6.912  28.512  10.401  1.00  0.00
ATOM   1087 HG22 ILE    69      -7.136  29.151   8.755  1.00  0.00
ATOM   1088 HG23 ILE    69      -7.577  30.145  10.163  1.00  0.00
ATOM   1089  CG1 ILE    69      -8.971  27.158   9.057  1.00  0.00
ATOM   1090 HG12 ILE    69      -8.019  26.687   9.303  1.00  0.00
ATOM   1091 HG13 ILE    69      -9.784  26.592   9.511  1.00  0.00
ATOM   1092  CD1 ILE    69      -9.149  27.179   7.555  1.00  0.00
ATOM   1093 HD11 ILE    69      -8.336  27.745   7.100  1.00  0.00
ATOM   1094 HD12 ILE    69      -9.139  26.158   7.173  1.00  0.00
ATOM   1095 HD13 ILE    69     -10.101  27.649   7.308  1.00  0.00
ATOM   1096  C   ILE    69      -9.688  29.883  11.820  1.00  0.00
ATOM   1097  O   ILE    69      -8.896  30.167  12.719  1.00  0.00
ATOM   1098  N   MET    70     -10.651  30.728  11.392  1.00  0.00
ATOM   1099  H   MET    70     -11.250  30.411  10.643  1.00  0.00
ATOM   1100  CA  MET    70     -10.840  32.090  11.905  1.00  0.00
ATOM   1101  HA  MET    70      -9.876  32.596  11.955  1.00  0.00
ATOM   1102  CB  MET    70     -11.774  32.903  10.995  1.00  0.00
ATOM   1103  HB2 MET    70     -12.700  32.336  10.893  1.00  0.00
ATOM   1104  HB3 MET    70     -11.979  33.846  11.502  1.00  0.00
ATOM   1105  CG  MET    70     -11.203  33.183   9.626  1.00  0.00
ATOM   1106  HG2 MET    70     -10.215  33.623   9.764  1.00  0.00
ATOM   1107  HG3 MET    70     -11.106  32.229   9.107  1.00  0.00
ATOM   1108  SD  MET    70     -12.220  34.302   8.629  1.00  0.00
ATOM   1109  CE  MET    70     -13.570  33.211   8.175  1.00  0.00
ATOM   1110  HE1 MET    70     -14.068  32.854   9.076  1.00  0.00
ATOM   1111  HE2 MET    70     -14.285  33.754   7.557  1.00  0.00
ATOM   1112  HE3 MET    70     -13.179  32.361   7.616  1.00  0.00
ATOM   1113  C   MET    70     -11.391  32.108  13.332  1.00  0.00
ATOM   1114  O   MET    70     -10.958  32.937  14.135  1.00  0.00
ATOM   1115  N   PHE    71     -12.353  31.219  13.638  1.00  0.00
ATOM   1116  H   PHE    71     -12.693  30.611  12.907  1.00  0.00
ATOM   1117  CA  PHE    71     -12.994  31.150  14.953  1.00  0.00
ATOM   1118  HA  PHE    71     -12.679  31.995  15.566  1.00  0.00
ATOM   1119  CB  PHE    71     -14.533  31.198  14.799  1.00  0.00
ATOM   1120  HB2 PHE    71     -14.880  30.323  14.250  1.00  0.00
ATOM   1121  HB3 PHE    71     -14.999  31.216  15.784  1.00  0.00
ATOM   1122  CG  PHE    71     -15.049  32.410  14.053  1.00  0.00
ATOM   1123  CD1 PHE    71     -15.338  33.592  14.726  1.00  0.00
ATOM   1124  HD1 PHE    71     -15.195  33.639  15.805  1.00  0.00
ATOM   1125  CE1 PHE    71     -15.808  34.713  14.033  1.00  0.00
ATOM   1126  HE1 PHE    71     -16.032  35.632  14.574  1.00  0.00
ATOM   1127  CZ  PHE    71     -15.988  34.656  12.666  1.00  0.00
ATOM   1128  HZ  PHE    71     -16.355  35.529  12.127  1.00  0.00
ATOM   1129  CE2 PHE    71     -15.704  33.494  11.983  1.00  0.00
ATOM   1130  HE2 PHE    71     -15.840  33.451  10.902  1.00  0.00
ATOM   1131  CD2 PHE    71     -15.242  32.370  12.675  1.00  0.00
ATOM   1132  HD2 PHE    71     -15.028  31.447  12.135  1.00  0.00
ATOM   1133  C   PHE    71     -12.530  29.892  15.716  1.00  0.00
ATOM   1134  O   PHE    71     -11.442  29.382  15.437  1.00  0.00
ATOM   1135  N   GLU    72     -13.327  29.419  16.696  1.00  0.00
ATOM   1136  H   GLU    72     -14.153  29.954  16.924  1.00  0.00
ATOM   1137  CA  GLU    72     -13.018  28.241  17.507  1.00  0.00
ATOM   1138  HA  GLU    72     -11.941  28.072  17.522  1.00  0.00
ATOM   1139  CB  GLU    72     -13.504  28.450  18.955  1.00  0.00
ATOM   1140  HB2 GLU    72     -14.535  28.799  18.904  1.00  0.00
ATOM   1141  HB3 GLU    72     -13.474  27.480  19.451  1.00  0.00
ATOM   1142  CG  GLU    72     -12.660  29.460  19.753  1.00  0.00
ATOM   1143  HG2 GLU    72     -12.593  30.366  19.151  1.00  0.00
ATOM   1144  HG3 GLU    72     -13.204  29.675  20.673  1.00  0.00
ATOM   1145  CD  GLU    72     -11.243  28.968  20.098  1.00  0.00
ATOM   1146  OE1 GLU    72     -10.939  27.783  19.834  1.00  0.00
ATOM   1147  OE2 GLU    72     -10.473  29.799  20.630  1.00  0.00
ATOM   1148  C   GLU    72     -13.615  26.969  16.870  1.00  0.00
ATOM   1149  O   GLU    72     -13.903  26.965  15.670  1.00  0.00
ATOM   1150  N   ALA    73     -13.768  25.888  17.660  1.00  0.00
ATOM   1151  H   ALA    73     -13.444  25.947  18.615  1.00  0.00
ATOM   1152  CA  ALA    73     -14.323  24.615  17.192  1.00  0.00
ATOM   1153  HA  ALA    73     -13.944  24.425  16.188  1.00  0.00
ATOM   1154  CB  ALA    73     -13.876  23.482  18.103  1.00  0.00
ATOM   1155  HB1 ALA    73     -14.256  23.654  19.110  1.00  0.00
ATOM   1156  HB2 ALA    73     -14.265  22.536  17.725  1.00  0.00
ATOM   1157  HB3 ALA    73     -12.787  23.443  18.128  1.00  0.00
ATOM   1158  C   ALA    73     -15.861  24.652  17.109  1.00  0.00
ATOM   1159  O   ALA    73     -16.444  23.851  16.374  1.00  0.00
ATOM   1160  N   MET    74     -16.510  25.584  17.850  1.00  0.00
ATOM   1161  H   MET    74     -15.948  26.134  18.484  1.00  0.00
ATOM   1162  CA  MET    74     -17.970  25.749  17.891  1.00  0.00
ATOM   1163  HA  MET    74     -18.455  24.779  18.006  1.00  0.00
ATOM   1164  CB  MET    74     -18.363  26.645  19.095  1.00  0.00
ATOM   1165  HB2 MET    74     -19.452  26.698  19.095  1.00  0.00
ATOM   1166  HB3 MET    74     -18.025  26.121  19.989  1.00  0.00
ATOM   1167  CG  MET    74     -17.781  28.069  19.085  1.00  0.00
ATOM   1168  HG2 MET    74     -17.954  28.466  20.085  1.00  0.00
ATOM   1169  HG3 MET    74     -16.710  27.949  18.923  1.00  0.00
ATOM   1170  SD  MET    74     -18.444  29.232  17.858  1.00  0.00
ATOM   1171  CE  MET    74     -20.141  29.434  18.456  1.00  0.00
ATOM   1172  HE1 MET    74     -20.124  29.834  19.470  1.00  0.00
ATOM   1173  HE2 MET    74     -20.677  30.123  17.803  1.00  0.00
ATOM   1174  HE3 MET    74     -20.644  28.467  18.456  1.00  0.00
ATOM   1175  C   MET    74     -18.526  26.256  16.551  1.00  0.00
ATOM   1176  O   MET    74     -17.822  26.947  15.810  1.00  0.00
ATOM   1177  N   TRP    75     -19.787  25.893  16.248  1.00  0.00
ATOM   1178  H   TRP    75     -20.245  25.280  16.907  1.00  0.00
ATOM   1179  CA  TRP    75     -20.505  26.256  15.020  1.00  0.00
ATOM   1180  HA  TRP    75     -19.800  26.455  14.213  1.00  0.00
ATOM   1181  CB  TRP    75     -21.420  25.084  14.599  1.00  0.00
ATOM   1182  HB2 TRP    75     -20.693  24.314  14.341  1.00  0.00
ATOM   1183  HB3 TRP    75     -22.078  24.713  15.385  1.00  0.00
ATOM   1184  CG  TRP    75     -22.275  25.290  13.385  1.00  0.00
ATOM   1185  CD1 TRP    75     -23.629  25.433  13.361  1.00  0.00
ATOM   1186  HD1 TRP    75     -24.138  25.453  14.325  1.00  0.00
ATOM   1187  NE1 TRP    75     -24.074  25.525  12.064  1.00  0.00
ATOM   1188  HE1 TRP    75     -25.032  25.674  11.781  1.00  0.00
ATOM   1189  CE2 TRP    75     -23.007  25.386  11.216  1.00  0.00
ATOM   1190  CZ2 TRP    75     -22.951  25.404   9.818  1.00  0.00
ATOM   1191  HZ2 TRP    75     -23.876  25.556   9.261  1.00  0.00
ATOM   1192  CH2 TRP    75     -21.720  25.227   9.231  1.00  0.00
ATOM   1193  HH2 TRP    75     -21.641  25.220   8.144  1.00  0.00
ATOM   1194  CZ3 TRP    75     -20.561  25.055   9.997  1.00  0.00
ATOM   1195  HZ3 TRP    75     -19.591  24.911   9.521  1.00  0.00
ATOM   1196  CE3 TRP    75     -20.611  25.062  11.382  1.00  0.00
ATOM   1197  HE3 TRP    75     -19.669  25.014  11.929  1.00  0.00
ATOM   1198  CD2 TRP    75     -21.858  25.208  12.015  1.00  0.00
ATOM   1199  C   TRP    75     -21.293  27.568  15.258  1.00  0.00
ATOM   1200  O   TRP    75     -22.126  27.614  16.172  1.00  0.00
ATOM   1201  N   PRO    76     -21.007  28.658  14.494  1.00  0.00
ATOM   1202  CD  PRO    76     -20.022  28.787  13.399  1.00  0.00
ATOM   1203  HD2 PRO    76     -20.419  28.312  12.502  1.00  0.00
ATOM   1204  HD3 PRO    76     -19.095  28.293  13.691  1.00  0.00
ATOM   1205  CG  PRO    76     -19.854  30.275  13.240  1.00  0.00
ATOM   1206  HG2 PRO    76     -20.132  30.533  12.218  1.00  0.00
ATOM   1207  HG3 PRO    76     -18.802  30.510  13.400  1.00  0.00
ATOM   1208  CB  PRO    76     -20.722  30.988  14.242  1.00  0.00
ATOM   1209  HB2 PRO    76     -21.264  31.810  13.774  1.00  0.00
ATOM   1210  HB3 PRO    76     -20.130  31.371  15.073  1.00  0.00
ATOM   1211  CA  PRO    76     -21.710  29.934  14.747  1.00  0.00
ATOM   1212  HA  PRO    76     -21.860  30.006  15.824  1.00  0.00
ATOM   1213  C   PRO    76     -23.061  30.069  14.034  1.00  0.00
ATOM   1214  O   PRO    76     -23.952  30.751  14.543  1.00  0.00
ATOM   1215  N   LEU    77     -23.205  29.425  12.865  1.00  0.00
ATOM   1216  H   LEU    77     -22.391  28.916  12.552  1.00  0.00
ATOM   1217  CA  LEU    77     -24.395  29.424  12.011  1.00  0.00
ATOM   1218  HA  LEU    77     -24.778  30.434  11.865  1.00  0.00
ATOM   1219  CB  LEU    77     -23.982  28.850  10.638  1.00  0.00
ATOM   1220  HB2 LEU    77     -23.121  28.217  10.851  1.00  0.00
ATOM   1221  HB3 LEU    77     -24.809  28.232  10.288  1.00  0.00
ATOM   1222  CG  LEU    77     -23.612  29.866   9.556  1.00  0.00
ATOM   1223  HG  LEU    77     -24.300  30.708   9.624  1.00  0.00
ATOM   1224  CD1 LEU    77     -22.183  30.364   9.722  1.00  0.00
ATOM   1225 HD11 LEU    77     -21.494  29.522   9.654  1.00  0.00
ATOM   1226 HD12 LEU    77     -21.955  31.084   8.936  1.00  0.00
ATOM   1227 HD13 LEU    77     -22.075  30.843  10.695  1.00  0.00
ATOM   1228  CD2 LEU    77     -23.765  29.260   8.176  1.00  0.00
ATOM   1229 HD21 LEU    77     -24.799  28.949   8.028  1.00  0.00
ATOM   1230 HD22 LEU    77     -23.497  30.000   7.422  1.00  0.00
ATOM   1231 HD23 LEU    77     -23.109  28.394   8.084  1.00  0.00
ATOM   1232  C   LEU    77     -25.552  28.588  12.627  1.00  0.00
ATOM   1233  O   LEU    77     -25.319  27.928  13.643  1.00  0.00
ATOM   1234  N   PRO    78     -26.795  28.577  12.054  1.00  0.00
ATOM   1235  CD  PRO    78     -27.297  29.306  10.871  1.00  0.00
ATOM   1236  HD2 PRO    78     -27.040  28.757   9.965  1.00  0.00
ATOM   1237  HD3 PRO    78     -26.849  30.299  10.834  1.00  0.00
ATOM   1238  CG  PRO    78     -28.767  29.355  11.113  1.00  0.00
ATOM   1239  HG2 PRO    78     -29.299  29.459  10.167  1.00  0.00
ATOM   1240  HG3 PRO    78     -29.011  30.197  11.761  1.00  0.00
ATOM   1241  CB  PRO    78     -29.087  28.066  11.775  1.00  0.00
ATOM   1242  HB2 PRO    78     -29.224  27.292  11.019  1.00  0.00
ATOM   1243  HB3 PRO    78     -29.978  28.124  12.401  1.00  0.00
ATOM   1244  CA  PRO    78     -27.862  27.740  12.638  1.00  0.00
ATOM   1245  HA  PRO    78     -27.997  28.048  13.675  1.00  0.00
ATOM   1246  C   PRO    78     -27.539  26.241  12.588  1.00  0.00
ATOM   1247  O   PRO    78     -26.794  25.787  11.711  1.00  0.00
ATOM   1248  N   LEU    79     -28.108  25.481  13.542  1.00  0.00
ATOM   1249  H   LEU    79     -28.684  25.983  14.203  1.00  0.00
ATOM   1250  CA  LEU    79     -27.922  24.038  13.736  1.00  0.00
ATOM   1251  HA  LEU    79     -26.872  23.826  13.939  1.00  0.00
ATOM   1252  CB  LEU    79     -28.769  23.534  14.932  1.00  0.00
ATOM   1253  HB2 LEU    79     -29.732  23.919  14.595  1.00  0.00
ATOM   1254  HB3 LEU    79     -28.795  22.444  14.936  1.00  0.00
ATOM   1255  CG  LEU    79     -28.479  24.051  16.373  1.00  0.00
ATOM   1256  HG  LEU    79     -29.002  23.399  17.072  1.00  0.00
ATOM   1257  CD1 LEU    79     -26.984  24.067  16.710  1.00  0.00
ATOM   1258 HD11 LEU    79     -26.461  24.720  16.011  1.00  0.00
ATOM   1259 HD12 LEU    79     -26.844  24.436  17.726  1.00  0.00
ATOM   1260 HD13 LEU    79     -26.583  23.056  16.633  1.00  0.00
ATOM   1261  CD2 LEU    79     -29.162  25.394  16.659  1.00  0.00
ATOM   1262 HD21 LEU    79     -30.241  25.284  16.552  1.00  0.00
ATOM   1263 HD22 LEU    79     -28.929  25.711  17.675  1.00  0.00
ATOM   1264 HD23 LEU    79     -28.802  26.143  15.954  1.00  0.00
ATOM   1265  C   LEU    79     -28.264  23.201  12.492  1.00  0.00
ATOM   1266  O   LEU    79     -27.605  22.192  12.250  1.00  0.00
ATOM   1267  N   VAL    80     -29.287  23.616  11.718  1.00  0.00
ATOM   1268  H   VAL    80     -29.797  24.428  12.033  1.00  0.00
ATOM   1269  CA  VAL    80     -29.760  22.921  10.515  1.00  0.00
ATOM   1270  HA  VAL    80     -29.881  21.855  10.706  1.00  0.00
ATOM   1271  CB  VAL    80     -31.133  23.504  10.055  1.00  0.00
ATOM   1272  HB  VAL    80     -30.989  24.558   9.817  1.00  0.00
ATOM   1273  CG1 VAL    80     -31.696  22.774   8.825  1.00  0.00
ATOM   1274 HG11 VAL    80     -31.840  21.720   9.062  1.00  0.00
ATOM   1275 HG12 VAL    80     -32.652  23.217   8.545  1.00  0.00
ATOM   1276 HG13 VAL    80     -30.996  22.867   7.995  1.00  0.00
ATOM   1277  CG2 VAL    80     -32.203  23.433  11.155  1.00  0.00
ATOM   1278 HG21 VAL    80     -31.871  24.003  12.023  1.00  0.00
ATOM   1279 HG22 VAL    80     -33.137  23.852  10.781  1.00  0.00
ATOM   1280 HG23 VAL    80     -32.361  22.394  11.443  1.00  0.00
ATOM   1281  C   VAL    80     -28.736  22.962   9.371  1.00  0.00
ATOM   1282  O   VAL    80     -28.695  22.028   8.566  1.00  0.00
ATOM   1283  N   LEU    81     -27.923  24.035   9.295  1.00  0.00
ATOM   1284  H   LEU    81     -28.041  24.769   9.979  1.00  0.00
ATOM   1285  CA  LEU    81     -26.926  24.224   8.238  1.00  0.00
ATOM   1286  HA  LEU    81     -27.326  23.898   7.278  1.00  0.00
ATOM   1287  CB  LEU    81     -26.559  25.728   8.137  1.00  0.00
ATOM   1288  HB2 LEU    81     -26.471  25.998   9.189  1.00  0.00
ATOM   1289  HB3 LEU    81     -25.585  25.820   7.656  1.00  0.00
ATOM   1290  CG  LEU    81     -27.565  26.674   7.446  1.00  0.00
ATOM   1291  HG  LEU    81     -27.178  27.690   7.516  1.00  0.00
ATOM   1292  CD1 LEU    81     -27.783  26.311   5.974  1.00  0.00
ATOM   1293 HD11 LEU    81     -28.171  25.295   5.903  1.00  0.00
ATOM   1294 HD12 LEU    81     -28.498  27.004   5.530  1.00  0.00
ATOM   1295 HD13 LEU    81     -26.835  26.376   5.439  1.00  0.00
ATOM   1296  CD2 LEU    81     -28.921  26.768   8.150  1.00  0.00
ATOM   1297 HD21 LEU    81     -28.779  27.138   9.165  1.00  0.00
ATOM   1298 HD22 LEU    81     -29.569  27.452   7.602  1.00  0.00
ATOM   1299 HD23 LEU    81     -29.382  25.781   8.185  1.00  0.00
ATOM   1300  C   LEU    81     -25.650  23.383   8.445  1.00  0.00
ATOM   1301  O   LEU    81     -24.852  23.264   7.512  1.00  0.00
ATOM   1302  N   CYX    82     -25.452  22.803   9.644  1.00  0.00
ATOM   1303  H   CYX    82     -26.093  23.009  10.396  1.00  0.00
ATOM   1304  CA  CYX    82     -24.269  21.989   9.942  1.00  0.00
ATOM   1305  HA  CYX    82     -23.381  22.494   9.561  1.00  0.00
ATOM   1306  CB  CYX    82     -24.098  21.768  11.444  1.00  0.00
ATOM   1307  HB2 CYX    82     -23.931  22.726  11.936  1.00  0.00
ATOM   1308  HB3 CYX    82     -24.998  21.305  11.848  1.00  0.00
ATOM   1309  SG  CYX    82     -22.774  20.609  11.886  1.00  0.00
ATOM   1310  C   CYX    82     -24.291  20.650   9.152  1.00  0.00
ATOM   1311  O   CYX    82     -23.333  20.429   8.406  1.00  0.00
ATOM   1312  N   PRO    83     -25.332  19.767   9.222  1.00  0.00
ATOM   1313  CD  PRO    83     -26.566  19.812  10.039  1.00  0.00
ATOM   1314  HD2 PRO    83     -27.045  20.783   9.910  1.00  0.00
ATOM   1315  HD3 PRO    83     -26.305  19.672  11.088  1.00  0.00
ATOM   1316  CG  PRO    83     -27.394  18.687   9.502  1.00  0.00
ATOM   1317  HG2 PRO    83     -28.077  19.075   8.746  1.00  0.00
ATOM   1318  HG3 PRO    83     -27.968  18.246  10.317  1.00  0.00
ATOM   1319  CB  PRO    83     -26.457  17.707   8.928  1.00  0.00
ATOM   1320  HB2 PRO    83     -26.934  17.178   8.103  1.00  0.00
ATOM   1321  HB3 PRO    83     -26.102  16.986   9.664  1.00  0.00
ATOM   1322  CA  PRO    83     -25.283  18.539   8.404  1.00  0.00
ATOM   1323  HA  PRO    83     -24.332  18.043   8.600  1.00  0.00
ATOM   1324  C   PRO    83     -25.410  18.827   6.898  1.00  0.00
ATOM   1325  O   PRO    83     -24.921  18.032   6.090  1.00  0.00
ATOM   1326  N   ALA    84     -26.026  19.978   6.530  1.00  0.00
ATOM   1327  H   ALA    84     -26.411  20.543   7.274  1.00  0.00
ATOM   1328  CA  ALA    84     -26.210  20.431   5.146  1.00  0.00
ATOM   1329  HA  ALA    84     -26.660  19.625   4.566  1.00  0.00
ATOM   1330  CB  ALA    84     -27.138  21.636   5.105  1.00  0.00
ATOM   1331  HB1 ALA    84     -26.697  22.455   5.674  1.00  0.00
ATOM   1332  HB2 ALA    84     -27.282  21.949   4.071  1.00  0.00
ATOM   1333  HB3 ALA    84     -28.101  21.369   5.541  1.00  0.00
ATOM   1334  C   ALA    84     -24.873  20.783   4.492  1.00  0.00
ATOM   1335  O   ALA    84     -24.665  20.454   3.322  1.00  0.00
ATOM   1336  N   TRP    85     -23.972  21.448   5.240  1.00  0.00
ATOM   1337  H   TRP    85     -24.237  21.747   6.168  1.00  0.00
ATOM   1338  CA  TRP    85     -22.652  21.829   4.739  1.00  0.00
ATOM   1339  HA  TRP    85     -22.752  22.260   3.743  1.00  0.00
ATOM   1340  CB  TRP    85     -21.984  22.871   5.662  1.00  0.00
ATOM   1341  HB2 TRP    85     -22.460  23.833   5.470  1.00  0.00
ATOM   1342  HB3 TRP    85     -22.084  22.621   6.718  1.00  0.00
ATOM   1343  CG  TRP    85     -20.518  23.058   5.402  1.00  0.00
ATOM   1344  CD1 TRP    85     -19.945  23.604   4.291  1.00  0.00
ATOM   1345  HD1 TRP    85     -20.621  23.966   3.516  1.00  0.00
ATOM   1346  NE1 TRP    85     -18.573  23.575   4.402  1.00  0.00
ATOM   1347  HE1 TRP    85     -17.921  23.923   3.713  1.00  0.00
ATOM   1348  CE2 TRP    85     -18.234  22.988   5.593  1.00  0.00
ATOM   1349  CZ2 TRP    85     -16.976  22.724   6.151  1.00  0.00
ATOM   1350  HZ2 TRP    85     -16.087  23.011   5.590  1.00  0.00
ATOM   1351  CH2 TRP    85     -16.944  22.112   7.386  1.00  0.00
ATOM   1352  HH2 TRP    85     -15.983  21.896   7.852  1.00  0.00
ATOM   1353  CZ3 TRP    85     -18.122  21.759   8.061  1.00  0.00
ATOM   1354  HZ3 TRP    85     -18.085  21.274   9.036  1.00  0.00
ATOM   1355  CE3 TRP    85     -19.370  22.017   7.508  1.00  0.00
ATOM   1356  HE3 TRP    85     -20.254  21.745   8.085  1.00  0.00
ATOM   1357  CD2 TRP    85     -19.439  22.639   6.246  1.00  0.00
ATOM   1358  C   TRP    85     -21.767  20.586   4.573  1.00  0.00
ATOM   1359  O   TRP    85     -21.067  20.472   3.565  1.00  0.00
ATOM   1360  N   LEU    86     -21.812  19.658   5.554  1.00  0.00
ATOM   1361  H   LEU    86     -22.368  19.852   6.374  1.00  0.00
ATOM   1362  CA  LEU    86     -21.034  18.417   5.520  1.00  0.00
ATOM   1363  HA  LEU    86     -19.986  18.655   5.338  1.00  0.00
ATOM   1364  CB  LEU    86     -21.139  17.645   6.847  1.00  0.00
ATOM   1365  HB2 LEU    86     -22.214  17.593   7.021  1.00  0.00
ATOM   1366  HB3 LEU    86     -20.750  16.641   6.680  1.00  0.00
ATOM   1367  CG  LEU    86     -20.451  18.263   8.075  1.00  0.00
ATOM   1368  HG  LEU    86     -20.564  19.346   8.033  1.00  0.00
ATOM   1369  CD1 LEU    86     -21.068  17.739   9.363  1.00  0.00
ATOM   1370 HD11 LEU    86     -20.955  16.656   9.406  1.00  0.00
ATOM   1371 HD12 LEU    86     -20.564  18.191  10.218  1.00  0.00
ATOM   1372 HD13 LEU    86     -22.127  17.995   9.389  1.00  0.00
ATOM   1373  CD2 LEU    86     -18.956  17.999   8.069  1.00  0.00
ATOM   1374 HD21 LEU    86     -18.514  18.433   7.172  1.00  0.00
ATOM   1375 HD22 LEU    86     -18.503  18.451   8.952  1.00  0.00
ATOM   1376 HD23 LEU    86     -18.776  16.924   8.079  1.00  0.00
ATOM   1377  C   LEU    86     -21.483  17.547   4.350  1.00  0.00
ATOM   1378  O   LEU    86     -20.635  16.974   3.661  1.00  0.00
ATOM   1379  N   PHE    87     -22.814  17.502   4.091  1.00  0.00
ATOM   1380  H   PHE    87     -23.427  17.971   4.743  1.00  0.00
ATOM   1381  CA  PHE    87     -23.416  16.761   2.983  1.00  0.00
ATOM   1382  HA  PHE    87     -23.083  15.724   3.020  1.00  0.00
ATOM   1383  CB  PHE    87     -24.962  16.787   3.056  1.00  0.00
ATOM   1384  HB2 PHE    87     -25.280  16.163   3.891  1.00  0.00
ATOM   1385  HB3 PHE    87     -25.322  17.805   3.206  1.00  0.00
ATOM   1386  CG  PHE    87     -25.666  16.256   1.826  1.00  0.00
ATOM   1387  CD1 PHE    87     -25.713  14.890   1.566  1.00  0.00
ATOM   1388  HD1 PHE    87     -25.257  14.198   2.274  1.00  0.00
ATOM   1389  CE1 PHE    87     -26.336  14.401   0.413  1.00  0.00
ATOM   1390  HE1 PHE    87     -26.365  13.328   0.222  1.00  0.00
ATOM   1391  CZ  PHE    87     -26.915  15.278  -0.483  1.00  0.00
ATOM   1392  HZ  PHE    87     -27.404  14.897  -1.380  1.00  0.00
ATOM   1393  CE2 PHE    87     -26.875  16.636  -0.243  1.00  0.00
ATOM   1394  HE2 PHE    87     -27.324  17.329  -0.955  1.00  0.00
ATOM   1395  CD2 PHE    87     -26.258  17.124   0.914  1.00  0.00
ATOM   1396  HD2 PHE    87     -26.237  18.196   1.110  1.00  0.00
ATOM   1397  C   PHE    87     -22.923  17.315   1.637  1.00  0.00
ATOM   1398  O   PHE    87     -22.522  16.522   0.785  1.00  0.00
ATOM   1399  N   LEU    88     -22.952  18.658   1.447  1.00  0.00
ATOM   1400  H   LEU    88     -23.341  19.244   2.172  1.00  0.00
ATOM   1401  CA  LEU    88     -22.511  19.295   0.199  1.00  0.00
ATOM   1402  HA  LEU    88     -23.004  18.805  -0.641  1.00  0.00
ATOM   1403  CB  LEU    88     -22.847  20.797   0.159  1.00  0.00
ATOM   1404  HB2 LEU    88     -22.405  21.166   1.084  1.00  0.00
ATOM   1405  HB3 LEU    88     -22.326  21.236  -0.692  1.00  0.00
ATOM   1406  CG  LEU    88     -24.333  21.190   0.108  1.00  0.00
ATOM   1407  HG  LEU    88     -24.846  20.748   0.962  1.00  0.00
ATOM   1408  CD1 LEU    88     -24.485  22.695   0.152  1.00  0.00
ATOM   1409 HD11 LEU    88     -23.972  23.138  -0.702  1.00  0.00
ATOM   1410 HD12 LEU    88     -25.543  22.955   0.115  1.00  0.00
ATOM   1411 HD13 LEU    88     -24.049  23.078   1.075  1.00  0.00
ATOM   1412  CD2 LEU    88     -25.042  20.622  -1.126  1.00  0.00
ATOM   1413 HD21 LEU    88     -24.981  19.534  -1.112  1.00  0.00
ATOM   1414 HD22 LEU    88     -26.088  20.927  -1.117  1.00  0.00
ATOM   1415 HD23 LEU    88     -24.562  21.001  -2.028  1.00  0.00
ATOM   1416  C   LEU    88     -21.019  19.096  -0.028  1.00  0.00
ATOM   1417  O   LEU    88     -20.597  18.920  -1.168  1.00  0.00
ATOM   1418  N   ASP    89     -20.231  19.095   1.055  1.00  0.00
ATOM   1419  H   ASP    89     -20.660  19.297   1.947  1.00  0.00
ATOM   1420  CA  ASP    89     -18.789  18.882   1.014  1.00  0.00
ATOM   1421  HA  ASP    89     -18.324  19.615   0.355  1.00  0.00
ATOM   1422  CB  ASP    89     -18.188  19.036   2.424  1.00  0.00
ATOM   1423  HB2 ASP    89     -18.576  19.998   2.759  1.00  0.00
ATOM   1424  HB3 ASP    89     -18.561  18.247   3.076  1.00  0.00
ATOM   1425  CG  ASP    89     -16.676  19.058   2.474  1.00  0.00
ATOM   1426  OD1 ASP    89     -16.052  18.111   1.972  1.00  0.00
ATOM   1427  OD2 ASP    89     -16.123  19.980   3.085  1.00  0.00
ATOM   1428  C   ASP    89     -18.479  17.501   0.428  1.00  0.00
ATOM   1429  O   ASP    89     -17.704  17.411  -0.523  1.00  0.00
ATOM   1430  N   VAL    90     -19.107  16.439   0.969  1.00  0.00
ATOM   1431  H   VAL    90     -19.683  16.588   1.785  1.00  0.00
ATOM   1432  CA  VAL    90     -18.908  15.064   0.501  1.00  0.00
ATOM   1433  HA  VAL    90     -17.852  14.843   0.343  1.00  0.00
ATOM   1434  CB  VAL    90     -19.493  14.014   1.493  1.00  0.00
ATOM   1435  HB  VAL    90     -20.569  14.171   1.570  1.00  0.00
ATOM   1436  CG1 VAL    90     -19.219  12.587   1.018  1.00  0.00
ATOM   1437 HG11 VAL    90     -18.143  12.429   0.942  1.00  0.00
ATOM   1438 HG12 VAL    90     -19.640  11.879   1.732  1.00  0.00
ATOM   1439 HG13 VAL    90     -19.678  12.434   0.041  1.00  0.00
ATOM   1440  CG2 VAL    90     -18.940  14.214   2.904  1.00  0.00
ATOM   1441 HG21 VAL    90     -19.202  15.210   3.260  1.00  0.00
ATOM   1442 HG22 VAL    90     -19.367  13.466   3.572  1.00  0.00
ATOM   1443 HG23 VAL    90     -17.855  14.108   2.888  1.00  0.00
ATOM   1444  C   VAL    90     -19.490  14.909  -0.917  1.00  0.00
ATOM   1445  O   VAL    90     -18.838  14.301  -1.756  1.00  0.00
ATOM   1446  N   LEU    91     -20.681  15.493  -1.187  1.00  0.00
ATOM   1447  H   LEU    91     -21.132  15.970  -0.419  1.00  0.00
ATOM   1448  CA  LEU    91     -21.383  15.428  -2.474  1.00  0.00
ATOM   1449  HA  LEU    91     -21.576  14.387  -2.732  1.00  0.00
ATOM   1450  CB  LEU    91     -22.733  16.179  -2.407  1.00  0.00
ATOM   1451  HB2 LEU    91     -23.297  15.633  -1.651  1.00  0.00
ATOM   1452  HB3 LEU    91     -22.519  17.185  -2.045  1.00  0.00
ATOM   1453  CG  LEU    91     -23.564  16.266  -3.706  1.00  0.00
ATOM   1454  HG  LEU    91     -22.925  16.654  -4.499  1.00  0.00
ATOM   1455  CD1 LEU    91     -24.104  14.916  -4.111  1.00  0.00
ATOM   1456 HD11 LEU    91     -24.744  14.527  -3.319  1.00  0.00
ATOM   1457 HD12 LEU    91     -24.683  15.016  -5.029  1.00  0.00
ATOM   1458 HD13 LEU    91     -23.275  14.228  -4.278  1.00  0.00
ATOM   1459  CD2 LEU    91     -24.717  17.235  -3.556  1.00  0.00
ATOM   1460 HD21 LEU    91     -24.330  18.227  -3.324  1.00  0.00
ATOM   1461 HD22 LEU    91     -25.283  17.274  -4.487  1.00  0.00
ATOM   1462 HD23 LEU    91     -25.369  16.902  -2.749  1.00  0.00
ATOM   1463  C   LEU    91     -20.553  15.981  -3.640  1.00  0.00
ATOM   1464  O   LEU    91     -20.340  15.272  -4.626  1.00  0.00
ATOM   1465  N   PHE    92     -20.120  17.243  -3.544  1.00  0.00
ATOM   1466  H   PHE    92     -20.370  17.788  -2.731  1.00  0.00
ATOM   1467  CA  PHE    92     -19.394  17.901  -4.618  1.00  0.00
ATOM   1468  HA  PHE    92     -19.861  17.668  -5.575  1.00  0.00
ATOM   1469  CB  PHE    92     -19.407  19.421  -4.424  1.00  0.00
ATOM   1470  HB2 PHE    92     -18.975  19.640  -3.447  1.00  0.00
ATOM   1471  HB3 PHE    92     -18.826  19.922  -5.198  1.00  0.00
ATOM   1472  CG  PHE    92     -20.782  20.049  -4.440  1.00  0.00
ATOM   1473  CD1 PHE    92     -21.712  19.708  -5.421  1.00  0.00
ATOM   1474  HD1 PHE    92     -21.434  18.987  -6.190  1.00  0.00
ATOM   1475  CE1 PHE    92     -22.987  20.278  -5.427  1.00  0.00
ATOM   1476  HE1 PHE    92     -23.717  19.975  -6.177  1.00  0.00
ATOM   1477  CZ  PHE    92     -23.322  21.225  -4.483  1.00  0.00
ATOM   1478  HZ  PHE    92     -24.311  21.684  -4.499  1.00  0.00
ATOM   1479  CE2 PHE    92     -22.408  21.592  -3.519  1.00  0.00
ATOM   1480  HE2 PHE    92     -22.677  22.336  -2.769  1.00  0.00
ATOM   1481  CD2 PHE    92     -21.136  21.011  -3.502  1.00  0.00
ATOM   1482  HD2 PHE    92     -20.410  21.312  -2.747  1.00  0.00
ATOM   1483  C   PHE    92     -17.971  17.374  -4.772  1.00  0.00
ATOM   1484  O   PHE    92     -17.490  17.297  -5.904  1.00  0.00
ATOM   1485  N   SER    93     -17.309  16.979  -3.664  1.00  0.00
ATOM   1486  H   SER    93     -17.726  17.099  -2.752  1.00  0.00
ATOM   1487  CA  SER    93     -15.945  16.439  -3.740  1.00  0.00
ATOM   1488  HA  SER    93     -15.344  17.067  -4.397  1.00  0.00
ATOM   1489  CB  SER    93     -15.288  16.401  -2.370  1.00  0.00
ATOM   1490  HB2 SER    93     -15.787  15.644  -1.765  1.00  0.00
ATOM   1491  HB3 SER    93     -14.239  16.132  -2.494  1.00  0.00
ATOM   1492  OG  SER    93     -15.380  17.658  -1.724  1.00  0.00
ATOM   1493  HG  SER    93     -14.959  17.607  -0.863  1.00  0.00
ATOM   1494  C   SER    93     -15.924  15.041  -4.373  1.00  0.00
ATOM   1495  O   SER    93     -14.972  14.740  -5.097  1.00  0.00
ATOM   1496  N   THR    94     -16.970  14.204  -4.112  1.00  0.00
ATOM   1497  H   THR    94     -17.651  14.524  -3.439  1.00  0.00
ATOM   1498  CA  THR    94     -17.131  12.854  -4.681  1.00  0.00
ATOM   1499  HA  THR    94     -16.198  12.292  -4.647  1.00  0.00
ATOM   1500  CB  THR    94     -18.211  12.066  -3.905  1.00  0.00
ATOM   1501  HB  THR    94     -19.124  12.661  -3.918  1.00  0.00
ATOM   1502  CG2 THR    94     -18.495  10.686  -4.495  1.00  0.00
ATOM   1503 HG21 THR    94     -17.582  10.090  -4.482  1.00  0.00
ATOM   1504 HG22 THR    94     -19.262  10.188  -3.902  1.00  0.00
ATOM   1505 HG23 THR    94     -18.843  10.794  -5.522  1.00  0.00
ATOM   1506  OG1 THR    94     -17.798  11.925  -2.551  1.00  0.00
ATOM   1507  HG1 THR    94     -18.464  11.436  -2.062  1.00  0.00
ATOM   1508  C   THR    94     -17.470  12.962  -6.183  1.00  0.00
ATOM   1509  O   THR    94     -16.981  12.156  -6.980  1.00  0.00
ATOM   1510  N   ALA    95     -18.311  13.955  -6.556  1.00  0.00
ATOM   1511  H   ALA    95     -18.714  14.523  -5.825  1.00  0.00
ATOM   1512  CA  ALA    95     -18.717  14.212  -7.935  1.00  0.00
ATOM   1513  HA  ALA    95     -19.182  13.309  -8.331  1.00  0.00
ATOM   1514  CB  ALA    95     -19.732  15.345  -7.986  1.00  0.00
ATOM   1515  HB1 ALA    95     -19.278  16.258  -7.601  1.00  0.00
ATOM   1516  HB2 ALA    95     -20.049  15.504  -9.017  1.00  0.00
ATOM   1517  HB3 ALA    95     -20.598  15.086  -7.376  1.00  0.00
ATOM   1518  C   ALA    95     -17.513  14.536  -8.825  1.00  0.00
ATOM   1519  O   ALA    95     -17.432  14.016  -9.942  1.00  0.00
ATOM   1520  N   SER    96     -16.555  15.342  -8.308  1.00  0.00
ATOM   1521  H   SER    96     -16.705  15.745  -7.394  1.00  0.00
ATOM   1522  CA  SER    96     -15.360  15.738  -9.053  1.00  0.00
ATOM   1523  HA  SER    96     -15.652  16.097 -10.040  1.00  0.00
ATOM   1524  CB  SER    96     -14.599  16.850  -8.334  1.00  0.00
ATOM   1525  HB2 SER    96     -13.880  17.267  -9.039  1.00  0.00
ATOM   1526  HB3 SER    96     -15.321  17.618  -8.056  1.00  0.00
ATOM   1527  OG  SER    96     -13.918  16.400  -7.175  1.00  0.00
ATOM   1528  HG  SER    96     -13.460  17.138  -6.766  1.00  0.00
ATOM   1529  C   SER    96     -14.438  14.544  -9.342  1.00  0.00
ATOM   1530  O   SER    96     -13.823  14.515 -10.405  1.00  0.00
ATOM   1531  N   ILE    97     -14.383  13.548  -8.432  1.00  0.00
ATOM   1532  H   ILE    97     -14.861  13.671  -7.551  1.00  0.00
ATOM   1533  CA  ILE    97     -13.556  12.350  -8.614  1.00  0.00
ATOM   1534  HA  ILE    97     -12.627  12.609  -9.122  1.00  0.00
ATOM   1535  CB  ILE    97     -13.230  11.632  -7.269  1.00  0.00
ATOM   1536  HB  ILE    97     -14.163  11.319  -6.800  1.00  0.00
ATOM   1537  CG2 ILE    97     -12.340  10.400  -7.514  1.00  0.00
ATOM   1538 HG21 ILE    97     -11.407  10.713  -7.982  1.00  0.00
ATOM   1539 HG22 ILE    97     -12.124   9.913  -6.563  1.00  0.00
ATOM   1540 HG23 ILE    97     -12.859   9.701  -8.170  1.00  0.00
ATOM   1541  CG1 ILE    97     -12.543  12.607  -6.265  1.00  0.00
ATOM   1542 HG12 ILE    97     -11.491  12.648  -6.548  1.00  0.00
ATOM   1543 HG13 ILE    97     -13.000  13.584  -6.424  1.00  0.00
ATOM   1544  CD1 ILE    97     -12.660  12.221  -4.773  1.00  0.00
ATOM   1545 HD11 ILE    97     -12.203  11.245  -4.613  1.00  0.00
ATOM   1546 HD12 ILE    97     -12.148  12.966  -4.163  1.00  0.00
ATOM   1547 HD13 ILE    97     -13.712  12.180  -4.489  1.00  0.00
ATOM   1548  C   ILE    97     -14.229  11.406  -9.637  1.00  0.00
ATOM   1549  O   ILE    97     -13.554  10.926 -10.553  1.00  0.00
ATOM   1550  N   TRP    98     -15.552  11.171  -9.499  1.00  0.00
ATOM   1551  H   TRP    98     -16.033  11.558  -8.699  1.00  0.00
ATOM   1552  CA  TRP    98     -16.300  10.292 -10.401  1.00  0.00
ATOM   1553  HA  TRP    98     -15.734   9.377 -10.574  1.00  0.00
ATOM   1554  CB  TRP    98     -17.651   9.923  -9.800  1.00  0.00
ATOM   1555  HB2 TRP    98     -18.008  10.790  -9.244  1.00  0.00
ATOM   1556  HB3 TRP    98     -18.404   9.624 -10.529  1.00  0.00
ATOM   1557  CG  TRP    98     -17.537   8.803  -8.819  1.00  0.00
ATOM   1558  CD1 TRP    98     -17.359   8.907  -7.471  1.00  0.00
ATOM   1559  HD1 TRP    98     -17.317   9.914  -7.056  1.00  0.00
ATOM   1560  NE1 TRP    98     -17.268   7.653  -6.907  1.00  0.00
ATOM   1561  HE1 TRP    98     -17.160   7.459  -5.922  1.00  0.00
ATOM   1562  CE2 TRP    98     -17.353   6.712  -7.899  1.00  0.00
ATOM   1563  CZ2 TRP    98     -17.313   5.315  -7.828  1.00  0.00
ATOM   1564  HZ2 TRP    98     -17.200   4.844  -6.852  1.00  0.00
ATOM   1565  CH2 TRP    98     -17.421   4.619  -9.011  1.00  0.00
ATOM   1566  HH2 TRP    98     -17.394   3.529  -8.995  1.00  0.00
ATOM   1567  CZ3 TRP    98     -17.566   5.278 -10.241  1.00  0.00
ATOM   1568  HZ3 TRP    98     -17.641   4.715 -11.171  1.00  0.00
ATOM   1569  CE3 TRP    98     -17.618   6.660 -10.312  1.00  0.00
ATOM   1570  HE3 TRP    98     -17.769   7.120 -11.288  1.00  0.00
ATOM   1571  CD2 TRP    98     -17.506   7.404  -9.123  1.00  0.00
ATOM   1572  C   TRP    98     -16.476  10.883 -11.815  1.00  0.00
ATOM   1573  O   TRP    98     -16.660  10.111 -12.759  1.00  0.00
ATOM   1574  N   HIE    99     -16.400  12.224 -11.973  1.00  0.00
ATOM   1575  H   HIE    99     -16.326  12.823 -11.163  1.00  0.00
ATOM   1576  CA  HIE    99     -16.491  12.851 -13.295  1.00  0.00
ATOM   1577  HA  HIE    99     -17.350  12.438 -13.823  1.00  0.00
ATOM   1578  CB  HIE    99     -16.655  14.371 -13.208  1.00  0.00
ATOM   1579  HB2 HIE    99     -16.224  14.728 -12.272  1.00  0.00
ATOM   1580  HB3 HIE    99     -16.161  14.863 -14.046  1.00  0.00
ATOM   1581  CG  HIE    99     -18.077  14.826 -13.224  1.00  0.00
ATOM   1582  ND1 HIE    99     -18.777  15.049 -12.053  1.00  0.00
ATOM   1583  CE1 HIE    99     -19.982  15.444 -12.426  1.00  0.00
ATOM   1584  HE1 HIE    99     -20.700  15.680 -11.640  1.00  0.00
ATOM   1585  NE2 HIE    99     -20.095  15.480 -13.752  1.00  0.00
ATOM   1586  HE2 HIE    99     -20.907  15.733 -14.297  1.00  0.00
ATOM   1587  CD2 HIE    99     -18.881  15.102 -14.274  1.00  0.00
ATOM   1588  HD2 HIE    99     -18.737  15.076 -15.354  1.00  0.00
ATOM   1589  C   HIE    99     -15.258  12.498 -14.122  1.00  0.00
ATOM   1590  O   HIE    99     -15.405  12.107 -15.278  1.00  0.00
ATOM   1591  N   LEU   100     -14.058  12.573 -13.510  1.00  0.00
ATOM   1592  H   LEU   100     -14.045  12.930 -12.565  1.00  0.00
ATOM   1593  CA  LEU   100     -12.778  12.239 -14.146  1.00  0.00
ATOM   1594  HA  LEU   100     -12.675  12.804 -15.072  1.00  0.00
ATOM   1595  CB  LEU   100     -11.590  12.581 -13.226  1.00  0.00
ATOM   1596  HB2 LEU   100     -11.728  11.988 -12.322  1.00  0.00
ATOM   1597  HB3 LEU   100     -10.709  12.228 -13.761  1.00  0.00
ATOM   1598  CG  LEU   100     -11.399  14.061 -12.844  1.00  0.00
ATOM   1599  HG  LEU   100     -12.126  14.327 -12.077  1.00  0.00
ATOM   1600  CD1 LEU   100     -10.024  14.287 -12.324  1.00  0.00
ATOM   1601 HD11 LEU   100      -9.297  14.021 -13.091  1.00  0.00
ATOM   1602 HD12 LEU   100      -9.904  15.337 -12.058  1.00  0.00
ATOM   1603 HD13 LEU   100      -9.863  13.668 -11.441  1.00  0.00
ATOM   1604  CD2 LEU   100     -11.584  14.989 -14.034  1.00  0.00
ATOM   1605 HD21 LEU   100     -12.591  14.870 -14.435  1.00  0.00
ATOM   1606 HD22 LEU   100     -11.440  16.022 -13.716  1.00  0.00
ATOM   1607 HD23 LEU   100     -10.855  14.742 -14.805  1.00  0.00
ATOM   1608  C   LEU   100     -12.741  10.767 -14.542  1.00  0.00
ATOM   1609  O   LEU   100     -12.214  10.430 -15.604  1.00  0.00
ATOM   1610  N   CYS   101     -13.349   9.907 -13.705  1.00  0.00
ATOM   1611  H   CYS   101     -13.687  10.296 -12.836  1.00  0.00
ATOM   1612  CA  CYS   101     -13.499   8.472 -13.925  1.00  0.00
ATOM   1613  HA  CYS   101     -12.529   8.024 -14.140  1.00  0.00
ATOM   1614  CB  CYS   101     -14.077   7.809 -12.677  1.00  0.00
ATOM   1615  HB2 CYS   101     -13.414   7.960 -11.825  1.00  0.00
ATOM   1616  HB3 CYS   101     -15.060   8.221 -12.449  1.00  0.00
ATOM   1617  SG  CYS   101     -14.305   6.020 -12.824  1.00  0.00
ATOM   1618  HG  CYS   101     -14.797   5.842 -11.601  1.00  0.00
ATOM   1619  C   CYS   101     -14.389   8.236 -15.160  1.00  0.00
ATOM   1620  O   CYS   101     -14.069   7.382 -15.984  1.00  0.00
ATOM   1621  N   ALA   102     -15.488   9.016 -15.290  1.00  0.00
ATOM   1622  H   ALA   102     -15.684   9.655 -14.533  1.00  0.00
ATOM   1623  CA  ALA   102     -16.429   8.958 -16.411  1.00  0.00
ATOM   1624  HA  ALA   102     -16.669   7.914 -16.614  1.00  0.00
ATOM   1625  CB  ALA   102     -17.715   9.694 -16.061  1.00  0.00
ATOM   1626  HB1 ALA   102     -17.492  10.743 -15.864  1.00  0.00
ATOM   1627  HB2 ALA   102     -18.414   9.622 -16.895  1.00  0.00
ATOM   1628  HB3 ALA   102     -18.161   9.245 -15.174  1.00  0.00
ATOM   1629  C   ALA   102     -15.808   9.550 -17.694  1.00  0.00
ATOM   1630  O   ALA   102     -16.053   9.014 -18.768  1.00  0.00
ATOM   1631  N   ILE   103     -15.006  10.633 -17.584  1.00  0.00
ATOM   1632  H   ILE   103     -14.935  11.076 -16.679  1.00  0.00
ATOM   1633  CA  ILE   103     -14.317  11.262 -18.726  1.00  0.00
ATOM   1634  HA  ILE   103     -14.997  11.411 -19.565  1.00  0.00
ATOM   1635  CB  ILE   103     -13.657  12.634 -18.338  1.00  0.00
ATOM   1636  HB  ILE   103     -13.135  12.505 -17.390  1.00  0.00
ATOM   1637  CG2 ILE   103     -12.666  13.117 -19.405  1.00  0.00
ATOM   1638 HG21 ILE   103     -13.187  13.246 -20.354  1.00  0.00
ATOM   1639 HG22 ILE   103     -12.234  14.069 -19.096  1.00  0.00
ATOM   1640 HG23 ILE   103     -11.872  12.380 -19.525  1.00  0.00
ATOM   1641  CG1 ILE   103     -14.726  13.724 -18.069  1.00  0.00
ATOM   1642 HG12 ILE   103     -14.948  14.178 -19.034  1.00  0.00
ATOM   1643 HG13 ILE   103     -15.609  13.201 -17.702  1.00  0.00
ATOM   1644  CD1 ILE   103     -14.325  14.822 -17.065  1.00  0.00
ATOM   1645 HD11 ILE   103     -13.442  15.345 -17.432  1.00  0.00
ATOM   1646 HD12 ILE   103     -15.146  15.530 -16.953  1.00  0.00
ATOM   1647 HD13 ILE   103     -14.103  14.368 -16.099  1.00  0.00
ATOM   1648  C   ILE   103     -13.294  10.262 -19.304  1.00  0.00
ATOM   1649  O   ILE   103     -13.193  10.130 -20.526  1.00  0.00
ATOM   1650  N   SER   104     -12.564   9.548 -18.411  1.00  0.00
ATOM   1651  H   SER   104     -12.723   9.759 -17.436  1.00  0.00
ATOM   1652  CA  SER   104     -11.548   8.547 -18.748  1.00  0.00
ATOM   1653  HA  SER   104     -10.797   8.991 -19.401  1.00  0.00
ATOM   1654  CB  SER   104     -10.857   8.036 -17.486  1.00  0.00
ATOM   1655  HB2 SER   104     -11.611   7.577 -16.846  1.00  0.00
ATOM   1656  HB3 SER   104     -10.123   7.285 -17.779  1.00  0.00
ATOM   1657  OG  SER   104     -10.209   9.079 -16.778  1.00  0.00
ATOM   1658  HG  SER   104      -9.788   8.720 -15.994  1.00  0.00
ATOM   1659  C   SER   104     -12.146   7.371 -19.514  1.00  0.00
ATOM   1660  O   SER   104     -11.587   6.978 -20.538  1.00  0.00
ATOM   1661  N   VAL   105     -13.266   6.799 -19.015  1.00  0.00
ATOM   1662  H   VAL   105     -13.596   7.125 -18.118  1.00  0.00
ATOM   1663  CA  VAL   105     -13.948   5.654 -19.634  1.00  0.00
ATOM   1664  HA  VAL   105     -13.249   4.862 -19.904  1.00  0.00
ATOM   1665  CB  VAL   105     -15.045   5.054 -18.699  1.00  0.00
ATOM   1666  HB  VAL   105     -15.644   5.877 -18.310  1.00  0.00
ATOM   1667  CG1 VAL   105     -15.953   4.064 -19.431  1.00  0.00
ATOM   1668 HG11 VAL   105     -15.354   3.241 -19.820  1.00  0.00
ATOM   1669 HG12 VAL   105     -16.699   3.674 -18.739  1.00  0.00
ATOM   1670 HG13 VAL   105     -16.453   4.571 -20.256  1.00  0.00
ATOM   1671  CG2 VAL   105     -14.415   4.384 -17.484  1.00  0.00
ATOM   1672 HG21 VAL   105     -13.838   5.118 -16.922  1.00  0.00
ATOM   1673 HG22 VAL   105     -15.199   3.974 -16.848  1.00  0.00
ATOM   1674 HG23 VAL   105     -13.756   3.580 -17.813  1.00  0.00
ATOM   1675  C   VAL   105     -14.489   6.083 -21.021  1.00  0.00
ATOM   1676  O   VAL   105     -14.301   5.350 -21.990  1.00  0.00
ATOM   1677  N   ASP   106     -15.075   7.297 -21.115  1.00  0.00
ATOM   1678  H   ASP   106     -15.178   7.813 -20.253  1.00  0.00
ATOM   1679  CA  ASP   106     -15.605   7.889 -22.347  1.00  0.00
ATOM   1680  HA  ASP   106     -16.366   7.238 -22.777  1.00  0.00
ATOM   1681  CB  ASP   106     -16.242   9.254 -22.042  1.00  0.00
ATOM   1682  HB2 ASP   106     -16.696   9.220 -21.052  1.00  0.00
ATOM   1683  HB3 ASP   106     -15.411   9.959 -22.036  1.00  0.00
ATOM   1684  CG  ASP   106     -17.274   9.700 -23.054  1.00  0.00
ATOM   1685  OD1 ASP   106     -18.389   9.117 -23.066  1.00  0.00
ATOM   1686  OD2 ASP   106     -16.992  10.663 -23.805  1.00  0.00
ATOM   1687  C   ASP   106     -14.499   8.044 -23.408  1.00  0.00
ATOM   1688  O   ASP   106     -14.708   7.686 -24.574  1.00  0.00
ATOM   1689  N   ARG   107     -13.318   8.544 -22.982  1.00  0.00
ATOM   1690  H   ARG   107     -13.270   8.828 -22.014  1.00  0.00
ATOM   1691  CA  ARG   107     -12.149   8.769 -23.828  1.00  0.00
ATOM   1692  HA  ARG   107     -12.436   9.334 -24.715  1.00  0.00
ATOM   1693  CB  ARG   107     -11.086   9.565 -23.063  1.00  0.00
ATOM   1694  HB2 ARG   107     -11.429   9.640 -22.031  1.00  0.00
ATOM   1695  HB3 ARG   107     -10.167   8.980 -23.098  1.00  0.00
ATOM   1696  CG  ARG   107     -10.817  10.973 -23.617  1.00  0.00
ATOM   1697  HG2 ARG   107     -10.023  11.400 -23.004  1.00  0.00
ATOM   1698  HG3 ARG   107     -10.456  10.840 -24.637  1.00  0.00
ATOM   1699  CD  ARG   107     -12.017  11.914 -23.621  1.00  0.00
ATOM   1700  HD2 ARG   107     -12.839  11.461 -23.067  1.00  0.00
ATOM   1701  HD3 ARG   107     -11.742  12.859 -23.153  1.00  0.00
ATOM   1702  NE  ARG   107     -12.464  12.181 -24.991  1.00  0.00
ATOM   1703  HE  ARG   107     -11.835  12.708 -25.580  1.00  0.00
ATOM   1704  CZ  ARG   107     -13.615  11.758 -25.509  1.00  0.00
ATOM   1705  NH1 ARG   107     -14.476  11.076 -24.764  1.00  0.00
ATOM   1706 HH11 ARG   107     -14.257  10.877 -23.798  1.00  0.00
ATOM   1707 HH12 ARG   107     -15.347  10.759 -25.166  1.00  0.00
ATOM   1708  NH2 ARG   107     -13.924  12.038 -26.766  1.00  0.00
ATOM   1709 HH21 ARG   107     -13.283  12.575 -27.333  1.00  0.00
ATOM   1710 HH22 ARG   107     -14.799  11.714 -27.152  1.00  0.00
ATOM   1711  C   ARG   107     -11.574   7.454 -24.351  1.00  0.00
ATOM   1712  O   ARG   107     -11.130   7.407 -25.499  1.00  0.00
ATOM   1713  N   TYR   108     -11.610   6.382 -23.529  1.00  0.00
ATOM   1714  H   TYR   108     -11.919   6.518 -22.577  1.00  0.00
ATOM   1715  CA  TYR   108     -11.152   5.047 -23.927  1.00  0.00
ATOM   1716  HA  TYR   108     -10.163   5.123 -24.379  1.00  0.00
ATOM   1717  CB  TYR   108     -11.067   4.096 -22.710  1.00  0.00
ATOM   1718  HB2 TYR   108     -10.174   4.370 -22.148  1.00  0.00
ATOM   1719  HB3 TYR   108     -11.951   4.289 -22.102  1.00  0.00
ATOM   1720  CG  TYR   108     -11.009   2.622 -23.064  1.00  0.00
ATOM   1721  CD1 TYR   108     -12.039   1.760 -22.704  1.00  0.00
ATOM   1722  HD1 TYR   108     -12.892   2.163 -22.158  1.00  0.00
ATOM   1723  CE1 TYR   108     -11.996   0.405 -23.028  1.00  0.00
ATOM   1724  HE1 TYR   108     -12.803  -0.259 -22.719  1.00  0.00
ATOM   1725  CZ  TYR   108     -10.915  -0.100 -23.732  1.00  0.00
ATOM   1726  OH  TYR   108     -10.882  -1.434 -24.067  1.00  0.00
ATOM   1727  HH  TYR   108     -11.655  -1.916 -23.764  1.00  0.00
ATOM   1728  CE2 TYR   108      -9.881   0.742 -24.109  1.00  0.00
ATOM   1729  HE2 TYR   108      -9.032   0.353 -24.672  1.00  0.00
ATOM   1730  CD2 TYR   108      -9.930   2.092 -23.765  1.00  0.00
ATOM   1731  HD2 TYR   108      -9.112   2.756 -24.045  1.00  0.00
ATOM   1732  C   TYR   108     -12.083   4.485 -25.009  1.00  0.00
ATOM   1733  O   TYR   108     -11.594   3.926 -25.996  1.00  0.00
ATOM   1734  N   ILE   109     -13.416   4.660 -24.824  1.00  0.00
ATOM   1735  H   ILE   109     -13.688   5.047 -23.932  1.00  0.00
ATOM   1736  CA  ILE   109     -14.471   4.233 -25.747  1.00  0.00
ATOM   1737  HA  ILE   109     -14.345   3.195 -26.055  1.00  0.00
ATOM   1738  CB  ILE   109     -15.878   4.417 -25.103  1.00  0.00
ATOM   1739  HB  ILE   109     -15.896   5.381 -24.594  1.00  0.00
ATOM   1740  CG2 ILE   109     -17.005   4.370 -26.152  1.00  0.00
ATOM   1741 HG21 ILE   109     -16.988   3.406 -26.661  1.00  0.00
ATOM   1742 HG22 ILE   109     -17.968   4.503 -25.658  1.00  0.00
ATOM   1743 HG23 ILE   109     -16.858   5.168 -26.880  1.00  0.00
ATOM   1744  CG1 ILE   109     -16.108   3.348 -24.001  1.00  0.00
ATOM   1745 HG12 ILE   109     -16.334   2.417 -24.521  1.00  0.00
ATOM   1746 HG13 ILE   109     -15.160   3.247 -23.472  1.00  0.00
ATOM   1747  CD1 ILE   109     -17.219   3.654 -23.000  1.00  0.00
ATOM   1748 HD11 ILE   109     -18.167   3.755 -23.528  1.00  0.00
ATOM   1749 HD12 ILE   109     -17.291   2.841 -22.277  1.00  0.00
ATOM   1750 HD13 ILE   109     -16.993   4.584 -22.479  1.00  0.00
ATOM   1751  C   ILE   109     -14.299   4.984 -27.087  1.00  0.00
ATOM   1752  O   ILE   109     -14.416   4.361 -28.139  1.00  0.00
ATOM   1753  N   ALA   110     -13.935   6.282 -27.044  1.00  0.00
ATOM   1754  H   ALA   110     -13.871   6.729 -26.141  1.00  0.00
ATOM   1755  CA  ALA   110     -13.680   7.093 -28.242  1.00  0.00
ATOM   1756  HA  ALA   110     -14.576   7.087 -28.862  1.00  0.00
ATOM   1757  CB  ALA   110     -13.374   8.527 -27.846  1.00  0.00
ATOM   1758  HB1 ALA   110     -12.474   8.551 -27.232  1.00  0.00
ATOM   1759  HB2 ALA   110     -13.217   9.127 -28.743  1.00  0.00
ATOM   1760  HB3 ALA   110     -14.211   8.934 -27.279  1.00  0.00
ATOM   1761  C   ALA   110     -12.517   6.520 -29.091  1.00  0.00
ATOM   1762  O   ALA   110     -12.535   6.666 -30.313  1.00  0.00
ATOM   1763  N   ILE   111     -11.533   5.859 -28.443  1.00  0.00
ATOM   1764  H   ILE   111     -11.572   5.869 -27.434  1.00  0.00
ATOM   1765  CA  ILE   111     -10.376   5.233 -29.087  1.00  0.00
ATOM   1766  HA  ILE   111     -10.106   5.717 -30.026  1.00  0.00
ATOM   1767  CB  ILE   111      -9.147   5.246 -28.122  1.00  0.00
ATOM   1768  HB  ILE   111      -9.513   5.047 -27.115  1.00  0.00
ATOM   1769  CG2 ILE   111      -8.077   4.197 -28.498  1.00  0.00
ATOM   1770 HG21 ILE   111      -7.710   4.396 -29.505  1.00  0.00
ATOM   1771 HG22 ILE   111      -7.248   4.254 -27.792  1.00  0.00
ATOM   1772 HG23 ILE   111      -8.516   3.200 -28.462  1.00  0.00
ATOM   1773  CG1 ILE   111      -8.523   6.658 -28.058  1.00  0.00
ATOM   1774 HG12 ILE   111      -7.749   6.690 -28.825  1.00  0.00
ATOM   1775 HG13 ILE   111      -9.317   7.359 -28.315  1.00  0.00
ATOM   1776  CD1 ILE   111      -7.915   7.047 -26.701  1.00  0.00
ATOM   1777 HD11 ILE   111      -7.121   6.346 -26.444  1.00  0.00
ATOM   1778 HD12 ILE   111      -7.504   8.055 -26.762  1.00  0.00
ATOM   1779 HD13 ILE   111      -8.688   7.016 -25.934  1.00  0.00
ATOM   1780  C   ILE   111     -10.750   3.807 -29.574  1.00  0.00
ATOM   1781  O   ILE   111     -10.509   3.489 -30.739  1.00  0.00
ATOM   1782  N   LYS   112     -11.330   2.965 -28.684  1.00  0.00
ATOM   1783  H   LYS   112     -11.467   3.317 -27.747  1.00  0.00
ATOM   1784  CA  LYS   112     -11.700   1.572 -28.965  1.00  0.00
ATOM   1785  HA  LYS   112     -10.855   1.049 -29.413  1.00  0.00
ATOM   1786  CB  LYS   112     -12.096   0.846 -27.666  1.00  0.00
ATOM   1787  HB2 LYS   112     -11.458   1.241 -26.875  1.00  0.00
ATOM   1788  HB3 LYS   112     -13.134   1.108 -27.460  1.00  0.00
ATOM   1789  CG  LYS   112     -11.956  -0.677 -27.721  1.00  0.00
ATOM   1790  HG2 LYS   112     -12.618  -1.099 -26.965  1.00  0.00
ATOM   1791  HG3 LYS   112     -12.279  -1.005 -28.709  1.00  0.00
ATOM   1792  CD  LYS   112     -10.522  -1.155 -27.468  1.00  0.00
ATOM   1793  HD2 LYS   112      -9.890  -0.273 -27.365  1.00  0.00
ATOM   1794  HD3 LYS   112     -10.518  -1.716 -26.533  1.00  0.00
ATOM   1795  CE  LYS   112      -9.989  -2.030 -28.584  1.00  0.00
ATOM   1796  HE2 LYS   112     -10.200  -1.535 -29.532  1.00  0.00
ATOM   1797  HE3 LYS   112      -8.911  -2.123 -28.455  1.00  0.00
ATOM   1798  NZ  LYS   112     -10.607  -3.384 -28.584  1.00  0.00
ATOM   1799  HZ1 LYS   112     -11.606  -3.298 -28.704  1.00  0.00
ATOM   1800  HZ2 LYS   112     -10.223  -3.930 -29.342  1.00  0.00
ATOM   1801  HZ3 LYS   112     -10.412  -3.843 -27.706  1.00  0.00
ATOM   1802  C   LYS   112     -12.832   1.465 -29.997  1.00  0.00
ATOM   1803  O   LYS   112     -12.827   0.536 -30.804  1.00  0.00
ATOM   1804  N   LYS   113     -13.788   2.409 -29.966  1.00  0.00
ATOM   1805  H   LYS   113     -13.724   3.088 -29.221  1.00  0.00
ATOM   1806  CA  LYS   113     -14.933   2.488 -30.884  1.00  0.00
ATOM   1807  HA  LYS   113     -14.888   1.678 -31.612  1.00  0.00
ATOM   1808  CB  LYS   113     -16.251   2.363 -30.087  1.00  0.00
ATOM   1809  HB2 LYS   113     -16.126   1.507 -29.424  1.00  0.00
ATOM   1810  HB3 LYS   113     -16.335   3.273 -29.492  1.00  0.00
ATOM   1811  CG  LYS   113     -17.518   2.181 -30.921  1.00  0.00
ATOM   1812  HG2 LYS   113     -17.503   2.912 -31.729  1.00  0.00
ATOM   1813  HG3 LYS   113     -17.509   1.175 -31.341  1.00  0.00
ATOM   1814  CD  LYS   113     -18.789   2.373 -30.081  1.00  0.00
ATOM   1815  HD2 LYS   113     -18.589   3.172 -29.368  1.00  0.00
ATOM   1816  HD3 LYS   113     -19.583   2.684 -30.760  1.00  0.00
ATOM   1817  CE  LYS   113     -19.221   1.129 -29.336  1.00  0.00
ATOM   1818  HE2 LYS   113     -19.494   0.369 -30.068  1.00  0.00
ATOM   1819  HE3 LYS   113     -18.378   0.775 -28.743  1.00  0.00
ATOM   1820  NZ  LYS   113     -20.378   1.394 -28.443  1.00  0.00
ATOM   1821  HZ1 LYS   113     -21.159   1.722 -28.993  1.00  0.00
ATOM   1822  HZ2 LYS   113     -20.636   0.543 -27.965  1.00  0.00
ATOM   1823  HZ3 LYS   113     -20.125   2.098 -27.764  1.00  0.00
ATOM   1824  C   LYS   113     -14.830   3.826 -31.657  1.00  0.00
ATOM   1825  O   LYS   113     -15.496   4.798 -31.280  1.00  0.00
ATOM   1826  N   PRO   114     -13.949   3.923 -32.693  1.00  0.00
ATOM   1827  CD  PRO   114     -13.052   2.887 -33.252  1.00  0.00
ATOM   1828  HD2 PRO   114     -13.622   1.973 -33.420  1.00  0.00
ATOM   1829  HD3 PRO   114     -12.249   2.689 -32.543  1.00  0.00
ATOM   1830  CG  PRO   114     -12.552   3.494 -34.525  1.00  0.00
ATOM   1831  HG2 PRO   114     -13.183   3.162 -35.350  1.00  0.00
ATOM   1832  HG3 PRO   114     -11.527   3.166 -34.698  1.00  0.00
ATOM   1833  CB  PRO   114     -12.615   4.962 -34.353  1.00  0.00
ATOM   1834  HB2 PRO   114     -12.799   5.446 -35.312  1.00  0.00
ATOM   1835  HB3 PRO   114     -11.700   5.360 -33.915  1.00  0.00
ATOM   1836  CA  PRO   114     -13.797   5.209 -33.409  1.00  0.00
ATOM   1837  HA  PRO   114     -13.552   5.972 -32.670  1.00  0.00
ATOM   1838  C   PRO   114     -15.061   5.626 -34.174  1.00  0.00
ATOM   1839  O   PRO   114     -15.378   6.818 -34.222  1.00  0.00
ATOM   1840  N   ILE   115     -15.794   4.642 -34.737  1.00  0.00
ATOM   1841  H   ILE   115     -15.415   3.706 -34.708  1.00  0.00
ATOM   1842  CA  ILE   115     -17.044   4.862 -35.466  1.00  0.00
ATOM   1843  HA  ILE   115     -17.159   5.885 -35.825  1.00  0.00
ATOM   1844  CB  ILE   115     -17.186   3.880 -36.653  1.00  0.00
ATOM   1845  HB  ILE   115     -18.172   4.015 -37.097  1.00  0.00
ATOM   1846  CG2 ILE   115     -16.106   4.125 -37.720  1.00  0.00
ATOM   1847 HG21 ILE   115     -15.119   3.989 -37.277  1.00  0.00
ATOM   1848 HG22 ILE   115     -16.236   3.417 -38.539  1.00  0.00
ATOM   1849 HG23 ILE   115     -16.196   5.142 -38.102  1.00  0.00
ATOM   1850  CG1 ILE   115     -17.206   2.402 -36.197  1.00  0.00
ATOM   1851 HG12 ILE   115     -16.175   2.092 -36.024  1.00  0.00
ATOM   1852 HG13 ILE   115     -17.763   2.349 -35.261  1.00  0.00
ATOM   1853  CD1 ILE   115     -17.852   1.471 -37.229  1.00  0.00
ATOM   1854 HD11 ILE   115     -17.295   1.523 -38.165  1.00  0.00
ATOM   1855 HD12 ILE   115     -17.838   0.447 -36.855  1.00  0.00
ATOM   1856 HD13 ILE   115     -18.883   1.780 -37.402  1.00  0.00
ATOM   1857  C   ILE   115     -18.233   4.769 -34.479  1.00  0.00
ATOM   1858  O   ILE   115     -18.043   5.015 -33.282  1.00  0.00
ATOM   1859  N   GLN   116     -19.457   4.461 -34.988  1.00  0.00
ATOM   1860  H   GLN   116     -19.490   4.388 -35.995  1.00  0.00
ATOM   1861  CA  GLN   116     -20.718   4.318 -34.234  1.00  0.00
ATOM   1862  HA  GLN   116     -21.551   4.216 -34.929  1.00  0.00
ATOM   1863  CB  GLN   116     -20.675   3.072 -33.330  1.00  0.00
ATOM   1864  HB2 GLN   116     -19.757   3.153 -32.748  1.00  0.00
ATOM   1865  HB3 GLN   116     -21.535   3.152 -32.665  1.00  0.00
ATOM   1866  CG  GLN   116     -20.708   1.712 -34.049  1.00  0.00
ATOM   1867  HG2 GLN   116     -19.911   1.736 -34.792  1.00  0.00
ATOM   1868  HG3 GLN   116     -20.513   0.913 -33.334  1.00  0.00
ATOM   1869  CD  GLN   116     -22.030   1.420 -34.759  1.00  0.00
ATOM   1870  OE1 GLN   116     -23.070   1.994 -34.479  1.00  0.00
ATOM   1871  NE2 GLN   116     -22.044   0.479 -35.683  1.00  0.00
ATOM   1872 HE21 GLN   116     -22.903   0.265 -36.168  1.00  0.00
ATOM   1873 HE22 GLN   116     -21.195  -0.023 -35.901  1.00  0.00
ATOM   1874  C   GLN   116     -21.066   5.588 -33.401  1.00  0.00
ATOM   1875  O   GLN   116     -21.872   5.517 -32.463  1.00  0.00
ATOM   1876  N   ALA   117     -20.480   6.746 -33.774  1.00  0.00
ATOM   1877  H   ALA   117     -19.824   6.709 -34.541  1.00  0.00
ATOM   1878  CA  ALA   117     -20.693   8.029 -33.106  1.00  0.00
ATOM   1879  HA  ALA   117     -21.072   7.851 -32.099  1.00  0.00
ATOM   1880  CB  ALA   117     -19.378   8.791 -33.004  1.00  0.00
ATOM   1881  HB1 ALA   117     -18.991   8.984 -34.004  1.00  0.00
ATOM   1882  HB2 ALA   117     -19.545   9.738 -32.490  1.00  0.00
ATOM   1883  HB3 ALA   117     -18.656   8.197 -32.444  1.00  0.00
ATOM   1884  C   ALA   117     -21.744   8.865 -33.849  1.00  0.00
ATOM   1885  O   ALA   117     -21.609   9.111 -35.051  1.00  0.00
ATOM   1886  N   ASN   118     -22.809   9.260 -33.129  1.00  0.00
ATOM   1887  H   ASN   118     -22.860   8.932 -32.175  1.00  0.00
ATOM   1888  CA  ASN   118     -23.910  10.079 -33.642  1.00  0.00
ATOM   1889  HA  ASN   118     -23.662  10.471 -34.628  1.00  0.00
ATOM   1890  CB  ASN   118     -25.171   9.223 -33.760  1.00  0.00
ATOM   1891  HB2 ASN   118     -25.223   8.592 -32.873  1.00  0.00
ATOM   1892  HB3 ASN   118     -26.053   9.862 -33.803  1.00  0.00
ATOM   1893  CG  ASN   118     -25.156   8.331 -34.991  1.00  0.00
ATOM   1894  OD1 ASN   118     -25.450   8.770 -36.090  1.00  0.00
ATOM   1895  ND2 ASN   118     -24.848   7.057 -34.847  1.00  0.00
ATOM   1896 HD21 ASN   118     -24.833   6.450 -35.654  1.00  0.00
ATOM   1897 HD22 ASN   118     -24.628   6.694 -33.930  1.00  0.00
ATOM   1898  C   ASN   118     -24.116  11.265 -32.709  1.00  0.00
ATOM   1899  O   ASN   118     -24.143  11.073 -31.496  1.00  0.00
ATOM   1900  N   GLN   119     -24.237  12.486 -33.270  1.00  0.00
ATOM   1901  H   GLN   119     -24.120  12.529 -34.272  1.00  0.00
ATOM   1902  CA  GLN   119     -24.381  13.749 -32.530  1.00  0.00
ATOM   1903  HA  GLN   119     -23.530  13.905 -31.866  1.00  0.00
ATOM   1904  CB  GLN   119     -24.438  14.928 -33.553  1.00  0.00
ATOM   1905  HB2 GLN   119     -23.559  14.831 -34.190  1.00  0.00
ATOM   1906  HB3 GLN   119     -25.337  14.779 -34.151  1.00  0.00
ATOM   1907  CG  GLN   119     -24.465  16.334 -32.928  1.00  0.00
ATOM   1908  HG2 GLN   119     -24.491  17.087 -33.716  1.00  0.00
ATOM   1909  HG3 GLN   119     -25.369  16.410 -32.323  1.00  0.00
ATOM   1910  CD  GLN   119     -23.259  16.603 -32.037  1.00  0.00
ATOM   1911  OE1 GLN   119     -23.351  16.630 -30.820  1.00  0.00
ATOM   1912  NE2 GLN   119     -22.083  16.785 -32.605  1.00  0.00
ATOM   1913 HE21 GLN   119     -21.271  16.965 -32.032  1.00  0.00
ATOM   1914 HE22 GLN   119     -22.000  16.744 -33.611  1.00  0.00
ATOM   1915  C   GLN   119     -25.566  13.745 -31.538  1.00  0.00
ATOM   1916  O   GLN   119     -25.360  14.026 -30.354  1.00  0.00
ATOM   1917  N   TYR   120     -26.787  13.416 -32.021  1.00  0.00
ATOM   1918  H   TYR   120     -26.856  13.260 -33.017  1.00  0.00
ATOM   1919  CA  TYR   120     -28.021  13.382 -31.224  1.00  0.00
ATOM   1920  HA  TYR   120     -28.134  14.310 -30.664  1.00  0.00
ATOM   1921  CB  TYR   120     -29.235  13.220 -32.159  1.00  0.00
ATOM   1922  HB2 TYR   120     -29.349  14.156 -32.706  1.00  0.00
ATOM   1923  HB3 TYR   120     -28.946  12.428 -32.850  1.00  0.00
ATOM   1924  CG  TYR   120     -30.551  12.858 -31.497  1.00  0.00
ATOM   1925  CD1 TYR   120     -31.321  13.850 -30.860  1.00  0.00
ATOM   1926  HD1 TYR   120     -30.955  14.876 -30.812  1.00  0.00
ATOM   1927  CE1 TYR   120     -32.564  13.517 -30.285  1.00  0.00
ATOM   1928  HE1 TYR   120     -33.157  14.285 -29.789  1.00  0.00
ATOM   1929  CZ  TYR   120     -33.037  12.187 -30.344  1.00  0.00
ATOM   1930  OH  TYR   120     -34.243  11.873 -29.800  1.00  0.00
ATOM   1931  HH  TYR   120     -34.684  12.628 -29.405  1.00  0.00
ATOM   1932  CE2 TYR   120     -32.261  11.190 -30.975  1.00  0.00
ATOM   1933  HE2 TYR   120     -32.617  10.161 -31.017  1.00  0.00
ATOM   1934  CD2 TYR   120     -31.023  11.530 -31.551  1.00  0.00
ATOM   1935  HD2 TYR   120     -30.422  10.765 -32.043  1.00  0.00
ATOM   1936  C   TYR   120     -27.975  12.300 -30.133  1.00  0.00
ATOM   1937  O   TYR   120     -28.367  12.563 -28.991  1.00  0.00
ATOM   1938  N   ASN   121     -27.482  11.099 -30.489  1.00  0.00
ATOM   1939  H   ASN   121     -27.230  10.970 -31.459  1.00  0.00
ATOM   1940  CA  ASN   121     -27.369   9.954 -29.585  1.00  0.00
ATOM   1941  HA  ASN   121     -28.294   9.838 -29.019  1.00  0.00
ATOM   1942  CB  ASN   121     -27.116   8.673 -30.372  1.00  0.00
ATOM   1943  HB2 ASN   121     -26.204   8.831 -30.948  1.00  0.00
ATOM   1944  HB3 ASN   121     -26.977   7.828 -29.697  1.00  0.00
ATOM   1945  CG  ASN   121     -28.238   8.348 -31.326  1.00  0.00
ATOM   1946  OD1 ASN   121     -28.303   8.866 -32.447  1.00  0.00
ATOM   1947  ND2 ASN   121     -29.174   7.520 -30.885  1.00  0.00
ATOM   1948 HD21 ASN   121     -29.947   7.271 -31.485  1.00  0.00
ATOM   1949 HD22 ASN   121     -29.110   7.142 -29.951  1.00  0.00
ATOM   1950  C   ASN   121     -26.279  10.169 -28.525  1.00  0.00
ATOM   1951  O   ASN   121     -26.491   9.788 -27.373  1.00  0.00
ATOM   1952  N   SER   122     -25.137  10.796 -28.895  1.00  0.00
ATOM   1953  H   SER   122     -25.015  11.036 -29.869  1.00  0.00
ATOM   1954  CA  SER   122     -24.037  11.085 -27.963  1.00  0.00
ATOM   1955  HA  SER   122     -23.768  10.173 -27.430  1.00  0.00
ATOM   1956  CB  SER   122     -22.804  11.603 -28.697  1.00  0.00
ATOM   1957  HB2 SER   122     -23.127  12.161 -29.576  1.00  0.00
ATOM   1958  HB3 SER   122     -22.251  12.265 -28.030  1.00  0.00
ATOM   1959  OG  SER   122     -21.967  10.531 -29.100  1.00  0.00
ATOM   1960  HG  SER   122     -21.199  10.880 -29.559  1.00  0.00
ATOM   1961  C   SER   122     -24.452  12.088 -26.884  1.00  0.00
ATOM   1962  O   SER   122     -23.967  11.977 -25.758  1.00  0.00
ATOM   1963  N   ARG   123     -25.348  13.049 -27.218  1.00  0.00
ATOM   1964  H   ARG   123     -25.639  13.125 -28.182  1.00  0.00
ATOM   1965  CA  ARG   123     -25.848  14.040 -26.262  1.00  0.00
ATOM   1966  HA  ARG   123     -25.017  14.540 -25.764  1.00  0.00
ATOM   1967  CB  ARG   123     -26.674  15.090 -27.007  1.00  0.00
ATOM   1968  HB2 ARG   123     -26.041  15.539 -27.772  1.00  0.00
ATOM   1969  HB3 ARG   123     -27.515  14.585 -27.482  1.00  0.00
ATOM   1970  CG  ARG   123     -27.201  16.190 -26.068  1.00  0.00
ATOM   1971  HG2 ARG   123     -28.008  15.764 -25.472  1.00  0.00
ATOM   1972  HG3 ARG   123     -26.384  16.490 -25.411  1.00  0.00
ATOM   1973  CD  ARG   123     -27.721  17.416 -26.831  1.00  0.00
ATOM   1974  HD2 ARG   123     -28.366  17.084 -27.645  1.00  0.00
ATOM   1975  HD3 ARG   123     -28.292  18.046 -26.149  1.00  0.00
ATOM   1976  NE  ARG   123     -26.614  18.214 -27.399  1.00  0.00
ATOM   1977  HE  ARG   123     -26.097  18.726 -26.699  1.00  0.00
ATOM   1978  CZ  ARG   123     -26.240  18.322 -28.669  1.00  0.00
ATOM   1979  NH1 ARG   123     -25.195  19.052 -28.984  1.00  0.00
ATOM   1980 HH11 ARG   123     -24.679  19.529 -28.259  1.00  0.00
ATOM   1981 HH12 ARG   123     -24.912  19.133 -29.950  1.00  0.00
ATOM   1982  NH2 ARG   123     -26.877  17.716 -29.643  1.00  0.00
ATOM   1983 HH21 ARG   123     -27.683  17.143 -29.436  1.00  0.00
ATOM   1984 HH22 ARG   123     -26.559  17.825 -30.595  1.00  0.00
ATOM   1985  C   ARG   123     -26.641  13.336 -25.156  1.00  0.00
ATOM   1986  O   ARG   123     -26.408  13.610 -23.975  1.00  0.00
ATOM   1987  N   ALA   124     -27.541  12.403 -25.543  1.00  0.00
ATOM   1988  H   ALA   124     -27.674  12.276 -26.536  1.00  0.00
ATOM   1989  CA  ALA   124     -28.356  11.605 -24.626  1.00  0.00
ATOM   1990  HA  ALA   124     -28.936  12.262 -23.978  1.00  0.00
ATOM   1991  CB  ALA   124     -29.317  10.723 -25.410  1.00  0.00
ATOM   1992  HB1 ALA   124     -28.751  10.053 -26.057  1.00  0.00
ATOM   1993  HB2 ALA   124     -29.919  10.135 -24.717  1.00  0.00
ATOM   1994  HB3 ALA   124     -29.971  11.348 -26.018  1.00  0.00
ATOM   1995  C   ALA   124     -27.462  10.751 -23.730  1.00  0.00
ATOM   1996  O   ALA   124     -27.608  10.802 -22.508  1.00  0.00
ATOM   1997  N   THR   125     -26.495  10.029 -24.345  1.00  0.00
ATOM   1998  H   THR   125     -26.505  10.076 -25.354  1.00  0.00
ATOM   1999  CA  THR   125     -25.509   9.157 -23.700  1.00  0.00
ATOM   2000  HA  THR   125     -25.974   8.358 -23.122  1.00  0.00
ATOM   2001  CB  THR   125     -24.602   8.524 -24.774  1.00  0.00
ATOM   2002  HB  THR   125     -24.070   9.332 -25.276  1.00  0.00
ATOM   2003  CG2 THR   125     -23.591   7.530 -24.193  1.00  0.00
ATOM   2004 HG21 THR   125     -24.123   6.722 -23.691  1.00  0.00
ATOM   2005 HG22 THR   125     -22.982   7.118 -24.998  1.00  0.00
ATOM   2006 HG23 THR   125     -22.948   8.042 -23.477  1.00  0.00
ATOM   2007  OG1 THR   125     -25.419   7.876 -25.752  1.00  0.00
ATOM   2008  HG1 THR   125     -24.860   7.479 -26.424  1.00  0.00
ATOM   2009  C   THR   125     -24.690   9.936 -22.658  1.00  0.00
ATOM   2010  O   THR   125     -24.486   9.420 -21.557  1.00  0.00
ATOM   2011  N   ALA   126     -24.235  11.171 -22.998  1.00  0.00
ATOM   2012  H   ALA   126     -24.400  11.494 -23.941  1.00  0.00
ATOM   2013  CA  ALA   126     -23.453  12.030 -22.093  1.00  0.00
ATOM   2014  HA  ALA   126     -22.609  11.450 -21.719  1.00  0.00
ATOM   2015  CB  ALA   126     -22.915  13.253 -22.832  1.00  0.00
ATOM   2016  HB1 ALA   126     -23.748  13.848 -23.205  1.00  0.00
ATOM   2017  HB2 ALA   126     -22.315  13.856 -22.150  1.00  0.00
ATOM   2018  HB3 ALA   126     -22.297  12.929 -23.669  1.00  0.00
ATOM   2019  C   ALA   126     -24.289  12.455 -20.878  1.00  0.00
ATOM   2020  O   ALA   126     -23.826  12.271 -19.757  1.00  0.00
ATOM   2021  N   PHE   127     -25.533  12.949 -21.098  1.00  0.00
ATOM   2022  H   PHE   127     -25.807  13.094 -22.059  1.00  0.00
ATOM   2023  CA  PHE   127     -26.470  13.349 -20.038  1.00  0.00
ATOM   2024  HA  PHE   127     -26.006  14.107 -19.407  1.00  0.00
ATOM   2025  CB  PHE   127     -27.760  13.932 -20.638  1.00  0.00
ATOM   2026  HB2 PHE   127     -28.087  13.305 -21.468  1.00  0.00
ATOM   2027  HB3 PHE   127     -28.522  13.929 -19.859  1.00  0.00
ATOM   2028  CG  PHE   127     -27.688  15.350 -21.168  1.00  0.00
ATOM   2029  CD1 PHE   127     -28.755  15.901 -21.869  1.00  0.00
ATOM   2030  HD1 PHE   127     -29.646  15.297 -22.040  1.00  0.00
ATOM   2031  CE1 PHE   127     -28.695  17.214 -22.353  1.00  0.00
ATOM   2032  HE1 PHE   127     -29.539  17.630 -22.904  1.00  0.00
ATOM   2033  CZ  PHE   127     -27.568  17.981 -22.133  1.00  0.00
ATOM   2034  HZ  PHE   127     -27.521  19.004 -22.507  1.00  0.00
ATOM   2035  CE2 PHE   127     -26.500  17.451 -21.438  1.00  0.00
ATOM   2036  HE2 PHE   127     -25.607  18.053 -21.269  1.00  0.00
ATOM   2037  CD2 PHE   127     -26.563  16.141 -20.950  1.00  0.00
ATOM   2038  HD2 PHE   127     -25.724  15.727 -20.391  1.00  0.00
ATOM   2039  C   PHE   127     -26.812  12.178 -19.087  1.00  0.00
ATOM   2040  O   PHE   127     -26.939  12.403 -17.881  1.00  0.00
ATOM   2041  N   ILE   128     -26.934  10.939 -19.626  1.00  0.00
ATOM   2042  H   ILE   128     -26.907  10.871 -20.633  1.00  0.00
ATOM   2043  CA  ILE   128     -27.204   9.720 -18.853  1.00  0.00
ATOM   2044  HA  ILE   128     -28.030   9.844 -18.153  1.00  0.00
ATOM   2045  CB  ILE   128     -27.491   8.496 -19.786  1.00  0.00
ATOM   2046  HB  ILE   128     -26.817   8.558 -20.641  1.00  0.00
ATOM   2047  CG2 ILE   128     -27.284   7.141 -19.063  1.00  0.00
ATOM   2048 HG21 ILE   128     -27.958   7.078 -18.209  1.00  0.00
ATOM   2049 HG22 ILE   128     -27.496   6.324 -19.753  1.00  0.00
ATOM   2050 HG23 ILE   128     -26.253   7.066 -18.718  1.00  0.00
ATOM   2051  CG1 ILE   128     -28.904   8.587 -20.404  1.00  0.00
ATOM   2052 HG12 ILE   128     -29.588   8.147 -19.679  1.00  0.00
ATOM   2053 HG13 ILE   128     -29.126   9.648 -20.515  1.00  0.00
ATOM   2054  CD1 ILE   128     -29.076   7.877 -21.774  1.00  0.00
ATOM   2055 HD11 ILE   128     -28.855   6.815 -21.664  1.00  0.00
ATOM   2056 HD12 ILE   128     -30.102   8.000 -22.121  1.00  0.00
ATOM   2057 HD13 ILE   128     -28.392   8.317 -22.500  1.00  0.00
ATOM   2058  C   ILE   128     -26.028   9.465 -17.887  1.00  0.00
ATOM   2059  O   ILE   128     -26.267   9.313 -16.687  1.00  0.00
ATOM   2060  N   LYS   129     -24.776   9.451 -18.405  1.00  0.00
ATOM   2061  H   LYS   129     -24.698   9.560 -19.406  1.00  0.00
ATOM   2062  CA  LYS   129     -23.547   9.220 -17.631  1.00  0.00
ATOM   2063  HA  LYS   129     -23.635   8.284 -17.080  1.00  0.00
ATOM   2064  CB  LYS   129     -22.322   9.134 -18.551  1.00  0.00
ATOM   2065  HB2 LYS   129     -22.319  10.026 -19.177  1.00  0.00
ATOM   2066  HB3 LYS   129     -21.435   9.133 -17.917  1.00  0.00
ATOM   2067  CG  LYS   129     -22.315   7.889 -19.438  1.00  0.00
ATOM   2068  HG2 LYS   129     -22.542   7.029 -18.808  1.00  0.00
ATOM   2069  HG3 LYS   129     -23.099   8.008 -20.186  1.00  0.00
ATOM   2070  CD  LYS   129     -20.974   7.669 -20.136  1.00  0.00
ATOM   2071  HD2 LYS   129     -20.775   8.526 -20.779  1.00  0.00
ATOM   2072  HD3 LYS   129     -20.197   7.598 -19.375  1.00  0.00
ATOM   2073  CE  LYS   129     -20.981   6.406 -20.968  1.00  0.00
ATOM   2074  HE2 LYS   129     -21.294   5.580 -20.330  1.00  0.00
ATOM   2075  HE3 LYS   129     -21.702   6.534 -21.775  1.00  0.00
ATOM   2076  NZ  LYS   129     -19.643   6.108 -21.542  1.00  0.00
ATOM   2077  HZ1 LYS   129     -18.975   5.988 -20.794  1.00  0.00
ATOM   2078  HZ2 LYS   129     -19.692   5.260 -22.088  1.00  0.00
ATOM   2079  HZ3 LYS   129     -19.353   6.873 -22.134  1.00  0.00
ATOM   2080  C   LYS   129     -23.331  10.301 -16.568  1.00  0.00
ATOM   2081  O   LYS   129     -22.871   9.976 -15.472  1.00  0.00
ATOM   2082  N   ILE   130     -23.689  11.573 -16.877  1.00  0.00
ATOM   2083  H   ILE   130     -23.971  11.751 -17.830  1.00  0.00
ATOM   2084  CA  ILE   130     -23.605  12.711 -15.952  1.00  0.00
ATOM   2085  HA  ILE   130     -22.647  12.789 -15.439  1.00  0.00
ATOM   2086  CB  ILE   130     -23.929  14.074 -16.666  1.00  0.00
ATOM   2087  HB  ILE   130     -24.752  13.898 -17.359  1.00  0.00
ATOM   2088  CG2 ILE   130     -24.321  15.197 -15.675  1.00  0.00
ATOM   2089 HG21 ILE   130     -23.499  15.374 -14.982  1.00  0.00
ATOM   2090 HG22 ILE   130     -24.533  16.112 -16.228  1.00  0.00
ATOM   2091 HG23 ILE   130     -25.208  14.897 -15.117  1.00  0.00
ATOM   2092  CG1 ILE   130     -22.789  14.537 -17.618  1.00  0.00
ATOM   2093 HG12 ILE   130     -22.708  13.774 -18.392  1.00  0.00
ATOM   2094 HG13 ILE   130     -23.125  15.473 -18.065  1.00  0.00
ATOM   2095  CD1 ILE   130     -21.421  14.746 -16.963  1.00  0.00
ATOM   2096 HD11 ILE   130     -21.085  13.810 -16.517  1.00  0.00
ATOM   2097 HD12 ILE   130     -20.702  15.068 -17.717  1.00  0.00
ATOM   2098 HD13 ILE   130     -21.501  15.509 -16.189  1.00  0.00
ATOM   2099  C   ILE   130     -24.536  12.444 -14.762  1.00  0.00
ATOM   2100  O   ILE   130     -24.090  12.506 -13.617  1.00  0.00
ATOM   2101  N   THR   131     -25.814  12.113 -15.047  1.00  0.00
ATOM   2102  H   THR   131     -26.078  12.144 -16.021  1.00  0.00
ATOM   2103  CA  THR   131     -26.851  11.821 -14.055  1.00  0.00
ATOM   2104  HA  THR   131     -26.998  12.667 -13.384  1.00  0.00
ATOM   2105  CB  THR   131     -28.183  11.513 -14.756  1.00  0.00
ATOM   2106  HB  THR   131     -28.050  10.604 -15.342  1.00  0.00
ATOM   2107  CG2 THR   131     -29.341  11.320 -13.769  1.00  0.00
ATOM   2108 HG21 THR   131     -29.475  12.229 -13.183  1.00  0.00
ATOM   2109 HG22 THR   131     -30.257  11.105 -14.320  1.00  0.00
ATOM   2110 HG23 THR   131     -29.115  10.488 -13.102  1.00  0.00
ATOM   2111  OG1 THR   131     -28.488  12.594 -15.640  1.00  0.00
ATOM   2112  HG1 THR   131     -29.319  12.417 -16.087  1.00  0.00
ATOM   2113  C   THR   131     -26.404  10.688 -13.118  1.00  0.00
ATOM   2114  O   THR   131     -26.521  10.850 -11.908  1.00  0.00
ATOM   2115  N   VAL   132     -25.852   9.581 -13.670  1.00  0.00
ATOM   2116  H   VAL   132     -25.857   9.534 -14.679  1.00  0.00
ATOM   2117  CA  VAL   132     -25.356   8.415 -12.919  1.00  0.00
ATOM   2118  HA  VAL   132     -26.114   8.013 -12.247  1.00  0.00
ATOM   2119  CB  VAL   132     -24.870   7.275 -13.858  1.00  0.00
ATOM   2120  HB  VAL   132     -24.175   7.700 -14.582  1.00  0.00
ATOM   2121  CG1 VAL   132     -24.175   6.157 -13.081  1.00  0.00
ATOM   2122 HG11 VAL   132     -24.870   5.731 -12.357  1.00  0.00
ATOM   2123 HG12 VAL   132     -23.851   5.380 -13.773  1.00  0.00
ATOM   2124 HG13 VAL   132     -23.309   6.562 -12.558  1.00  0.00
ATOM   2125  CG2 VAL   132     -26.024   6.708 -14.679  1.00  0.00
ATOM   2126 HG21 VAL   132     -26.460   7.499 -15.289  1.00  0.00
ATOM   2127 HG22 VAL   132     -25.654   5.913 -15.326  1.00  0.00
ATOM   2128 HG23 VAL   132     -26.784   6.306 -14.009  1.00  0.00
ATOM   2129  C   VAL   132     -24.259   8.848 -11.928  1.00  0.00
ATOM   2130  O   VAL   132     -24.304   8.441 -10.767  1.00  0.00
ATOM   2131  N   VAL   133     -23.311   9.698 -12.373  1.00  0.00
ATOM   2132  H   VAL   133     -23.311   9.925 -13.357  1.00  0.00
ATOM   2133  CA  VAL   133     -22.215  10.222 -11.534  1.00  0.00
ATOM   2134  HA  VAL   133     -21.671   9.430 -11.019  1.00  0.00
ATOM   2135  CB  VAL   133     -21.202  11.060 -12.369  1.00  0.00
ATOM   2136  HB  VAL   133     -21.763  11.642 -13.101  1.00  0.00
ATOM   2137  CG1 VAL   133     -20.379  12.001 -11.495  1.00  0.00
ATOM   2138 HG11 VAL   133     -19.817  11.420 -10.763  1.00  0.00
ATOM   2139 HG12 VAL   133     -19.686  12.565 -12.120  1.00  0.00
ATOM   2140 HG13 VAL   133     -21.044  12.691 -10.977  1.00  0.00
ATOM   2141  CG2 VAL   133     -20.288  10.151 -13.185  1.00  0.00
ATOM   2142 HG21 VAL   133     -20.889   9.547 -13.865  1.00  0.00
ATOM   2143 HG22 VAL   133     -19.589  10.759 -13.760  1.00  0.00
ATOM   2144 HG23 VAL   133     -19.732   9.496 -12.514  1.00  0.00
ATOM   2145  C   VAL   133     -22.798  11.020 -10.347  1.00  0.00
ATOM   2146  O   VAL   133     -22.339  10.847  -9.214  1.00  0.00
ATOM   2147  N   TRP   134     -23.822  11.855 -10.607  1.00  0.00
ATOM   2148  H   TRP   134     -24.114  11.989 -11.565  1.00  0.00
ATOM   2149  CA  TRP   134     -24.468  12.654  -9.567  1.00  0.00
ATOM   2150  HA  TRP   134     -23.703  13.124  -8.949  1.00  0.00
ATOM   2151  CB  TRP   134     -25.352  13.745 -10.163  1.00  0.00
ATOM   2152  HB2 TRP   134     -25.824  13.342 -11.059  1.00  0.00
ATOM   2153  HB3 TRP   134     -26.121  14.102  -9.478  1.00  0.00
ATOM   2154  CG  TRP   134     -24.570  14.949 -10.594  1.00  0.00
ATOM   2155  CD1 TRP   134     -24.225  15.288 -11.867  1.00  0.00
ATOM   2156  HD1 TRP   134     -24.564  14.623 -12.662  1.00  0.00
ATOM   2157  NE1 TRP   134     -23.490  16.451 -11.866  1.00  0.00
ATOM   2158  HE1 TRP   134     -23.132  16.919 -12.686  1.00  0.00
ATOM   2159  CE2 TRP   134     -23.324  16.873 -10.573  1.00  0.00
ATOM   2160  CZ2 TRP   134     -22.658  17.996 -10.062  1.00  0.00
ATOM   2161  HZ2 TRP   134     -22.174  18.680 -10.759  1.00  0.00
ATOM   2162  CH2 TRP   134     -22.659  18.163  -8.695  1.00  0.00
ATOM   2163  HH2 TRP   134     -22.157  19.028  -8.261  1.00  0.00
ATOM   2164  CZ3 TRP   134     -23.291  17.246  -7.843  1.00  0.00
ATOM   2165  HZ3 TRP   134     -23.271  17.383  -6.762  1.00  0.00
ATOM   2166  CE3 TRP   134     -23.959  16.141  -8.347  1.00  0.00
ATOM   2167  HE3 TRP   134     -24.468  15.482  -7.643  1.00  0.00
ATOM   2168  CD2 TRP   134     -23.979  15.937  -9.740  1.00  0.00
ATOM   2169  C   TRP   134     -25.263  11.781  -8.600  1.00  0.00
ATOM   2170  O   TRP   134     -25.250  12.070  -7.407  1.00  0.00
ATOM   2171  N   LEU   135     -25.899  10.697  -9.092  1.00  0.00
ATOM   2172  H   LEU   135     -25.914  10.549 -10.091  1.00  0.00
ATOM   2173  CA  LEU   135     -26.655   9.772  -8.240  1.00  0.00
ATOM   2174  HA  LEU   135     -27.259  10.345  -7.537  1.00  0.00
ATOM   2175  CB  LEU   135     -27.586   8.869  -9.066  1.00  0.00
ATOM   2176  HB2 LEU   135     -26.901   8.405  -9.775  1.00  0.00
ATOM   2177  HB3 LEU   135     -28.008   8.103  -8.415  1.00  0.00
ATOM   2178  CG  LEU   135     -28.719   9.571  -9.833  1.00  0.00
ATOM   2179  HG  LEU   135     -28.299  10.405 -10.396  1.00  0.00
ATOM   2180  CD1 LEU   135     -29.391   8.621 -10.776  1.00  0.00
ATOM   2181 HD11 LEU   135     -29.812   7.787 -10.214  1.00  0.00
ATOM   2182 HD12 LEU   135     -30.189   9.139 -11.308  1.00  0.00
ATOM   2183 HD13 LEU   135     -28.662   8.244 -11.494  1.00  0.00
ATOM   2184  CD2 LEU   135     -29.746  10.215  -8.900  1.00  0.00
ATOM   2185 HD21 LEU   135     -29.253  10.959  -8.275  1.00  0.00
ATOM   2186 HD22 LEU   135     -30.524  10.697  -9.492  1.00  0.00
ATOM   2187 HD23 LEU   135     -30.194   9.449  -8.267  1.00  0.00
ATOM   2188  C   LEU   135     -25.694   8.938  -7.366  1.00  0.00
ATOM   2189  O   LEU   135     -26.013   8.666  -6.201  1.00  0.00
ATOM   2190  N   ILE   136     -24.503   8.580  -7.918  1.00  0.00
ATOM   2191  H   ILE   136     -24.375   8.765  -8.903  1.00  0.00
ATOM   2192  CA  ILE   136     -23.434   7.873  -7.197  1.00  0.00
ATOM   2193  HA  ILE   136     -23.797   6.979  -6.690  1.00  0.00
ATOM   2194  CB  ILE   136     -22.257   7.488  -8.154  1.00  0.00
ATOM   2195  HB  ILE   136     -22.164   8.269  -8.909  1.00  0.00
ATOM   2196  CG2 ILE   136     -20.912   7.339  -7.397  1.00  0.00
ATOM   2197 HG21 ILE   136     -21.004   6.558  -6.642  1.00  0.00
ATOM   2198 HG22 ILE   136     -20.125   7.071  -8.102  1.00  0.00
ATOM   2199 HG23 ILE   136     -20.660   8.283  -6.913  1.00  0.00
ATOM   2200  CG1 ILE   136     -22.587   6.209  -8.953  1.00  0.00
ATOM   2201 HG12 ILE   136     -22.486   5.375  -8.259  1.00  0.00
ATOM   2202 HG13 ILE   136     -23.628   6.298  -9.265  1.00  0.00
ATOM   2203  CD1 ILE   136     -21.691   5.956 -10.201  1.00  0.00
ATOM   2204 HD11 ILE   136     -20.650   5.867  -9.890  1.00  0.00
ATOM   2205 HD12 ILE   136     -22.003   5.034 -10.692  1.00  0.00
ATOM   2206 HD13 ILE   136     -21.791   6.790 -10.896  1.00  0.00
ATOM   2207  C   ILE   136     -22.970   8.768  -6.025  1.00  0.00
ATOM   2208  O   ILE   136     -22.815   8.278  -4.900  1.00  0.00
ATOM   2209  N   SER   137     -22.792  10.086  -6.300  1.00  0.00
ATOM   2210  H   SER   137     -22.933  10.366  -7.260  1.00  0.00
ATOM   2211  CA  SER   137     -22.348  11.100  -5.338  1.00  0.00
ATOM   2212  HA  SER   137     -21.439  10.764  -4.840  1.00  0.00
ATOM   2213  CB  SER   137     -22.056  12.415  -6.047  1.00  0.00
ATOM   2214  HB2 SER   137     -22.947  12.758  -6.573  1.00  0.00
ATOM   2215  HB3 SER   137     -21.751  13.168  -5.320  1.00  0.00
ATOM   2216  OG  SER   137     -21.009  12.207  -6.979  1.00  0.00
ATOM   2217  HG  SER   137     -20.816  13.031  -7.433  1.00  0.00
ATOM   2218  C   SER   137     -23.356  11.327  -4.210  1.00  0.00
ATOM   2219  O   SER   137     -22.926  11.498  -3.069  1.00  0.00
ATOM   2220  N   ILE   138     -24.676  11.311  -4.510  1.00  0.00
ATOM   2221  H   ILE   138     -24.949  11.268  -5.482  1.00  0.00
ATOM   2222  CA  ILE   138     -25.729  11.478  -3.497  1.00  0.00
ATOM   2223  HA  ILE   138     -25.489  12.304  -2.827  1.00  0.00
ATOM   2224  CB  ILE   138     -27.153  11.699  -4.107  1.00  0.00
ATOM   2225  HB  ILE   138     -27.378  10.865  -4.772  1.00  0.00
ATOM   2226  CG2 ILE   138     -28.228  11.783  -3.007  1.00  0.00
ATOM   2227 HG21 ILE   138     -28.004  12.617  -2.342  1.00  0.00
ATOM   2228 HG22 ILE   138     -29.205  11.937  -3.464  1.00  0.00
ATOM   2229 HG23 ILE   138     -28.237  10.855  -2.435  1.00  0.00
ATOM   2230  CG1 ILE   138     -27.204  12.959  -5.011  1.00  0.00
ATOM   2231 HG12 ILE   138     -27.401  13.807  -4.356  1.00  0.00
ATOM   2232 HG13 ILE   138     -26.215  13.066  -5.456  1.00  0.00
ATOM   2233  CD1 ILE   138     -28.288  12.914  -6.149  1.00  0.00
ATOM   2234 HD11 ILE   138     -29.278  12.808  -5.705  1.00  0.00
ATOM   2235 HD12 ILE   138     -28.247  13.837  -6.727  1.00  0.00
ATOM   2236 HD13 ILE   138     -28.092  12.066  -6.805  1.00  0.00
ATOM   2237  C   ILE   138     -25.680  10.267  -2.532  1.00  0.00
ATOM   2238  O   ILE   138     -25.651  10.471  -1.319  1.00  0.00
ATOM   2239  N   GLY   139     -25.592   9.052  -3.089  1.00  0.00
ATOM   2240  H   GLY   139     -25.570   9.016  -4.098  1.00  0.00
ATOM   2241  CA  GLY   139     -25.526   7.793  -2.349  1.00  0.00
ATOM   2242  HA2 GLY   139     -26.462   7.699  -1.798  1.00  0.00
ATOM   2243  HA3 GLY   139     -25.457   6.994  -3.087  1.00  0.00
ATOM   2244  C   GLY   139     -24.370   7.669  -1.380  1.00  0.00
ATOM   2245  O   GLY   139     -24.503   7.022  -0.342  1.00  0.00
ATOM   2246  N   ILE   140     -23.229   8.283  -1.708  1.00  0.00
ATOM   2247  H   ILE   140     -23.164   8.718  -2.617  1.00  0.00
ATOM   2248  CA  ILE   140     -22.034   8.258  -0.863  1.00  0.00
ATOM   2249  HA  ILE   140     -21.970   7.364  -0.242  1.00  0.00
ATOM   2250  CB  ILE   140     -20.737   8.379  -1.743  1.00  0.00
ATOM   2251  HB  ILE   140     -20.907   9.162  -2.482  1.00  0.00
ATOM   2252  CG2 ILE   140     -19.478   8.721  -0.910  1.00  0.00
ATOM   2253 HG21 ILE   140     -19.307   7.938  -0.171  1.00  0.00
ATOM   2254 HG22 ILE   140     -18.613   8.792  -1.570  1.00  0.00
ATOM   2255 HG23 ILE   140     -19.626   9.674  -0.402  1.00  0.00
ATOM   2256  CG1 ILE   140     -20.525   7.088  -2.573  1.00  0.00
ATOM   2257 HG12 ILE   140     -20.243   6.318  -1.856  1.00  0.00
ATOM   2258 HG13 ILE   140     -21.499   6.847  -3.000  1.00  0.00
ATOM   2259  CD1 ILE   140     -19.468   7.153  -3.703  1.00  0.00
ATOM   2260 HD11 ILE   140     -18.494   7.394  -3.277  1.00  0.00
ATOM   2261 HD12 ILE   140     -19.415   6.188  -4.208  1.00  0.00
ATOM   2262 HD13 ILE   140     -19.750   7.923  -4.421  1.00  0.00
ATOM   2263  C   ILE   140     -22.152   9.362   0.216  1.00  0.00
ATOM   2264  O   ILE   140     -21.689   9.154   1.335  1.00  0.00
ATOM   2265  N   ALA   141     -22.779  10.512  -0.115  1.00  0.00
ATOM   2266  H   ALA   141     -23.126  10.617  -1.058  1.00  0.00
ATOM   2267  CA  ALA   141     -22.914  11.645   0.805  1.00  0.00
ATOM   2268  HA  ALA   141     -22.018  11.649   1.425  1.00  0.00
ATOM   2269  CB  ALA   141     -22.964  12.941   0.016  1.00  0.00
ATOM   2270  HB1 ALA   141     -23.861  12.956  -0.603  1.00  0.00
ATOM   2271  HB2 ALA   141     -22.985  13.786   0.705  1.00  0.00
ATOM   2272  HB3 ALA   141     -22.082  13.014  -0.621  1.00  0.00
ATOM   2273  C   ALA   141     -24.141  11.564   1.746  1.00  0.00
ATOM   2274  O   ALA   141     -24.102  12.153   2.827  1.00  0.00
ATOM   2275  N   ILE   142     -25.195  10.811   1.360  1.00  0.00
ATOM   2276  H   ILE   142     -25.155  10.425   0.427  1.00  0.00
ATOM   2277  CA  ILE   142     -26.449  10.682   2.113  1.00  0.00
ATOM   2278  HA  ILE   142     -26.858  11.594   2.548  1.00  0.00
ATOM   2279  CB  ILE   142     -27.552   9.965   1.277  1.00  0.00
ATOM   2280  HB  ILE   142     -27.475  10.342   0.257  1.00  0.00
ATOM   2281  CG2 ILE   142     -27.441   8.434   1.266  1.00  0.00
ATOM   2282 HG21 ILE   142     -27.518   8.056   2.286  1.00  0.00
ATOM   2283 HG22 ILE   142     -28.246   8.015   0.662  1.00  0.00
ATOM   2284 HG23 ILE   142     -26.480   8.142   0.843  1.00  0.00
ATOM   2285  CG1 ILE   142     -28.970  10.475   1.619  1.00  0.00
ATOM   2286 HG12 ILE   142     -29.663   9.789   1.132  1.00  0.00
ATOM   2287 HG13 ILE   142     -29.070  10.384   2.701  1.00  0.00
ATOM   2288  CD1 ILE   142     -29.296  11.933   1.189  1.00  0.00
ATOM   2289 HD11 ILE   142     -29.196  12.024   0.107  1.00  0.00
ATOM   2290 HD12 ILE   142     -30.317  12.179   1.481  1.00  0.00
ATOM   2291 HD13 ILE   142     -28.604  12.620   1.676  1.00  0.00
ATOM   2292  C   ILE   142     -26.292  10.062   3.558  1.00  0.00
ATOM   2293  O   ILE   142     -27.128  10.422   4.396  1.00  0.00
ATOM   2294  N   PRO   143     -25.274   9.224   3.931  1.00  0.00
ATOM   2295  CD  PRO   143     -24.179   8.631   3.141  1.00  0.00
ATOM   2296  HD2 PRO   143     -23.344   9.330   3.093  1.00  0.00
ATOM   2297  HD3 PRO   143     -24.532   8.417   2.132  1.00  0.00
ATOM   2298  CG  PRO   143     -23.847   7.396   3.899  1.00  0.00
ATOM   2299  HG2 PRO   143     -22.822   7.089   3.691  1.00  0.00
ATOM   2300  HG3 PRO   143     -24.529   6.591   3.627  1.00  0.00
ATOM   2301  CB  PRO   143     -24.019   7.776   5.312  1.00  0.00
ATOM   2302  HB2 PRO   143     -23.122   8.277   5.677  1.00  0.00
ATOM   2303  HB3 PRO   143     -24.237   6.916   5.945  1.00  0.00
ATOM   2304  CA  PRO   143     -25.201   8.749   5.327  1.00  0.00
ATOM   2305  HA  PRO   143     -26.147   8.257   5.552  1.00  0.00
ATOM   2306  C   PRO   143     -24.950   9.864   6.349  1.00  0.00
ATOM   2307  O   PRO   143     -25.271   9.669   7.514  1.00  0.00
ATOM   2308  N   VAL   144     -24.390  11.023   5.926  1.00  0.00
ATOM   2309  H   VAL   144     -24.052  11.060   4.975  1.00  0.00
ATOM   2310  CA  VAL   144     -24.107  12.161   6.810  1.00  0.00
ATOM   2311  HA  VAL   144     -23.658  11.832   7.747  1.00  0.00
ATOM   2312  CB  VAL   144     -23.177  13.225   6.159  1.00  0.00
ATOM   2313  HB  VAL   144     -23.571  13.472   5.173  1.00  0.00
ATOM   2314  CG1 VAL   144     -23.100  14.490   7.007  1.00  0.00
ATOM   2315 HG11 VAL   144     -22.706  14.244   7.993  1.00  0.00
ATOM   2316 HG12 VAL   144     -22.442  15.213   6.524  1.00  0.00
ATOM   2317 HG13 VAL   144     -24.096  14.919   7.111  1.00  0.00
ATOM   2318  CG2 VAL   144     -21.782  12.657   5.918  1.00  0.00
ATOM   2319 HG21 VAL   144     -21.849  11.797   5.251  1.00  0.00
ATOM   2320 HG22 VAL   144     -21.152  13.421   5.462  1.00  0.00
ATOM   2321 HG23 VAL   144     -21.346  12.347   6.868  1.00  0.00
ATOM   2322  C   VAL   144     -25.443  12.766   7.349  1.00  0.00
ATOM   2323  O   VAL   144     -25.635  12.674   8.562  1.00  0.00
ATOM   2324  N   PRO   145     -26.388  13.327   6.532  1.00  0.00
ATOM   2325  CD  PRO   145     -26.357  13.566   5.072  1.00  0.00
ATOM   2326  HD2 PRO   145     -26.039  12.656   4.564  1.00  0.00
ATOM   2327  HD3 PRO   145     -25.653  14.369   4.853  1.00  0.00
ATOM   2328  CG  PRO   145     -27.766  13.940   4.749  1.00  0.00
ATOM   2329  HG2 PRO   145     -28.324  13.042   4.482  1.00  0.00
ATOM   2330  HG3 PRO   145     -27.770  14.634   3.908  1.00  0.00
ATOM   2331  CB  PRO   145     -28.316  14.574   5.954  1.00  0.00
ATOM   2332  HB2 PRO   145     -29.394  14.431   6.023  1.00  0.00
ATOM   2333  HB3 PRO   145     -28.090  15.640   5.966  1.00  0.00
ATOM   2334  CA  PRO   145     -27.623  13.880   7.129  1.00  0.00
ATOM   2335  HA  PRO   145     -27.312  14.603   7.884  1.00  0.00
ATOM   2336  C   PRO   145     -28.552  12.836   7.772  1.00  0.00
ATOM   2337  O   PRO   145     -29.253  13.186   8.721  1.00  0.00
ATOM   2338  N   ILE   146     -28.559  11.575   7.276  1.00  0.00
ATOM   2339  H   ILE   146     -28.023  11.398   6.438  1.00  0.00
ATOM   2340  CA  ILE   146     -29.395  10.485   7.814  1.00  0.00
ATOM   2341  HA  ILE   146     -30.415  10.816   8.009  1.00  0.00
ATOM   2342  CB  ILE   146     -29.423   9.247   6.860  1.00  0.00
ATOM   2343  HB  ILE   146     -28.403   9.049   6.531  1.00  0.00
ATOM   2344  CG2 ILE   146     -29.991   7.993   7.552  1.00  0.00
ATOM   2345 HG21 ILE   146     -31.011   8.190   7.881  1.00  0.00
ATOM   2346 HG22 ILE   146     -29.991   7.159   6.851  1.00  0.00
ATOM   2347 HG23 ILE   146     -29.373   7.742   8.414  1.00  0.00
ATOM   2348  CG1 ILE   146     -30.214   9.567   5.563  1.00  0.00
ATOM   2349 HG12 ILE   146     -31.254   9.687   5.865  1.00  0.00
ATOM   2350 HG13 ILE   146     -29.829  10.521   5.202  1.00  0.00
ATOM   2351  CD1 ILE   146     -30.124   8.515   4.435  1.00  0.00
ATOM   2352 HD11 ILE   146     -30.509   7.561   4.795  1.00  0.00
ATOM   2353 HD12 ILE   146     -30.715   8.846   3.581  1.00  0.00
ATOM   2354 HD13 ILE   146     -29.084   8.395   4.132  1.00  0.00
ATOM   2355  C   ILE   146     -28.930  10.122   9.243  1.00  0.00
ATOM   2356  O   ILE   146     -29.773   9.912  10.117  1.00  0.00
ATOM   2357  N   LYS   147     -27.604  10.058   9.473  1.00  0.00
ATOM   2358  H   LYS   147     -26.978  10.188   8.691  1.00  0.00
ATOM   2359  CA  LYS   147     -27.024   9.748  10.783  1.00  0.00
ATOM   2360  HA  LYS   147     -27.619   8.972  11.265  1.00  0.00
ATOM   2361  CB  LYS   147     -25.575   9.248  10.656  1.00  0.00
ATOM   2362  HB2 LYS   147     -25.080   9.878   9.917  1.00  0.00
ATOM   2363  HB3 LYS   147     -25.100   9.386  11.627  1.00  0.00
ATOM   2364  CG  LYS   147     -25.460   7.789  10.238  1.00  0.00
ATOM   2365  HG2 LYS   147     -26.435   7.451   9.887  1.00  0.00
ATOM   2366  HG3 LYS   147     -24.737   7.717   9.425  1.00  0.00
ATOM   2367  CD  LYS   147     -25.009   6.916  11.394  1.00  0.00
ATOM   2368  HD2 LYS   147     -25.111   7.486  12.318  1.00  0.00
ATOM   2369  HD3 LYS   147     -25.654   6.038  11.436  1.00  0.00
ATOM   2370  CE  LYS   147     -23.579   6.480  11.230  1.00  0.00
ATOM   2371  HE2 LYS   147     -23.483   5.949  10.283  1.00  0.00
ATOM   2372  HE3 LYS   147     -22.944   7.366  11.215  1.00  0.00
ATOM   2373  NZ  LYS   147     -23.159   5.590  12.340  1.00  0.00
ATOM   2374  HZ1 LYS   147     -23.747   4.769  12.354  1.00  0.00
ATOM   2375  HZ2 LYS   147     -22.197   5.313  12.204  1.00  0.00
ATOM   2376  HZ3 LYS   147     -23.247   6.082  13.218  1.00  0.00
ATOM   2377  C   LYS   147     -27.077  10.964  11.702  1.00  0.00
ATOM   2378  O   LYS   147     -27.416  10.820  12.874  1.00  0.00
ATOM   2379  N   GLY   148     -26.726  12.134  11.165  1.00  0.00
ATOM   2380  H   GLY   148     -26.449  12.137  10.194  1.00  0.00
ATOM   2381  CA  GLY   148     -26.718  13.400  11.891  1.00  0.00
ATOM   2382  HA2 GLY   148     -26.704  14.197  11.148  1.00  0.00
ATOM   2383  HA3 GLY   148     -27.646  13.451  12.460  1.00  0.00
ATOM   2384  C   GLY   148     -25.548  13.587  12.838  1.00  0.00
ATOM   2385  O   GLY   148     -24.790  12.648  13.101  1.00  0.00
ATOM   2386  N   ILE   149     -25.395  14.820  13.355  1.00  0.00
ATOM   2387  H   ILE   149     -25.991  15.550  12.993  1.00  0.00
ATOM   2388  CA  ILE   149     -24.345  15.189  14.307  1.00  0.00
ATOM   2389  HA  ILE   149     -23.721  14.344  14.598  1.00  0.00
ATOM   2390  CB  ILE   149     -23.453  16.311  13.715  1.00  0.00
ATOM   2391  HB  ILE   149     -23.149  16.006  12.714  1.00  0.00
ATOM   2392  CG2 ILE   149     -24.183  17.664  13.639  1.00  0.00
ATOM   2393 HG21 ILE   149     -24.487  17.970  14.640  1.00  0.00
ATOM   2394 HG22 ILE   149     -23.515  18.415  13.218  1.00  0.00
ATOM   2395 HG23 ILE   149     -25.065  17.567  13.006  1.00  0.00
ATOM   2396  CG1 ILE   149     -22.114  16.500  14.459  1.00  0.00
ATOM   2397 HG12 ILE   149     -21.627  17.381  14.040  1.00  0.00
ATOM   2398 HG13 ILE   149     -22.344  16.678  15.509  1.00  0.00
ATOM   2399  CD1 ILE   149     -21.176  15.292  14.339  1.00  0.00
ATOM   2400 HD11 ILE   149     -20.945  15.114  13.289  1.00  0.00
ATOM   2401 HD12 ILE   149     -20.254  15.492  14.885  1.00  0.00
ATOM   2402 HD13 ILE   149     -21.662  14.411  14.758  1.00  0.00
ATOM   2403  C   ILE   149     -24.993  15.543  15.644  1.00  0.00
ATOM   2404  O   ILE   149     -25.951  16.320  15.676  1.00  0.00
ATOM   2405  N   GLU   150     -24.497  14.941  16.741  1.00  0.00
ATOM   2406  H   GLU   150     -23.797  14.224  16.615  1.00  0.00
ATOM   2407  CA  GLU   150     -25.016  15.176  18.093  1.00  0.00
ATOM   2408  HA  GLU   150     -26.104  15.239  18.061  1.00  0.00
ATOM   2409  CB  GLU   150     -24.621  14.040  19.035  1.00  0.00
ATOM   2410  HB2 GLU   150     -25.113  14.260  19.983  1.00  0.00
ATOM   2411  HB3 GLU   150     -25.052  13.137  18.603  1.00  0.00
ATOM   2412  CG  GLU   150     -23.114  13.825  19.276  1.00  0.00
ATOM   2413  HG2 GLU   150     -22.691  14.796  19.534  1.00  0.00
ATOM   2414  HG3 GLU   150     -23.024  13.152  20.129  1.00  0.00
ATOM   2415  CD  GLU   150     -22.353  13.237  18.077  1.00  0.00
ATOM   2416  OE1 GLU   150     -22.925  12.375  17.374  1.00  0.00
ATOM   2417  OE2 GLU   150     -21.196  13.661  17.872  1.00  0.00
ATOM   2418  C   GLU   150     -24.596  16.557  18.618  1.00  0.00
ATOM   2419  O   GLU   150     -23.557  17.083  18.208  1.00  0.00
ATOM   2420  N   THR   151     -25.416  17.135  19.525  1.00  0.00
ATOM   2421  H   THR   151     -26.281  16.651  19.722  1.00  0.00
ATOM   2422  CA  THR   151     -25.194  18.446  20.149  1.00  0.00
ATOM   2423  HA  THR   151     -24.969  19.185  19.380  1.00  0.00
ATOM   2424  CB  THR   151     -26.476  18.894  20.910  1.00  0.00
ATOM   2425  HB  THR   151     -26.665  18.158  21.691  1.00  0.00
ATOM   2426  CG2 THR   151     -26.362  20.286  21.538  1.00  0.00
ATOM   2427 HG21 THR   151     -26.173  21.023  20.757  1.00  0.00
ATOM   2428 HG22 THR   151     -27.292  20.531  22.051  1.00  0.00
ATOM   2429 HG23 THR   151     -25.539  20.296  22.253  1.00  0.00
ATOM   2430  OG1 THR   151     -27.565  18.936  20.017  1.00  0.00
ATOM   2431  HG1 THR   151     -28.355  19.212  20.488  1.00  0.00
ATOM   2432  C   THR   151     -23.953  18.441  21.050  1.00  0.00
ATOM   2433  O   THR   151     -23.390  18.583  22.145  1.00  0.00
ATOM   2434  N   ASP   152     -26.339  18.683  18.719  1.00  0.00
ATOM   2435  H   ASP   152     -26.245  19.638  18.404  1.00  0.00
ATOM   2436  CA  ASP   152     -27.792  17.942  18.533  1.00  0.00
ATOM   2437  HA  ASP   152     -28.576  18.562  18.968  1.00  0.00
ATOM   2438  CB  ASP   152     -28.112  17.718  17.043  1.00  0.00
ATOM   2439  HB2 ASP   152     -27.156  17.892  16.549  1.00  0.00
ATOM   2440  HB3 ASP   152     -28.384  16.667  16.947  1.00  0.00
ATOM   2441  CG  ASP   152     -29.202  18.596  16.380  1.00  0.00
ATOM   2442  OD1 ASP   152     -29.325  18.459  15.138  1.00  0.00
ATOM   2443  OD2 ASP   152     -29.870  19.403  17.073  1.00  0.00
ATOM   2444  C   ASP   152     -28.498  16.938  19.680  1.00  0.00
ATOM   2445  O   ASP   152     -29.645  16.559  19.468  1.00  0.00
ATOM   2446  N   VAL   153     -27.918  16.592  20.913  1.00  0.00
ATOM   2447  H   VAL   153     -26.967  16.365  20.658  1.00  0.00
ATOM   2448  CA  VAL   153     -28.371  16.333  22.384  1.00  0.00
ATOM   2449  HA  VAL   153     -29.328  16.802  22.613  1.00  0.00
ATOM   2450  CB  VAL   153     -28.494  14.813  22.635  1.00  0.00
ATOM   2451  HB  VAL   153     -28.669  14.661  23.700  1.00  0.00
ATOM   2452  CG1 VAL   153     -29.636  14.178  21.834  1.00  0.00
ATOM   2453 HG11 VAL   153     -29.461  14.329  20.769  1.00  0.00
ATOM   2454 HG12 VAL   153     -29.679  13.110  22.046  1.00  0.00
ATOM   2455 HG13 VAL   153     -30.581  14.643  22.116  1.00  0.00
ATOM   2456  CG2 VAL   153     -27.201  14.045  22.318  1.00  0.00
ATOM   2457 HG21 VAL   153     -26.392  14.419  22.946  1.00  0.00
ATOM   2458 HG22 VAL   153     -27.351  12.983  22.514  1.00  0.00
ATOM   2459 HG23 VAL   153     -26.941  14.187  21.269  1.00  0.00
ATOM   2460  C   VAL   153     -27.603  17.045  23.676  1.00  0.00
ATOM   2461  O   VAL   153     -27.695  18.259  23.823  1.00  0.00
ATOM   2462  N   ASP   154     -26.914  16.358  24.663  1.00  0.00
ATOM   2463  H   ASP   154     -27.481  15.526  24.735  1.00  0.00
ATOM   2464  CA  ASP   154     -25.855  16.631  25.779  1.00  0.00
ATOM   2465  HA  ASP   154     -25.954  15.942  26.617  1.00  0.00
ATOM   2466  CB  ASP   154     -24.478  16.403  25.112  1.00  0.00
ATOM   2467  HB2 ASP   154     -24.555  16.751  24.082  1.00  0.00
ATOM   2468  HB3 ASP   154     -23.723  16.988  25.637  1.00  0.00
ATOM   2469  CG  ASP   154     -24.074  14.917  25.123  1.00  0.00
ATOM   2470  OD1 ASP   154     -24.026  14.329  24.015  1.00  0.00
ATOM   2471  OD2 ASP   154     -23.843  14.388  26.238  1.00  0.00
ATOM   2472  C   ASP   154     -25.695  17.723  26.971  1.00  0.00
ATOM   2473  O   ASP   154     -24.745  17.660  27.738  1.00  0.00
ATOM   2474  N   ASN   155     -26.582  18.713  27.037  1.00  0.00
ATOM   2475  H   ASN   155     -27.114  18.426  26.228  1.00  0.00
ATOM   2476  CA  ASN   155     -26.972  19.942  27.721  1.00  0.00
ATOM   2477  HA  ASN   155     -28.053  19.947  27.861  1.00  0.00
ATOM   2478  CB  ASN   155     -26.298  20.066  29.098  1.00  0.00
ATOM   2479  HB2 ASN   155     -25.220  20.129  28.953  1.00  0.00
ATOM   2480  HB3 ASN   155     -26.658  20.991  29.549  1.00  0.00
ATOM   2481  CG  ASN   155     -26.592  18.923  30.040  1.00  0.00
ATOM   2482  OD1 ASN   155     -25.728  18.087  30.325  1.00  0.00
ATOM   2483  ND2 ASN   155     -27.811  18.867  30.563  1.00  0.00
ATOM   2484 HD21 ASN   155     -28.051  18.119  31.198  1.00  0.00
ATOM   2485 HD22 ASN   155     -28.493  19.572  30.323  1.00  0.00
ATOM   2486  C   ASN   155     -26.697  21.203  26.854  1.00  0.00
ATOM   2487  O   ASN   155     -27.679  21.952  26.737  1.00  0.00
ATOM   2488  N   PRO   156     -25.480  21.458  26.275  1.00  0.00
ATOM   2489  CD  PRO   156     -24.215  20.692  26.350  1.00  0.00
ATOM   2490  HD2 PRO   156     -24.421  19.640  26.151  1.00  0.00
ATOM   2491  HD3 PRO   156     -23.792  20.796  27.349  1.00  0.00
ATOM   2492  CG  PRO   156     -23.353  21.320  25.295  1.00  0.00
ATOM   2493  HG2 PRO   156     -23.480  20.783  24.355  1.00  0.00
ATOM   2494  HG3 PRO   156     -22.308  21.271  25.602  1.00  0.00
ATOM   2495  CB  PRO   156     -23.805  22.724  25.181  1.00  0.00
ATOM   2496  HB2 PRO   156     -23.627  23.094  24.171  1.00  0.00
ATOM   2497  HB3 PRO   156     -23.310  23.378  25.899  1.00  0.00
ATOM   2498  CA  PRO   156     -25.312  22.682  25.463  1.00  0.00
ATOM   2499  HA  PRO   156     -25.628  23.529  26.072  1.00  0.00
ATOM   2500  C   PRO   156     -26.126  22.657  24.160  1.00  0.00
ATOM   2501  O   PRO   156     -26.233  21.615  23.507  1.00  0.00
ATOM   2502  N   ASN   157     -26.711  23.820  23.801  1.00  0.00
ATOM   2503  H   ASN   157     -26.586  24.597  24.434  1.00  0.00
ATOM   2504  CA  ASN   157     -27.542  24.022  22.604  1.00  0.00
ATOM   2505  HA  ASN   157     -28.138  23.132  22.401  1.00  0.00
ATOM   2506  CB  ASN   157     -28.491  25.206  22.839  1.00  0.00
ATOM   2507  HB2 ASN   157     -27.893  26.102  23.005  1.00  0.00
ATOM   2508  HB3 ASN   157     -29.108  25.341  21.950  1.00  0.00
ATOM   2509  CG  ASN   157     -29.405  25.002  24.039  1.00  0.00
ATOM   2510  OD1 ASN   157     -30.073  23.991  24.173  1.00  0.00
ATOM   2511  ND2 ASN   157     -29.465  25.955  24.947  1.00  0.00
ATOM   2512 HD21 ASN   157     -30.064  25.844  25.753  1.00  0.00
ATOM   2513 HD22 ASN   157     -28.912  26.792  24.833  1.00  0.00
ATOM   2514  C   ASN   157     -26.692  24.267  21.341  1.00  0.00
ATOM   2515  O   ASN   157     -27.246  24.471  20.258  1.00  0.00
ATOM   2516  N   ASN   158     -25.354  24.241  21.487  1.00  0.00
ATOM   2517  H   ASN   158     -24.999  24.114  22.424  1.00  0.00
ATOM   2518  CA  ASN   158     -24.393  24.437  20.402  1.00  0.00
ATOM   2519  HA  ASN   158     -24.918  24.727  19.491  1.00  0.00
ATOM   2520  CB  ASN   158     -23.395  25.541  20.764  1.00  0.00
ATOM   2521  HB2 ASN   158     -23.215  25.511  21.839  1.00  0.00
ATOM   2522  HB3 ASN   158     -22.470  25.313  20.234  1.00  0.00
ATOM   2523  CG  ASN   158     -23.836  26.937  20.387  1.00  0.00
ATOM   2524  OD1 ASN   158     -25.025  27.285  20.407  1.00  0.00
ATOM   2525  ND2 ASN   158     -22.871  27.782  20.057  1.00  0.00
ATOM   2526 HD21 ASN   158     -23.102  28.730  19.795  1.00  0.00
ATOM   2527 HD22 ASN   158     -21.909  27.475  20.069  1.00  0.00
ATOM   2528  C   ASN   158     -23.657  23.136  20.088  1.00  0.00
ATOM   2529  O   ASN   158     -23.349  22.365  21.003  1.00  0.00
ATOM   2530  N   ILE   159     -23.364  22.902  18.794  1.00  0.00
ATOM   2531  H   ILE   159     -23.753  23.530  18.105  1.00  0.00
ATOM   2532  CA  ILE   159     -22.664  21.707  18.325  1.00  0.00
ATOM   2533  HA  ILE   159     -22.194  21.084  19.086  1.00  0.00
ATOM   2534  CB  ILE   159     -23.633  20.818  17.440  1.00  0.00
ATOM   2535  HB  ILE   159     -24.448  20.476  18.078  1.00  0.00
ATOM   2536  CG2 ILE   159     -24.210  21.585  16.236  1.00  0.00
ATOM   2537 HG21 ILE   159     -23.395  21.926  15.598  1.00  0.00
ATOM   2538 HG22 ILE   159     -24.866  20.927  15.666  1.00  0.00
ATOM   2539 HG23 ILE   159     -24.778  22.445  16.591  1.00  0.00
ATOM   2540  CG1 ILE   159     -23.032  19.451  17.036  1.00  0.00
ATOM   2541 HG12 ILE   159     -22.399  19.151  17.871  1.00  0.00
ATOM   2542 HG13 ILE   159     -23.879  18.770  16.959  1.00  0.00
ATOM   2543  CD1 ILE   159     -22.216  19.403  15.732  1.00  0.00
ATOM   2544 HD11 ILE   159     -21.368  20.084  15.808  1.00  0.00
ATOM   2545 HD12 ILE   159     -21.853  18.389  15.567  1.00  0.00
ATOM   2546 HD13 ILE   159     -22.848  19.703  14.896  1.00  0.00
ATOM   2547  C   ILE   159     -21.338  22.070  17.646  1.00  0.00
ATOM   2548  O   ILE   159     -21.147  23.214  17.229  1.00  0.00
ATOM   2549  N   THR   160     -20.418  21.093  17.557  1.00  0.00
ATOM   2550  H   THR   160     -20.595  20.249  18.082  1.00  0.00
ATOM   2551  CA  THR   160     -19.125  21.231  16.879  1.00  0.00
ATOM   2552  HA  THR   160     -18.949  22.254  16.546  1.00  0.00
ATOM   2553  CB  THR   160     -17.940  20.793  17.786  1.00  0.00
ATOM   2554  HB  THR   160     -17.688  21.639  18.425  1.00  0.00
ATOM   2555  CG2 THR   160     -18.254  19.573  18.655  1.00  0.00
ATOM   2556 HG21 THR   160     -18.506  18.726  18.016  1.00  0.00
ATOM   2557 HG22 THR   160     -17.383  19.324  19.261  1.00  0.00
ATOM   2558 HG23 THR   160     -19.098  19.798  19.307  1.00  0.00
ATOM   2559  OG1 THR   160     -16.785  20.536  16.984  1.00  0.00
ATOM   2560  HG1 THR   160     -16.057  20.266  17.549  1.00  0.00
ATOM   2561  C   THR   160     -19.269  20.472  15.544  1.00  0.00
ATOM   2562  O   THR   160     -19.431  19.249  15.545  1.00  0.00
ATOM   2563  N   CYX   161     -19.296  21.216  14.417  1.00  0.00
ATOM   2564  H   CYX   161     -19.238  22.218  14.526  1.00  0.00
ATOM   2565  CA  CYX   161     -19.518  20.674  13.071  1.00  0.00
ATOM   2566  HA  CYX   161     -20.295  19.911  13.109  1.00  0.00
ATOM   2567  CB  CYX   161     -19.957  21.768  12.107  1.00  0.00
ATOM   2568  HB2 CYX   161     -20.379  22.601  12.670  1.00  0.00
ATOM   2569  HB3 CYX   161     -19.097  22.116  11.535  1.00  0.00
ATOM   2570  SG  CYX   161     -21.124  21.208  10.843  1.00  0.00
ATOM   2571  C   CYX   161     -18.291  19.913  12.538  1.00  0.00
ATOM   2572  O   CYX   161     -17.434  20.459  11.830  1.00  0.00
ATOM   2573  N   VAL   162     -18.244  18.627  12.890  1.00  0.00
ATOM   2574  H   VAL   162     -18.983  18.326  13.510  1.00  0.00
ATOM   2575  CA  VAL   162     -17.198  17.670  12.545  1.00  0.00
ATOM   2576  HA  VAL   162     -16.938  17.666  11.486  1.00  0.00
ATOM   2577  CB  VAL   162     -15.893  17.901  13.380  1.00  0.00
ATOM   2578  HB  VAL   162     -15.536  18.910  13.175  1.00  0.00
ATOM   2579  CG1 VAL   162     -16.126  17.738  14.884  1.00  0.00
ATOM   2580 HG11 VAL   162     -16.483  16.729  15.090  1.00  0.00
ATOM   2581 HG12 VAL   162     -15.191  17.908  15.418  1.00  0.00
ATOM   2582 HG13 VAL   162     -16.871  18.461  15.217  1.00  0.00
ATOM   2583  CG2 VAL   162     -14.743  17.019  12.905  1.00  0.00
ATOM   2584 HG21 VAL   162     -14.521  17.241  11.861  1.00  0.00
ATOM   2585 HG22 VAL   162     -13.860  17.214  13.513  1.00  0.00
ATOM   2586 HG23 VAL   162     -15.025  15.970  13.001  1.00  0.00
ATOM   2587  C   VAL   162     -17.778  16.260  12.722  1.00  0.00
ATOM   2588  O   VAL   162     -18.617  16.043  13.601  1.00  0.00
ATOM   2589  N   LEU   163     -17.358  15.324  11.864  1.00  0.00
ATOM   2590  H   LEU   163     -16.772  15.605  11.091  1.00  0.00
ATOM   2591  CA  LEU   163     -17.764  13.926  11.952  1.00  0.00
ATOM   2592  HA  LEU   163     -18.769  13.866  12.369  1.00  0.00
ATOM   2593  CB  LEU   163     -17.766  13.255  10.559  1.00  0.00
ATOM   2594  HB2 LEU   163     -16.720  13.293  10.254  1.00  0.00
ATOM   2595  HB3 LEU   163     -18.068  12.216  10.692  1.00  0.00
ATOM   2596  CG  LEU   163     -18.641  13.909   9.473  1.00  0.00
ATOM   2597  HG  LEU   163     -18.414  14.975   9.442  1.00  0.00
ATOM   2598  CD1 LEU   163     -18.385  13.301   8.117  1.00  0.00
ATOM   2599 HD11 LEU   163     -18.612  12.235   8.147  1.00  0.00
ATOM   2600 HD12 LEU   163     -19.019  13.786   7.375  1.00  0.00
ATOM   2601 HD13 LEU   163     -17.338  13.441   7.847  1.00  0.00
ATOM   2602  CD2 LEU   163     -20.115  13.803   9.798  1.00  0.00
ATOM   2603 HD21 LEU   163     -20.316  14.303  10.745  1.00  0.00
ATOM   2604 HD22 LEU   163     -20.697  14.276   9.007  1.00  0.00
ATOM   2605 HD23 LEU   163     -20.396  12.753   9.876  1.00  0.00
ATOM   2606  C   LEU   163     -16.807  13.243  12.932  1.00  0.00
ATOM   2607  O   LEU   163     -15.596  13.413  12.796  1.00  0.00
ATOM   2608  N   THR   164     -17.337  12.573  13.973  1.00  0.00
ATOM   2609  H   THR   164     -18.340  12.571  14.095  1.00  0.00
ATOM   2610  CA  THR   164     -16.507  11.919  14.999  1.00  0.00
ATOM   2611  HA  THR   164     -15.525  12.380  15.103  1.00  0.00
ATOM   2612  CB  THR   164     -17.197  11.911  16.381  1.00  0.00
ATOM   2613  HB  THR   164     -16.544  11.379  17.073  1.00  0.00
ATOM   2614  CG2 THR   164     -17.475  13.310  16.918  1.00  0.00
ATOM   2615 HG21 THR   164     -18.128  13.842  16.226  1.00  0.00
ATOM   2616 HG22 THR   164     -17.960  13.236  17.891  1.00  0.00
ATOM   2617 HG23 THR   164     -16.536  13.853  17.021  1.00  0.00
ATOM   2618  OG1 THR   164     -18.398  11.140  16.327  1.00  0.00
ATOM   2619  HG1 THR   164     -18.818  11.142  17.190  1.00  0.00
ATOM   2620  C   THR   164     -16.129  10.498  14.568  1.00  0.00
ATOM   2621  O   THR   164     -16.853   9.881  13.785  1.00  0.00
ATOM   2622  N   LYS   165     -14.989   9.989  15.083  1.00  0.00
ATOM   2623  H   LYS   165     -14.439  10.597  15.673  1.00  0.00
ATOM   2624  CA  LYS   165     -14.473   8.648  14.795  1.00  0.00
ATOM   2625  HA  LYS   165     -14.449   8.480  13.718  1.00  0.00
ATOM   2626  CB  LYS   165     -13.042   8.505  15.348  1.00  0.00
ATOM   2627  HB2 LYS   165     -12.487   9.379  15.007  1.00  0.00
ATOM   2628  HB3 LYS   165     -13.123   8.528  16.435  1.00  0.00
ATOM   2629  CG  LYS   165     -12.307   7.236  14.919  1.00  0.00
ATOM   2630  HG2 LYS   165     -12.961   6.382  15.096  1.00  0.00
ATOM   2631  HG3 LYS   165     -12.086   7.309  13.854  1.00  0.00
ATOM   2632  CD  LYS   165     -11.013   7.051  15.693  1.00  0.00
ATOM   2633  HD2 LYS   165     -10.224   7.598  15.176  1.00  0.00
ATOM   2634  HD3 LYS   165     -11.149   7.467  16.691  1.00  0.00
ATOM   2635  CE  LYS   165     -10.627   5.598  15.803  1.00  0.00
ATOM   2636  HE2 LYS   165     -11.408   5.076  16.356  1.00  0.00
ATOM   2637  HE3 LYS   165     -10.557   5.184  14.797  1.00  0.00
ATOM   2638  NZ  LYS   165      -9.327   5.426  16.501  1.00  0.00
ATOM   2639  HZ1 LYS   165      -9.392   5.809  17.433  1.00  0.00
ATOM   2640  HZ2 LYS   165      -9.102   4.443  16.556  1.00  0.00
ATOM   2641  HZ3 LYS   165      -8.603   5.909  15.988  1.00  0.00
ATOM   2642  C   LYS   165     -15.401   7.560  15.385  1.00  0.00
ATOM   2643  O   LYS   165     -15.502   6.469  14.817  1.00  0.00
ATOM   2644  N   GLU   166     -16.077   7.864  16.513  1.00  0.00
ATOM   2645  H   GLU   166     -15.897   8.754  16.955  1.00  0.00
ATOM   2646  CA  GLU   166     -16.981   6.927  17.181  1.00  0.00
ATOM   2647  HA  GLU   166     -16.544   5.929  17.218  1.00  0.00
ATOM   2648  CB  GLU   166     -17.217   7.416  18.625  1.00  0.00
ATOM   2649  HB2 GLU   166     -16.238   7.442  19.103  1.00  0.00
ATOM   2650  HB3 GLU   166     -17.609   8.430  18.545  1.00  0.00
ATOM   2651  CG  GLU   166     -18.179   6.559  19.471  1.00  0.00
ATOM   2652  HG2 GLU   166     -18.319   7.067  20.425  1.00  0.00
ATOM   2653  HG3 GLU   166     -19.123   6.543  18.926  1.00  0.00
ATOM   2654  CD  GLU   166     -17.708   5.118  19.722  1.00  0.00
ATOM   2655  OE1 GLU   166     -16.490   4.863  19.603  1.00  0.00
ATOM   2656  OE2 GLU   166     -18.584   4.289  20.053  1.00  0.00
ATOM   2657  C   GLU   166     -18.296   6.744  16.394  1.00  0.00
ATOM   2658  O   GLU   166     -18.783   5.618  16.281  1.00  0.00
ATOM   2659  N   ARG   167     -18.846   7.840  15.839  1.00  0.00
ATOM   2660  H   ARG   167     -18.364   8.718  15.969  1.00  0.00
ATOM   2661  CA  ARG   167     -20.109   7.845  15.101  1.00  0.00
ATOM   2662  HA  ARG   167     -20.750   7.032  15.444  1.00  0.00
ATOM   2663  CB  ARG   167     -20.837   9.176  15.336  1.00  0.00
ATOM   2664  HB2 ARG   167     -20.190   9.788  15.965  1.00  0.00
ATOM   2665  HB3 ARG   167     -20.953   9.653  14.363  1.00  0.00
ATOM   2666  CG  ARG   167     -22.196   9.035  15.995  1.00  0.00
ATOM   2667  HG2 ARG   167     -22.258   8.050  16.457  1.00  0.00
ATOM   2668  HG3 ARG   167     -22.291   9.803  16.763  1.00  0.00
ATOM   2669  CD  ARG   167     -23.315   9.190  14.985  1.00  0.00
ATOM   2670  HD2 ARG   167     -22.886   9.191  13.983  1.00  0.00
ATOM   2671  HD3 ARG   167     -23.999   8.348  15.086  1.00  0.00
ATOM   2672  NE  ARG   167     -24.068  10.431  15.174  1.00  0.00
ATOM   2673  HE  ARG   167     -23.746  11.244  14.668  1.00  0.00
ATOM   2674  CZ  ARG   167     -25.137  10.552  15.953  1.00  0.00
ATOM   2675  NH1 ARG   167     -25.585   9.511  16.647  1.00  0.00
ATOM   2676 HH11 ARG   167     -25.110   8.622  16.582  1.00  0.00
ATOM   2677 HH12 ARG   167     -26.399   9.613  17.236  1.00  0.00
ATOM   2678  NH2 ARG   167     -25.764  11.714  16.052  1.00  0.00
ATOM   2679 HH21 ARG   167     -25.427  12.512  15.532  1.00  0.00
ATOM   2680 HH22 ARG   167     -26.576  11.797  16.647  1.00  0.00
ATOM   2681  C   ARG   167     -19.955   7.634  13.588  1.00  0.00
ATOM   2682  O   ARG   167     -20.831   7.015  12.988  1.00  0.00
ATOM   2683  N   PHE   168     -18.884   8.173  12.965  1.00  0.00
ATOM   2684  H   PHE   168     -18.212   8.691  13.512  1.00  0.00
ATOM   2685  CA  PHE   168     -18.699   8.113  11.512  1.00  0.00
ATOM   2686  HA  PHE   168     -19.519   7.565  11.047  1.00  0.00
ATOM   2687  CB  PHE   168     -18.677   9.547  10.941  1.00  0.00
ATOM   2688  HB2 PHE   168     -18.035  10.165  11.569  1.00  0.00
ATOM   2689  HB3 PHE   168     -18.322   9.585   9.911  1.00  0.00
ATOM   2690  CG  PHE   168     -20.042  10.193  10.951  1.00  0.00
ATOM   2691  CD1 PHE   168     -20.480  10.916  12.057  1.00  0.00
ATOM   2692  HD1 PHE   168     -19.810  11.044  12.907  1.00  0.00
ATOM   2693  CE1 PHE   168     -21.759  11.474  12.087  1.00  0.00
ATOM   2694  HE1 PHE   168     -22.093  12.028  12.964  1.00  0.00
ATOM   2695  CZ  PHE   168     -22.600  11.324  11.005  1.00  0.00
ATOM   2696  HZ  PHE   168     -23.595  11.769  11.023  1.00  0.00
ATOM   2697  CE2 PHE   168     -22.184  10.612   9.901  1.00  0.00
ATOM   2698  HE2 PHE   168     -22.850  10.497   9.046  1.00  0.00
ATOM   2699  CD2 PHE   168     -20.911  10.038   9.877  1.00  0.00
ATOM   2700  HD2 PHE   168     -20.590   9.461   9.010  1.00  0.00
ATOM   2701  C   PHE   168     -17.442   7.341  11.059  1.00  0.00
ATOM   2702  O   PHE   168     -17.089   7.408   9.879  1.00  0.00
ATOM   2703  N   GLY   169     -16.829   6.583  11.970  1.00  0.00
ATOM   2704  H   GLY   169     -17.215   6.564  12.903  1.00  0.00
ATOM   2705  CA  GLY   169     -15.637   5.783  11.697  1.00  0.00
ATOM   2706  HA2 GLY   169     -14.807   6.471  11.538  1.00  0.00
ATOM   2707  HA3 GLY   169     -15.439   5.174  12.579  1.00  0.00
ATOM   2708  C   GLY   169     -15.764   4.876  10.489  1.00  0.00
ATOM   2709  O   GLY   169     -14.921   4.925   9.587  1.00  0.00
ATOM   2710  N   ASP   170     -16.845   4.072  10.450  1.00  0.00
ATOM   2711  H   ASP   170     -17.461   4.063  11.250  1.00  0.00
ATOM   2712  CA  ASP   170     -17.133   3.159   9.341  1.00  0.00
ATOM   2713  HA  ASP   170     -16.238   2.585   9.103  1.00  0.00
ATOM   2714  CB  ASP   170     -18.263   2.180   9.702  1.00  0.00
ATOM   2715  HB2 ASP   170     -19.003   2.793  10.217  1.00  0.00
ATOM   2716  HB3 ASP   170     -18.697   1.781   8.785  1.00  0.00
ATOM   2717  CG  ASP   170     -17.842   1.032  10.603  1.00  0.00
ATOM   2718  OD1 ASP   170     -16.714   0.510  10.422  1.00  0.00
ATOM   2719  OD2 ASP   170     -18.660   0.617  11.453  1.00  0.00
ATOM   2720  C   ASP   170     -17.484   3.934   8.072  1.00  0.00
ATOM   2721  O   ASP   170     -17.098   3.504   6.983  1.00  0.00
ATOM   2722  N   PHE   171     -18.189   5.085   8.212  1.00  0.00
ATOM   2723  H   PHE   171     -18.536   5.352   9.122  1.00  0.00
ATOM   2724  CA  PHE   171     -18.536   5.923   7.064  1.00  0.00
ATOM   2725  HA  PHE   171     -19.029   5.305   6.314  1.00  0.00
ATOM   2726  CB  PHE   171     -19.480   7.085   7.444  1.00  0.00
ATOM   2727  HB2 PHE   171     -20.472   6.660   7.596  1.00  0.00
ATOM   2728  HB3 PHE   171     -19.182   7.640   8.334  1.00  0.00
ATOM   2729  CG  PHE   171     -19.609   8.097   6.326  1.00  0.00
ATOM   2730  CD1 PHE   171     -20.328   7.793   5.172  1.00  0.00
ATOM   2731  HD1 PHE   171     -20.838   6.833   5.099  1.00  0.00
ATOM   2732  CE1 PHE   171     -20.399   8.704   4.115  1.00  0.00
ATOM   2733  HE1 PHE   171     -20.979   8.459   3.225  1.00  0.00
ATOM   2734  CZ  PHE   171     -19.737   9.912   4.196  1.00  0.00
ATOM   2735  HZ  PHE   171     -19.795  10.622   3.371  1.00  0.00
ATOM   2736  CE2 PHE   171     -19.002  10.221   5.322  1.00  0.00
ATOM   2737  HE2 PHE   171     -18.472  11.171   5.384  1.00  0.00
ATOM   2738  CD2 PHE   171     -18.938   9.314   6.384  1.00  0.00
ATOM   2739  HD2 PHE   171     -18.356   9.556   7.273  1.00  0.00
ATOM   2740  C   PHE   171     -17.260   6.456   6.408  1.00  0.00
ATOM   2741  O   PHE   171     -17.156   6.460   5.187  1.00  0.00
ATOM   2742  N   MET   172     -16.306   6.899   7.230  1.00  0.00
ATOM   2743  H   MET   172     -16.526   6.892   8.216  1.00  0.00
ATOM   2744  CA  MET   172     -15.014   7.424   6.816  1.00  0.00
ATOM   2745  HA  MET   172     -15.142   8.261   6.129  1.00  0.00
ATOM   2746  CB  MET   172     -14.258   7.919   8.057  1.00  0.00
ATOM   2747  HB2 MET   172     -14.941   7.821   8.901  1.00  0.00
ATOM   2748  HB3 MET   172     -13.410   7.249   8.197  1.00  0.00
ATOM   2749  CG  MET   172     -13.760   9.358   7.970  1.00  0.00
ATOM   2750  HG2 MET   172     -13.572   9.642   9.005  1.00  0.00
ATOM   2751  HG3 MET   172     -12.813   9.284   7.436  1.00  0.00
ATOM   2752  SD  MET   172     -14.796  10.632   7.179  1.00  0.00
ATOM   2753  CE  MET   172     -16.122  10.685   8.315  1.00  0.00
ATOM   2754  HE1 MET   172     -15.747  10.966   9.299  1.00  0.00
ATOM   2755  HE2 MET   172     -16.856  11.420   7.984  1.00  0.00
ATOM   2756  HE3 MET   172     -16.592   9.703   8.372  1.00  0.00
ATOM   2757  C   MET   172     -14.205   6.361   6.075  1.00  0.00
ATOM   2758  O   MET   172     -13.528   6.675   5.102  1.00  0.00
ATOM   2759  N   LEU   173     -14.316   5.098   6.507  1.00  0.00
ATOM   2760  H   LEU   173     -14.894   4.925   7.317  1.00  0.00
ATOM   2761  CA  LEU   173     -13.605   3.973   5.913  1.00  0.00
ATOM   2762  HA  LEU   173     -12.574   4.250   5.694  1.00  0.00
ATOM   2763  CB  LEU   173     -13.599   2.799   6.895  1.00  0.00
ATOM   2764  HB2 LEU   173     -13.579   3.269   7.878  1.00  0.00
ATOM   2765  HB3 LEU   173     -14.534   2.252   6.773  1.00  0.00
ATOM   2766  CG  LEU   173     -12.436   1.843   6.771  1.00  0.00
ATOM   2767  HG  LEU   173     -11.667   2.299   6.148  1.00  0.00
ATOM   2768  CD1 LEU   173     -11.863   1.532   8.127  1.00  0.00
ATOM   2769 HD11 LEU   173     -12.631   1.075   8.751  1.00  0.00
ATOM   2770 HD12 LEU   173     -11.026   0.842   8.019  1.00  0.00
ATOM   2771 HD13 LEU   173     -11.516   2.453   8.595  1.00  0.00
ATOM   2772  CD2 LEU   173     -12.858   0.562   6.077  1.00  0.00
ATOM   2773 HD21 LEU   173     -13.228   0.794   5.078  1.00  0.00
ATOM   2774 HD22 LEU   173     -12.003  -0.109   6.000  1.00  0.00
ATOM   2775 HD23 LEU   173     -13.647   0.079   6.653  1.00  0.00
ATOM   2776  C   LEU   173     -14.224   3.548   4.566  1.00  0.00
ATOM   2777  O   LEU   173     -13.527   3.584   3.548  1.00  0.00
ATOM   2778  N   PHE   174     -15.515   3.161   4.556  1.00  0.00
ATOM   2779  H   PHE   174     -16.011   3.107   5.434  1.00  0.00
ATOM   2780  CA  PHE   174     -16.190   2.686   3.347  1.00  0.00
ATOM   2781  HA  PHE   174     -15.505   2.071   2.764  1.00  0.00
ATOM   2782  CB  PHE   174     -17.423   1.845   3.702  1.00  0.00
ATOM   2783  HB2 PHE   174     -18.160   2.391   4.291  1.00  0.00
ATOM   2784  HB3 PHE   174     -17.888   1.482   2.785  1.00  0.00
ATOM   2785  CG  PHE   174     -17.044   0.621   4.509  1.00  0.00
ATOM   2786  CD1 PHE   174     -16.308  -0.412   3.935  1.00  0.00
ATOM   2787  HD1 PHE   174     -16.029  -0.344   2.884  1.00  0.00
ATOM   2788  CE1 PHE   174     -15.927  -1.526   4.689  1.00  0.00
ATOM   2789  HE1 PHE   174     -15.351  -2.327   4.226  1.00  0.00
ATOM   2790  CZ  PHE   174     -16.280  -1.611   6.017  1.00  0.00
ATOM   2791  HZ  PHE   174     -15.988  -2.482   6.604  1.00  0.00
ATOM   2792  CE2 PHE   174     -17.002  -0.595   6.604  1.00  0.00
ATOM   2793  HE2 PHE   174     -17.279  -0.663   7.656  1.00  0.00
ATOM   2794  CD2 PHE   174     -17.379   0.522   5.853  1.00  0.00
ATOM   2795  HD2 PHE   174     -17.943   1.329   6.321  1.00  0.00
ATOM   2796  C   PHE   174     -16.540   3.821   2.363  1.00  0.00
ATOM   2797  O   PHE   174     -16.599   3.574   1.156  1.00  0.00
ATOM   2798  N   GLY   175     -16.708   5.041   2.871  1.00  0.00
ATOM   2799  H   GLY   175     -16.659   5.152   3.874  1.00  0.00
ATOM   2800  CA  GLY   175     -16.959   6.226   2.055  1.00  0.00
ATOM   2801  HA2 GLY   175     -17.810   6.038   1.400  1.00  0.00
ATOM   2802  HA3 GLY   175     -17.182   7.071   2.707  1.00  0.00
ATOM   2803  C   GLY   175     -15.751   6.563   1.208  1.00  0.00
ATOM   2804  O   GLY   175     -15.900   6.881   0.029  1.00  0.00
ATOM   2805  N   SER   176     -14.541   6.449   1.800  1.00  0.00
ATOM   2806  H   SER   176     -14.536   6.216   2.783  1.00  0.00
ATOM   2807  CA  SER   176     -13.253   6.674   1.131  1.00  0.00
ATOM   2808  HA  SER   176     -13.259   7.647   0.640  1.00  0.00
ATOM   2809  CB  SER   176     -12.109   6.644   2.140  1.00  0.00
ATOM   2810  HB2 SER   176     -12.170   5.712   2.703  1.00  0.00
ATOM   2811  HB3 SER   176     -11.167   6.676   1.593  1.00  0.00
ATOM   2812  OG  SER   176     -12.173   7.741   3.035  1.00  0.00
ATOM   2813  HG  SER   176     -11.441   7.692   3.654  1.00  0.00
ATOM   2814  C   SER   176     -13.001   5.620   0.043  1.00  0.00
ATOM   2815  O   SER   176     -12.455   5.947  -1.019  1.00  0.00
ATOM   2816  N   LEU   177     -13.398   4.358   0.314  1.00  0.00
ATOM   2817  H   LEU   177     -13.787   4.167   1.226  1.00  0.00
ATOM   2818  CA  LEU   177     -13.239   3.244  -0.619  1.00  0.00
ATOM   2819  HA  LEU   177     -12.213   3.226  -0.987  1.00  0.00
ATOM   2820  CB  LEU   177     -13.544   1.888   0.060  1.00  0.00
ATOM   2821  HB2 LEU   177     -14.512   2.068   0.528  1.00  0.00
ATOM   2822  HB3 LEU   177     -13.649   1.120  -0.707  1.00  0.00
ATOM   2823  CG  LEU   177     -12.539   1.414   1.127  1.00  0.00
ATOM   2824  HG  LEU   177     -12.118   2.289   1.622  1.00  0.00
ATOM   2825  CD1 LEU   177     -13.209   0.526   2.156  1.00  0.00
ATOM   2826 HD11 LEU   177     -13.630  -0.350   1.662  1.00  0.00
ATOM   2827 HD12 LEU   177     -12.474   0.208   2.895  1.00  0.00
ATOM   2828 HD13 LEU   177     -14.006   1.081   2.652  1.00  0.00
ATOM   2829  CD2 LEU   177     -11.338   0.703   0.502  1.00  0.00
ATOM   2830 HD21 LEU   177     -10.822   1.385  -0.173  1.00  0.00
ATOM   2831 HD22 LEU   177     -10.654   0.385   1.289  1.00  0.00
ATOM   2832 HD23 LEU   177     -11.681  -0.169  -0.055  1.00  0.00
ATOM   2833  C   LEU   177     -14.134   3.444  -1.826  1.00  0.00
ATOM   2834  O   LEU   177     -13.694   3.211  -2.948  1.00  0.00
ATOM   2835  N   ALA   178     -15.368   3.927  -1.596  1.00  0.00
ATOM   2836  H   ALA   178     -15.622   4.105  -0.635  1.00  0.00
ATOM   2837  CA  ALA   178     -16.374   4.150  -2.630  1.00  0.00
ATOM   2838  HA  ALA   178     -16.318   3.313  -3.326  1.00  0.00
ATOM   2839  CB  ALA   178     -17.761   4.171  -2.006  1.00  0.00
ATOM   2840  HB1 ALA   178     -17.836   5.009  -1.313  1.00  0.00
ATOM   2841  HB2 ALA   178     -18.511   4.280  -2.790  1.00  0.00
ATOM   2842  HB3 ALA   178     -17.932   3.239  -1.467  1.00  0.00
ATOM   2843  C   ALA   178     -16.151   5.443  -3.430  1.00  0.00
ATOM   2844  O   ALA   178     -16.398   5.450  -4.642  1.00  0.00
ATOM   2845  N   ALA   179     -15.708   6.527  -2.762  1.00  0.00
ATOM   2846  H   ALA   179     -15.535   6.454  -1.770  1.00  0.00
ATOM   2847  CA  ALA   179     -15.534   7.827  -3.401  1.00  0.00
ATOM   2848  HA  ALA   179     -16.302   7.897  -4.171  1.00  0.00
ATOM   2849  CB  ALA   179     -15.755   8.941  -2.391  1.00  0.00
ATOM   2850  HB1 ALA   179     -14.988   8.889  -1.619  1.00  0.00
ATOM   2851  HB2 ALA   179     -15.698   9.906  -2.895  1.00  0.00
ATOM   2852  HB3 ALA   179     -16.738   8.828  -1.934  1.00  0.00
ATOM   2853  C   ALA   179     -14.179   8.019  -4.070  1.00  0.00
ATOM   2854  O   ALA   179     -14.102   8.785  -5.033  1.00  0.00
ATOM   2855  N   PHE   180     -13.114   7.377  -3.555  1.00  0.00
ATOM   2856  H   PHE   180     -13.221   6.784  -2.744  1.00  0.00
ATOM   2857  CA  PHE   180     -11.769   7.581  -4.093  1.00  0.00
ATOM   2858  HA  PHE   180     -11.815   8.217  -4.977  1.00  0.00
ATOM   2859  CB  PHE   180     -10.872   8.264  -3.041  1.00  0.00
ATOM   2860  HB2 PHE   180     -11.297   9.221  -2.739  1.00  0.00
ATOM   2861  HB3 PHE   180     -10.810   7.606  -2.175  1.00  0.00
ATOM   2862  CG  PHE   180      -9.449   8.540  -3.478  1.00  0.00
ATOM   2863  CD1 PHE   180      -9.159   9.598  -4.334  1.00  0.00
ATOM   2864  HD1 PHE   180      -9.970  10.233  -4.690  1.00  0.00
ATOM   2865  CE1 PHE   180      -7.848   9.850  -4.737  1.00  0.00
ATOM   2866  HE1 PHE   180      -7.637  10.670  -5.423  1.00  0.00
ATOM   2867  CZ  PHE   180      -6.820   9.062  -4.268  1.00  0.00
ATOM   2868  HZ  PHE   180      -5.795   9.265  -4.577  1.00  0.00
ATOM   2869  CE2 PHE   180      -7.087   8.019  -3.410  1.00  0.00
ATOM   2870  HE2 PHE   180      -6.273   7.392  -3.046  1.00  0.00
ATOM   2871  CD2 PHE   180      -8.397   7.765  -3.007  1.00  0.00
ATOM   2872  HD2 PHE   180      -8.606   6.950  -2.314  1.00  0.00
ATOM   2873  C   PHE   180     -11.099   6.301  -4.589  1.00  0.00
ATOM   2874  O   PHE   180     -10.612   6.303  -5.715  1.00  0.00
ATOM   2875  N   PHE   181     -11.020   5.243  -3.763  1.00  0.00
ATOM   2876  H   PHE   181     -11.367   5.322  -2.818  1.00  0.00
ATOM   2877  CA  PHE   181     -10.301   4.020  -4.141  1.00  0.00
ATOM   2878  HA  PHE   181      -9.375   4.289  -4.649  1.00  0.00
ATOM   2879  CB  PHE   181      -9.957   3.167  -2.913  1.00  0.00
ATOM   2880  HB2 PHE   181     -10.829   2.910  -2.311  1.00  0.00
ATOM   2881  HB3 PHE   181      -9.457   2.254  -3.236  1.00  0.00
ATOM   2882  CG  PHE   181      -8.993   3.887  -1.994  1.00  0.00
ATOM   2883  CD1 PHE   181      -7.643   3.990  -2.315  1.00  0.00
ATOM   2884  HD1 PHE   181      -7.275   3.516  -3.225  1.00  0.00
ATOM   2885  CE1 PHE   181      -6.761   4.692  -1.486  1.00  0.00
ATOM   2886  HE1 PHE   181      -5.706   4.767  -1.750  1.00  0.00
ATOM   2887  CZ  PHE   181      -7.227   5.289  -0.334  1.00  0.00
ATOM   2888  HZ  PHE   181      -6.539   5.832   0.314  1.00  0.00
ATOM   2889  CE2 PHE   181      -8.562   5.200  -0.001  1.00  0.00
ATOM   2890  HE2 PHE   181      -8.929   5.673   0.910  1.00  0.00
ATOM   2891  CD2 PHE   181      -9.445   4.504  -0.831  1.00  0.00
ATOM   2892  HD2 PHE   181     -10.501   4.440  -0.571  1.00  0.00
ATOM   2893  C   PHE   181     -11.008   3.182  -5.225  1.00  0.00
ATOM   2894  O   PHE   181     -10.313   2.462  -5.947  1.00  0.00
ATOM   2895  N   THR   182     -12.344   3.299  -5.383  1.00  0.00
ATOM   2896  H   THR   182     -12.888   3.806  -4.699  1.00  0.00
ATOM   2897  CA  THR   182     -13.058   2.572  -6.441  1.00  0.00
ATOM   2898  HA  THR   182     -12.589   1.603  -6.612  1.00  0.00
ATOM   2899  CB  THR   182     -14.539   2.346  -6.093  1.00  0.00
ATOM   2900  HB  THR   182     -14.997   3.323  -5.936  1.00  0.00
ATOM   2901  CG2 THR   182     -15.305   1.592  -7.197  1.00  0.00
ATOM   2902 HG21 THR   182     -14.848   0.615  -7.355  1.00  0.00
ATOM   2903 HG22 THR   182     -16.344   1.462  -6.895  1.00  0.00
ATOM   2904 HG23 THR   182     -15.265   2.165  -8.124  1.00  0.00
ATOM   2905  OG1 THR   182     -14.595   1.605  -4.874  1.00  0.00
ATOM   2906  HG1 THR   182     -15.512   1.451  -4.635  1.00  0.00
ATOM   2907  C   THR   182     -12.822   3.305  -7.790  1.00  0.00
ATOM   2908  O   THR   182     -12.311   2.641  -8.695  1.00  0.00
ATOM   2909  N   PRO   183     -13.081   4.640  -7.956  1.00  0.00
ATOM   2910  CD  PRO   183     -13.680   5.616  -7.020  1.00  0.00
ATOM   2911  HD2 PRO   183     -13.223   5.502  -6.037  1.00  0.00
ATOM   2912  HD3 PRO   183     -14.752   5.434  -6.945  1.00  0.00
ATOM   2913  CG  PRO   183     -13.370   6.929  -7.645  1.00  0.00
ATOM   2914  HG2 PRO   183     -12.421   7.293  -7.252  1.00  0.00
ATOM   2915  HG3 PRO   183     -14.161   7.636  -7.395  1.00  0.00
ATOM   2916  CB  PRO   183     -13.302   6.711  -9.088  1.00  0.00
ATOM   2917  HB2 PRO   183     -12.607   7.414  -9.546  1.00  0.00
ATOM   2918  HB3 PRO   183     -14.280   6.808  -9.560  1.00  0.00
ATOM   2919  CA  PRO   183     -12.781   5.282  -9.254  1.00  0.00
ATOM   2920  HA  PRO   183     -13.335   4.742 -10.022  1.00  0.00
ATOM   2921  C   PRO   183     -11.291   5.282  -9.606  1.00  0.00
ATOM   2922  O   PRO   183     -10.974   5.350 -10.787  1.00  0.00
ATOM   2923  N   LEU   184     -10.387   5.171  -8.602  1.00  0.00
ATOM   2924  H   LEU   184     -10.731   5.193  -7.653  1.00  0.00
ATOM   2925  CA  LEU   184      -8.933   5.101  -8.816  1.00  0.00
ATOM   2926  HA  LEU   184      -8.633   5.888  -9.507  1.00  0.00
ATOM   2927  CB  LEU   184      -8.154   5.283  -7.490  1.00  0.00
ATOM   2928  HB2 LEU   184      -8.402   6.309  -7.217  1.00  0.00
ATOM   2929  HB3 LEU   184      -8.586   4.598  -6.760  1.00  0.00
ATOM   2930  CG  LEU   184      -6.620   5.113  -7.509  1.00  0.00
ATOM   2931  HG  LEU   184      -6.396   4.096  -7.830  1.00  0.00
ATOM   2932  CD1 LEU   184      -5.942   6.103  -8.449  1.00  0.00
ATOM   2933 HD11 LEU   184      -6.165   7.121  -8.128  1.00  0.00
ATOM   2934 HD12 LEU   184      -4.864   5.945  -8.428  1.00  0.00
ATOM   2935 HD13 LEU   184      -6.311   5.953  -9.463  1.00  0.00
ATOM   2936  CD2 LEU   184      -6.042   5.243  -6.113  1.00  0.00
ATOM   2937 HD21 LEU   184      -6.471   4.475  -5.469  1.00  0.00
ATOM   2938 HD22 LEU   184      -4.960   5.119  -6.154  1.00  0.00
ATOM   2939 HD23 LEU   184      -6.279   6.228  -5.711  1.00  0.00
ATOM   2940  C   LEU   184      -8.591   3.770  -9.495  1.00  0.00
ATOM   2941  O   LEU   184      -7.889   3.773 -10.507  1.00  0.00
ATOM   2942  N   ALA   185      -9.137   2.646  -8.972  1.00  0.00
ATOM   2943  H   ALA   185      -9.665   2.750  -8.117  1.00  0.00
ATOM   2944  CA  ALA   185      -8.972   1.298  -9.529  1.00  0.00
ATOM   2945  HA  ALA   185      -7.915   1.032  -9.523  1.00  0.00
ATOM   2946  CB  ALA   185      -9.733   0.287  -8.681  1.00  0.00
ATOM   2947  HB1 ALA   185     -10.794   0.535  -8.684  1.00  0.00
ATOM   2948  HB2 ALA   185      -9.593  -0.712  -9.093  1.00  0.00
ATOM   2949  HB3 ALA   185      -9.357   0.314  -7.658  1.00  0.00
ATOM   2950  C   ALA   185      -9.455   1.243 -10.996  1.00  0.00
ATOM   2951  O   ALA   185      -8.730   0.724 -11.842  1.00  0.00
ATOM   2952  N   ILE   186     -10.642   1.832 -11.297  1.00  0.00
ATOM   2953  H   ILE   186     -11.173   2.188 -10.515  1.00  0.00
ATOM   2954  CA  ILE   186     -11.241   1.908 -12.639  1.00  0.00
ATOM   2955  HA  ILE   186     -11.282   0.932 -13.123  1.00  0.00
ATOM   2956  CB  ILE   186     -12.674   2.529 -12.597  1.00  0.00
ATOM   2957  HB  ILE   186     -12.628   3.465 -12.040  1.00  0.00
ATOM   2958  CG2 ILE   186     -13.216   2.802 -14.018  1.00  0.00
ATOM   2959 HG21 ILE   186     -13.262   1.867 -14.576  1.00  0.00
ATOM   2960 HG22 ILE   186     -14.215   3.234 -13.950  1.00  0.00
ATOM   2961 HG23 ILE   186     -12.554   3.499 -14.532  1.00  0.00
ATOM   2962  CG1 ILE   186     -13.656   1.633 -11.791  1.00  0.00
ATOM   2963 HG12 ILE   186     -13.943   0.817 -12.454  1.00  0.00
ATOM   2964 HG13 ILE   186     -13.089   1.234 -10.950  1.00  0.00
ATOM   2965  CD1 ILE   186     -14.926   2.341 -11.266  1.00  0.00
ATOM   2966 HD11 ILE   186     -15.494   2.740 -12.106  1.00  0.00
ATOM   2967 HD12 ILE   186     -15.541   1.627 -10.719  1.00  0.00
ATOM   2968 HD13 ILE   186     -14.640   3.157 -10.602  1.00  0.00
ATOM   2969  C   ILE   186     -10.309   2.695 -13.584  1.00  0.00
ATOM   2970  O   ILE   186     -10.037   2.226 -14.695  1.00  0.00
ATOM   2971  N   MET   187      -9.809   3.868 -13.128  1.00  0.00
ATOM   2972  H   MET   187     -10.131   4.194 -12.228  1.00  0.00
ATOM   2973  CA  MET   187      -8.909   4.731 -13.898  1.00  0.00
ATOM   2974  HA  MET   187      -9.329   4.903 -14.889  1.00  0.00
ATOM   2975  CB  MET   187      -8.717   6.083 -13.207  1.00  0.00
ATOM   2976  HB2 MET   187      -8.639   5.904 -12.135  1.00  0.00
ATOM   2977  HB3 MET   187      -7.786   6.517 -13.571  1.00  0.00
ATOM   2978  CG  MET   187      -9.852   7.034 -13.475  1.00  0.00
ATOM   2979  HG2 MET   187      -9.720   7.442 -14.477  1.00  0.00
ATOM   2980  HG3 MET   187     -10.782   6.468 -13.433  1.00  0.00
ATOM   2981  SD  MET   187      -9.930   8.389 -12.290  1.00  0.00
ATOM   2982  CE  MET   187      -9.129   9.634 -13.208  1.00  0.00
ATOM   2983  HE1 MET   187      -9.681   9.818 -14.130  1.00  0.00
ATOM   2984  HE2 MET   187      -9.089  10.551 -12.620  1.00  0.00
ATOM   2985  HE3 MET   187      -8.116   9.313 -13.449  1.00  0.00
ATOM   2986  C   MET   187      -7.550   4.062 -14.169  1.00  0.00
ATOM   2987  O   MET   187      -6.969   4.323 -15.226  1.00  0.00
ATOM   2988  N   ILE   188      -7.059   3.189 -13.250  1.00  0.00
ATOM   2989  H   ILE   188      -7.532   3.102 -12.362  1.00  0.00
ATOM   2990  CA  ILE   188      -5.805   2.447 -13.448  1.00  0.00
ATOM   2991  HA  ILE   188      -5.036   3.101 -13.860  1.00  0.00
ATOM   2992  CB  ILE   188      -5.273   1.778 -12.136  1.00  0.00
ATOM   2993  HB  ILE   188      -6.116   1.322 -11.617  1.00  0.00
ATOM   2994  CG2 ILE   188      -4.205   0.695 -12.436  1.00  0.00
ATOM   2995 HG21 ILE   188      -3.361   1.150 -12.955  1.00  0.00
ATOM   2996 HG22 ILE   188      -3.861   0.254 -11.500  1.00  0.00
ATOM   2997 HG23 ILE   188      -4.641  -0.082 -13.064  1.00  0.00
ATOM   2998  CG1 ILE   188      -4.704   2.836 -11.162  1.00  0.00
ATOM   2999 HG12 ILE   188      -3.724   3.117 -11.549  1.00  0.00
ATOM   3000 HG13 ILE   188      -5.374   3.694 -11.213  1.00  0.00
ATOM   3001  CD1 ILE   188      -4.566   2.381  -9.701  1.00  0.00
ATOM   3002 HD11 ILE   188      -3.896   1.523  -9.649  1.00  0.00
ATOM   3003 HD12 ILE   188      -4.159   3.196  -9.103  1.00  0.00
ATOM   3004 HD13 ILE   188      -5.545   2.101  -9.313  1.00  0.00
ATOM   3005  C   ILE   188      -6.027   1.430 -14.578  1.00  0.00
ATOM   3006  O   ILE   188      -5.221   1.377 -15.507  1.00  0.00
ATOM   3007  N   VAL   189      -7.136   0.655 -14.504  1.00  0.00
ATOM   3008  H   VAL   189      -7.688   0.746 -13.663  1.00  0.00
ATOM   3009  CA  VAL   189      -7.530  -0.361 -15.489  1.00  0.00
ATOM   3010  HA  VAL   189      -6.752  -1.107 -15.654  1.00  0.00
ATOM   3011  CB  VAL   189      -8.844  -1.095 -15.064  1.00  0.00
ATOM   3012  HB  VAL   189      -9.550  -0.346 -14.705  1.00  0.00
ATOM   3013  CG1 VAL   189      -9.472  -1.873 -16.222  1.00  0.00
ATOM   3014 HG11 VAL   189      -8.767  -2.623 -16.581  1.00  0.00
ATOM   3015 HG12 VAL   189     -10.382  -2.366 -15.878  1.00  0.00
ATOM   3016 HG13 VAL   189      -9.715  -1.186 -17.032  1.00  0.00
ATOM   3017  CG2 VAL   189      -8.600  -2.019 -13.875  1.00  0.00
ATOM   3018 HG21 VAL   189      -8.239  -1.435 -13.028  1.00  0.00
ATOM   3019 HG22 VAL   189      -9.532  -2.515 -13.603  1.00  0.00
ATOM   3020 HG23 VAL   189      -7.855  -2.768 -14.143  1.00  0.00
ATOM   3021  C   VAL   189      -7.649   0.287 -16.884  1.00  0.00
ATOM   3022  O   VAL   189      -7.034  -0.206 -17.837  1.00  0.00
ATOM   3023  N   THR   190      -8.399   1.407 -16.988  1.00  0.00
ATOM   3024  H   THR   190      -8.902   1.727 -16.173  1.00  0.00
ATOM   3025  CA  THR   190      -8.620   2.103 -18.259  1.00  0.00
ATOM   3026  HA  THR   190      -8.894   1.406 -19.051  1.00  0.00
ATOM   3027  CB  THR   190      -9.707   3.184 -18.159  1.00  0.00
ATOM   3028  HB  THR   190      -9.746   3.708 -19.114  1.00  0.00
ATOM   3029  CG2 THR   190     -11.081   2.608 -17.839  1.00  0.00
ATOM   3030 HG21 THR   190     -11.042   2.084 -16.884  1.00  0.00
ATOM   3031 HG22 THR   190     -11.810   3.416 -17.780  1.00  0.00
ATOM   3032 HG23 THR   190     -11.375   1.911 -18.624  1.00  0.00
ATOM   3033  OG1 THR   190      -9.338   4.147 -17.183  1.00  0.00
ATOM   3034  HG1 THR   190     -10.020   4.820 -17.124  1.00  0.00
ATOM   3035  C   THR   190      -7.308   2.665 -18.807  1.00  0.00
ATOM   3036  O   THR   190      -7.156   2.732 -20.030  1.00  0.00
ATOM   3037  N   TYR   191      -6.351   3.018 -17.917  1.00  0.00
ATOM   3038  H   TYR   191      -6.568   3.003 -16.931  1.00  0.00
ATOM   3039  CA  TYR   191      -5.036   3.505 -18.330  1.00  0.00
ATOM   3040  HA  TYR   191      -5.168   4.352 -19.003  1.00  0.00
ATOM   3041  CB  TYR   191      -4.173   3.961 -17.121  1.00  0.00
ATOM   3042  HB2 TYR   191      -4.640   4.885 -16.778  1.00  0.00
ATOM   3043  HB3 TYR   191      -4.214   3.217 -16.326  1.00  0.00
ATOM   3044  CG  TYR   191      -2.728   4.231 -17.485  1.00  0.00
ATOM   3045  CD1 TYR   191      -2.333   5.471 -17.979  1.00  0.00
ATOM   3046  HD1 TYR   191      -3.075   6.266 -18.053  1.00  0.00
ATOM   3047  CE1 TYR   191      -1.017   5.706 -18.375  1.00  0.00
ATOM   3048  HE1 TYR   191      -0.725   6.683 -18.760  1.00  0.00
ATOM   3049  CZ  TYR   191      -0.083   4.687 -18.293  1.00  0.00
ATOM   3050  OH  TYR   191       1.216   4.915 -18.667  1.00  0.00
ATOM   3051  HH  TYR   191       1.367   5.814 -18.969  1.00  0.00
ATOM   3052  CE2 TYR   191      -0.457   3.443 -17.818  1.00  0.00
ATOM   3053  HE2 TYR   191       0.272   2.634 -17.767  1.00  0.00
ATOM   3054  CD2 TYR   191      -1.768   3.226 -17.404  1.00  0.00
ATOM   3055  HD2 TYR   191      -2.060   2.254 -17.007  1.00  0.00
ATOM   3056  C   TYR   191      -4.326   2.420 -19.144  1.00  0.00
ATOM   3057  O   TYR   191      -3.875   2.709 -20.242  1.00  0.00
ATOM   3058  N   PHE   192      -4.247   1.183 -18.620  1.00  0.00
ATOM   3059  H   PHE   192      -4.588   1.037 -17.681  1.00  0.00
ATOM   3060  CA  PHE   192      -3.595   0.061 -19.306  1.00  0.00
ATOM   3061  HA  PHE   192      -2.656   0.404 -19.740  1.00  0.00
ATOM   3062  CB  PHE   192      -3.297  -1.099 -18.345  1.00  0.00
ATOM   3063  HB2 PHE   192      -4.191  -1.379 -17.788  1.00  0.00
ATOM   3064  HB3 PHE   192      -2.932  -1.962 -18.903  1.00  0.00
ATOM   3065  CG  PHE   192      -2.236  -0.766 -17.320  1.00  0.00
ATOM   3066  CD1 PHE   192      -0.893  -0.699 -17.678  1.00  0.00
ATOM   3067  HD1 PHE   192      -0.606  -0.905 -18.709  1.00  0.00
ATOM   3068  CE1 PHE   192       0.083  -0.372 -16.733  1.00  0.00
ATOM   3069  HE1 PHE   192       1.130  -0.314 -17.031  1.00  0.00
ATOM   3070  CZ  PHE   192      -0.277  -0.123 -15.424  1.00  0.00
ATOM   3071  HZ  PHE   192       0.487   0.123 -14.686  1.00  0.00
ATOM   3072  CE2 PHE   192      -1.603  -0.185 -15.050  1.00  0.00
ATOM   3073  HE2 PHE   192      -1.889   0.019 -14.018  1.00  0.00
ATOM   3074  CD2 PHE   192      -2.581  -0.510 -15.996  1.00  0.00
ATOM   3075  HD2 PHE   192      -3.629  -0.565 -15.700  1.00  0.00
ATOM   3076  C   PHE   192      -4.414  -0.426 -20.512  1.00  0.00
ATOM   3077  O   PHE   192      -3.818  -0.917 -21.472  1.00  0.00
ATOM   3078  N   LEU   193      -5.758  -0.260 -20.484  1.00  0.00
ATOM   3079  H   LEU   193      -6.192   0.099 -19.646  1.00  0.00
ATOM   3080  CA  LEU   193      -6.621  -0.624 -21.614  1.00  0.00
ATOM   3081  HA  LEU   193      -6.361  -1.625 -21.957  1.00  0.00
ATOM   3082  CB  LEU   193      -8.110  -0.611 -21.217  1.00  0.00
ATOM   3083  HB2 LEU   193      -8.197   0.292 -20.613  1.00  0.00
ATOM   3084  HB3 LEU   193      -8.670  -0.483 -22.143  1.00  0.00
ATOM   3085  CG  LEU   193      -8.678  -1.806 -20.436  1.00  0.00
ATOM   3086  HG  LEU   193      -8.039  -2.003 -19.575  1.00  0.00
ATOM   3087  CD1 LEU   193     -10.092  -1.507 -19.960  1.00  0.00
ATOM   3088 HD11 LEU   193     -10.732  -1.310 -20.820  1.00  0.00
ATOM   3089 HD12 LEU   193     -10.479  -2.364 -19.409  1.00  0.00
ATOM   3090 HD13 LEU   193     -10.080  -0.633 -19.309  1.00  0.00
ATOM   3091  CD2 LEU   193      -8.686  -3.082 -21.273  1.00  0.00
ATOM   3092 HD21 LEU   193      -7.667  -3.325 -21.575  1.00  0.00
ATOM   3093 HD22 LEU   193      -9.095  -3.902 -20.683  1.00  0.00
ATOM   3094 HD23 LEU   193      -9.301  -2.931 -22.160  1.00  0.00
ATOM   3095  C   LEU   193      -6.396   0.332 -22.786  1.00  0.00
ATOM   3096  O   LEU   193      -6.428  -0.105 -23.939  1.00  0.00
ATOM   3097  N   THR   194      -6.165   1.638 -22.484  1.00  0.00
ATOM   3098  H   THR   194      -6.221   1.903 -21.511  1.00  0.00
ATOM   3099  CA  THR   194      -5.937   2.694 -23.483  1.00  0.00
ATOM   3100  HA  THR   194      -6.628   2.592 -24.320  1.00  0.00
ATOM   3101  CB  THR   194      -6.112   4.086 -22.870  1.00  0.00
ATOM   3102  HB  THR   194      -5.301   4.244 -22.160  1.00  0.00
ATOM   3103  CG2 THR   194      -6.093   5.191 -23.914  1.00  0.00
ATOM   3104 HG21 THR   194      -6.904   5.034 -24.625  1.00  0.00
ATOM   3105 HG22 THR   194      -6.221   6.156 -23.424  1.00  0.00
ATOM   3106 HG23 THR   194      -5.140   5.176 -24.443  1.00  0.00
ATOM   3107  OG1 THR   194      -7.348   4.125 -22.153  1.00  0.00
ATOM   3108  HG1 THR   194      -7.466   4.995 -21.765  1.00  0.00
ATOM   3109  C   THR   194      -4.561   2.518 -24.118  1.00  0.00
ATOM   3110  O   THR   194      -4.433   2.683 -25.336  1.00  0.00
ATOM   3111  N   ILE   195      -3.551   2.150 -23.299  1.00  0.00
ATOM   3112  H   ILE   195      -3.751   2.139 -22.309  1.00  0.00
ATOM   3113  CA  ILE   195      -2.177   1.890 -23.732  1.00  0.00
ATOM   3114  HA  ILE   195      -1.771   2.698 -24.341  1.00  0.00
ATOM   3115  CB  ILE   195      -1.255   1.664 -22.479  1.00  0.00
ATOM   3116  HB  ILE   195      -1.903   1.442 -21.632  1.00  0.00
ATOM   3117  CG2 ILE   195      -0.242   0.522 -22.662  1.00  0.00
ATOM   3118 HG21 ILE   195       0.407   0.744 -23.509  1.00  0.00
ATOM   3119 HG22 ILE   195       0.361   0.422 -21.759  1.00  0.00
ATOM   3120 HG23 ILE   195      -0.775  -0.411 -22.848  1.00  0.00
ATOM   3121  CG1 ILE   195      -0.500   2.957 -22.082  1.00  0.00
ATOM   3122 HG12 ILE   195       0.124   2.676 -21.234  1.00  0.00
ATOM   3123 HG13 ILE   195       0.134   3.192 -22.937  1.00  0.00
ATOM   3124  CD1 ILE   195      -1.342   4.193 -21.712  1.00  0.00
ATOM   3125 HD11 ILE   195      -1.976   3.959 -20.857  1.00  0.00
ATOM   3126 HD12 ILE   195      -0.680   5.021 -21.457  1.00  0.00
ATOM   3127 HD13 ILE   195      -1.966   4.475 -22.560  1.00  0.00
ATOM   3128  C   ILE   195      -2.194   0.714 -24.738  1.00  0.00
ATOM   3129  O   ILE   195      -1.543   0.806 -25.781  1.00  0.00
ATOM   3130  N   HIE   196      -3.002  -0.338 -24.457  1.00  0.00
ATOM   3131  H   HIE   196      -3.490  -0.318 -23.573  1.00  0.00
ATOM   3132  CA  HIE   196      -3.163  -1.517 -25.312  1.00  0.00
ATOM   3133  HA  HIE   196      -2.183  -1.883 -25.619  1.00  0.00
ATOM   3134  CB  HIE   196      -3.896  -2.644 -24.559  1.00  0.00
ATOM   3135  HB2 HIE   196      -3.470  -2.761 -23.563  1.00  0.00
ATOM   3136  HB3 HIE   196      -4.958  -2.416 -24.474  1.00  0.00
ATOM   3137  CG  HIE   196      -3.797  -3.982 -25.228  1.00  0.00
ATOM   3138  ND1 HIE   196      -4.610  -4.318 -26.301  1.00  0.00
ATOM   3139  CE1 HIE   196      -4.256  -5.545 -26.651  1.00  0.00
ATOM   3140  HE1 HIE   196      -4.780  -5.999 -27.492  1.00  0.00
ATOM   3141  NE2 HIE   196      -3.280  -6.014 -25.872  1.00  0.00
ATOM   3142  HE2 HIE   196      -2.829  -6.917 -25.919  1.00  0.00
ATOM   3143  CD2 HIE   196      -2.978  -5.026 -24.959  1.00  0.00
ATOM   3144  HD2 HIE   196      -2.200  -5.192 -24.214  1.00  0.00
ATOM   3145  C   HIE   196      -3.915  -1.169 -26.613  1.00  0.00
ATOM   3146  O   HIE   196      -3.479  -1.591 -27.687  1.00  0.00
ATOM   3147  N   ALA   197      -5.042  -0.418 -26.510  1.00  0.00
ATOM   3148  H   ALA   197      -5.345  -0.159 -25.582  1.00  0.00
ATOM   3149  CA  ALA   197      -5.881  -0.024 -27.653  1.00  0.00
ATOM   3150  HA  ALA   197      -6.178  -0.937 -28.168  1.00  0.00
ATOM   3151  CB  ALA   197      -7.134   0.690 -27.168  1.00  0.00
ATOM   3152  HB1 ALA   197      -6.853   1.611 -26.658  1.00  0.00
ATOM   3153  HB2 ALA   197      -7.771   0.927 -28.020  1.00  0.00
ATOM   3154  HB3 ALA   197      -7.677   0.044 -26.478  1.00  0.00
ATOM   3155  C   ALA   197      -5.129   0.861 -28.668  1.00  0.00
ATOM   3156  O   ALA   197      -5.305   0.672 -29.875  1.00  0.00
ATOM   3157  N   LEU   198      -4.281   1.800 -28.182  1.00  0.00
ATOM   3158  H   LEU   198      -4.237   1.927 -27.181  1.00  0.00
ATOM   3159  CA  LEU   198      -3.501   2.704 -29.032  1.00  0.00
ATOM   3160  HA  LEU   198      -4.143   3.099 -29.820  1.00  0.00
ATOM   3161  CB  LEU   198      -2.927   3.882 -28.230  1.00  0.00
ATOM   3162  HB2 LEU   198      -2.524   3.412 -27.333  1.00  0.00
ATOM   3163  HB3 LEU   198      -2.113   4.327 -28.803  1.00  0.00
ATOM   3164  CG  LEU   198      -3.931   4.979 -27.828  1.00  0.00
ATOM   3165  HG  LEU   198      -4.822   4.504 -27.417  1.00  0.00
ATOM   3166  CD1 LEU   198      -3.337   5.908 -26.799  1.00  0.00
ATOM   3167 HD11 LEU   198      -2.447   6.384 -27.210  1.00  0.00
ATOM   3168 HD12 LEU   198      -4.068   6.672 -26.534  1.00  0.00
ATOM   3169 HD13 LEU   198      -3.067   5.340 -25.909  1.00  0.00
ATOM   3170  CD2 LEU   198      -4.416   5.790 -29.040  1.00  0.00
ATOM   3171 HD21 LEU   198      -4.907   5.125 -29.750  1.00  0.00
ATOM   3172 HD22 LEU   198      -5.122   6.552 -28.709  1.00  0.00
ATOM   3173 HD23 LEU   198      -3.564   6.270 -29.521  1.00  0.00
ATOM   3174  C   LEU   198      -2.388   1.960 -29.778  1.00  0.00
ATOM   3175  O   LEU   198      -2.165   2.256 -30.950  1.00  0.00
ATOM   3176  N   GLN   199      -1.723   0.978 -29.128  1.00  0.00
ATOM   3177  H   GLN   199      -1.926   0.830 -28.150  1.00  0.00
ATOM   3178  CA  GLN   199      -0.675   0.156 -29.756  1.00  0.00
ATOM   3179  HA  GLN   199       0.032   0.807 -30.271  1.00  0.00
ATOM   3180  CB  GLN   199       0.091  -0.676 -28.715  1.00  0.00
ATOM   3181  HB2 GLN   199      -0.652  -1.141 -28.067  1.00  0.00
ATOM   3182  HB3 GLN   199       0.633  -1.450 -29.259  1.00  0.00
ATOM   3183  CG  GLN   199       1.071   0.132 -27.868  1.00  0.00
ATOM   3184  HG2 GLN   199       1.910   0.399 -28.511  1.00  0.00
ATOM   3185  HG3 GLN   199       0.574   1.039 -27.524  1.00  0.00
ATOM   3186  CD  GLN   199       1.606  -0.617 -26.658  1.00  0.00
ATOM   3187  OE1 GLN   199       1.151  -1.715 -26.301  1.00  0.00
ATOM   3188  NE2 GLN   199       2.581  -0.022 -25.982  1.00  0.00
ATOM   3189 HE21 GLN   199       2.976  -0.473 -25.169  1.00  0.00
ATOM   3190 HE22 GLN   199       2.924   0.879 -26.284  1.00  0.00
ATOM   3191  C   GLN   199      -1.285  -0.761 -30.825  1.00  0.00
ATOM   3192  O   GLN   199      -0.723  -0.871 -31.916  1.00  0.00
ATOM   3193  N   LYS   200      -2.448  -1.387 -30.523  1.00  0.00
ATOM   3194  H   LYS   200      -2.807  -1.270 -29.586  1.00  0.00
ATOM   3195  CA  LYS   200      -3.174  -2.271 -31.440  1.00  0.00
ATOM   3196  HA  LYS   200      -2.510  -3.066 -31.781  1.00  0.00
ATOM   3197  CB  LYS   200      -4.393  -2.911 -30.747  1.00  0.00
ATOM   3198  HB2 LYS   200      -4.074  -3.242 -29.759  1.00  0.00
ATOM   3199  HB3 LYS   200      -5.155  -2.139 -30.643  1.00  0.00
ATOM   3200  CG  LYS   200      -4.971  -4.096 -31.518  1.00  0.00
ATOM   3201  HG2 LYS   200      -5.151  -3.769 -32.542  1.00  0.00
ATOM   3202  HG3 LYS   200      -4.223  -4.888 -31.516  1.00  0.00
ATOM   3203  CD  LYS   200      -6.270  -4.623 -30.918  1.00  0.00
ATOM   3204  HD2 LYS   200      -6.012  -5.355 -30.152  1.00  0.00
ATOM   3205  HD3 LYS   200      -6.791  -3.784 -30.457  1.00  0.00
ATOM   3206  CE  LYS   200      -7.171  -5.270 -31.952  1.00  0.00
ATOM   3207  HE2 LYS   200      -8.129  -5.478 -31.475  1.00  0.00
ATOM   3208  HE3 LYS   200      -7.317  -4.554 -32.761  1.00  0.00
ATOM   3209  NZ  LYS   200      -6.606  -6.536 -32.505  1.00  0.00
ATOM   3210  HZ1 LYS   200      -6.471  -7.200 -31.756  1.00  0.00
ATOM   3211  HZ2 LYS   200      -7.245  -6.921 -33.185  1.00  0.00
ATOM   3212  HZ3 LYS   200      -5.719  -6.344 -32.948  1.00  0.00
ATOM   3213  C   LYS   200      -3.607  -1.503 -32.700  1.00  0.00
ATOM   3214  O   LYS   200      -3.460  -2.027 -33.805  1.00  0.00
ATOM   3215  N   LYS   201      -4.113  -0.262 -32.528  1.00  0.00
ATOM   3216  H   LYS   201      -4.218   0.055 -31.575  1.00  0.00
ATOM   3217  CA  LYS   201      -4.556   0.626 -33.609  1.00  0.00
ATOM   3218  HA  LYS   201      -5.337   0.139 -34.193  1.00  0.00
ATOM   3219  CB  LYS   201      -5.121   1.935 -33.026  1.00  0.00
ATOM   3220  HB2 LYS   201      -5.297   1.758 -31.965  1.00  0.00
ATOM   3221  HB3 LYS   201      -4.347   2.693 -33.144  1.00  0.00
ATOM   3222  CG  LYS   201      -6.408   2.419 -33.680  1.00  0.00
ATOM   3223  HG2 LYS   201      -6.219   2.590 -34.740  1.00  0.00
ATOM   3224  HG3 LYS   201      -7.169   1.647 -33.567  1.00  0.00
ATOM   3225  CD  LYS   201      -6.898   3.716 -33.034  1.00  0.00
ATOM   3226  HD2 LYS   201      -6.734   3.627 -31.960  1.00  0.00
ATOM   3227  HD3 LYS   201      -6.287   4.528 -33.428  1.00  0.00
ATOM   3228  CE  LYS   201      -8.359   4.010 -33.299  1.00  0.00
ATOM   3229  HE2 LYS   201      -8.924   3.100 -33.097  1.00  0.00
ATOM   3230  HE3 LYS   201      -8.672   4.792 -32.607  1.00  0.00
ATOM   3231  NZ  LYS   201      -8.616   4.453 -34.699  1.00  0.00
ATOM   3232  HZ1 LYS   201      -8.327   3.728 -35.340  1.00  0.00
ATOM   3233  HZ2 LYS   201      -9.602   4.634 -34.819  1.00  0.00
ATOM   3234  HZ3 LYS   201      -8.093   5.297 -34.886  1.00  0.00
ATOM   3235  C   LYS   201      -3.398   0.925 -34.562  1.00  0.00
ATOM   3236  O   LYS   201      -3.563   0.813 -35.777  1.00  0.00
ATOM   3237  N   ALA   202      -2.221   1.265 -34.000  1.00  0.00
ATOM   3238  H   ALA   202      -2.204   1.349 -32.994  1.00  0.00
ATOM   3239  CA  ALA   202      -0.995   1.567 -34.742  1.00  0.00
ATOM   3240  HA  ALA   202      -1.212   2.322 -35.498  1.00  0.00
ATOM   3241  CB  ALA   202       0.062   2.116 -33.796  1.00  0.00
ATOM   3242  HB1 ALA   202       0.297   1.368 -33.039  1.00  0.00
ATOM   3243  HB2 ALA   202       0.964   2.358 -34.359  1.00  0.00
ATOM   3244  HB3 ALA   202      -0.316   3.016 -33.312  1.00  0.00
ATOM   3245  C   ALA   202      -0.462   0.325 -35.470  1.00  0.00
ATOM   3246  O   ALA   202      -0.043   0.429 -36.623  1.00  0.00
ATOM   3247  N   NME   203      -0.495  -0.797 -34.784  1.00  0.00
ATOM   3248  H   NME   203      -0.854  -0.812 -33.840  1.00  0.00
ATOM   3249  CH3 NME   203      -0.010  -2.068 -35.371  1.00  0.00
ATOM   3250 HH31 NME   203       0.342  -1.889 -36.387  1.00  0.00
ATOM   3251 HH32 NME   203       0.809  -2.459 -34.767  1.00  0.00
ATOM   3252 HH33 NME   203      -0.824  -2.793 -35.392  1.00  0.00
TER
ATOM   3253 HH31 ACE   204      -0.287   8.991 -40.322  1.00  0.00
ATOM   3254  CH3 ACE   204      -1.275   9.164 -39.894  1.00  0.00
ATOM   3255 HH32 ACE   204      -1.511   8.367 -39.189  1.00  0.00
ATOM   3256 HH33 ACE   204      -2.019   9.177 -40.690  1.00  0.00
ATOM   3257  C   ACE   204      -1.327  10.488 -39.162  1.00  0.00
ATOM   3258  O   ACE   204      -0.320  11.210 -39.113  1.00  0.00
ATOM   3259  N   GLN   205      -2.483  10.810 -38.597  1.00  0.00
ATOM   3260  H   GLN   205      -3.281  10.200 -38.704  1.00  0.00
ATOM   3261  CA  GLN   205      -2.661  12.060 -37.863  1.00  0.00
ATOM   3262  HA  GLN   205      -1.726  12.337 -37.376  1.00  0.00
ATOM   3263  CB  GLN   205      -3.073  13.191 -38.813  1.00  0.00
ATOM   3264  HB2 GLN   205      -2.585  13.008 -39.770  1.00  0.00
ATOM   3265  HB3 GLN   205      -4.154  13.134 -38.940  1.00  0.00
ATOM   3266  CG  GLN   205      -2.694  14.576 -38.307  1.00  0.00
ATOM   3267  HG2 GLN   205      -2.690  14.546 -37.217  1.00  0.00
ATOM   3268  HG3 GLN   205      -1.700  14.844 -38.666  1.00  0.00
ATOM   3269  CD  GLN   205      -3.670  15.633 -38.756  1.00  0.00
ATOM   3270  OE1 GLN   205      -3.801  15.937 -39.947  1.00  0.00
ATOM   3271  NE2 GLN   205      -4.362  16.237 -37.801  1.00  0.00
ATOM   3272 HE21 GLN   205      -5.031  16.954 -38.043  1.00  0.00
ATOM   3273 HE22 GLN   205      -4.217  15.978 -36.836  1.00  0.00
ATOM   3274  C   GLN   205      -3.702  11.880 -36.757  1.00  0.00
ATOM   3275  O   GLN   205      -3.580  12.518 -35.700  1.00  0.00
ATOM   3276  N   THR   206      -4.716  11.020 -36.994  1.00  0.00
ATOM   3277  H   THR   206      -4.757  10.607 -37.915  1.00  0.00
ATOM   3278  CA  THR   206      -5.799  10.720 -36.048  1.00  0.00
ATOM   3279  HA  THR   206      -6.218  11.636 -35.632  1.00  0.00
ATOM   3280  CB  THR   206      -6.929   9.933 -36.746  1.00  0.00
ATOM   3281  HB  THR   206      -6.545   8.941 -36.986  1.00  0.00
ATOM   3282  CG2 THR   206      -8.175   9.799 -35.883  1.00  0.00
ATOM   3283 HG21 THR   206      -8.560  10.790 -35.643  1.00  0.00
ATOM   3284 HG22 THR   206      -8.935   9.237 -36.426  1.00  0.00
ATOM   3285 HG23 THR   206      -7.924   9.274 -34.961  1.00  0.00
ATOM   3286  OG1 THR   206      -7.279  10.586 -37.969  1.00  0.00
ATOM   3287  HG1 THR   206      -7.982  10.097 -38.403  1.00  0.00
ATOM   3288  C   THR   206      -5.242   9.969 -34.825  1.00  0.00
ATOM   3289  O   THR   206      -5.602  10.319 -33.701  1.00  0.00
ATOM   3290  N   ILE   207      -4.354   8.964 -35.043  1.00  0.00
ATOM   3291  H   ILE   207      -4.200   8.678 -36.000  1.00  0.00
ATOM   3292  CA  ILE   207      -3.738   8.167 -33.969  1.00  0.00
ATOM   3293  HA  ILE   207      -4.440   7.936 -33.167  1.00  0.00
ATOM   3294  CB  ILE   207      -3.067   6.838 -34.477  1.00  0.00
ATOM   3295  HB  ILE   207      -3.867   6.167 -34.788  1.00  0.00
ATOM   3296  CG2 ILE   207      -2.104   7.048 -35.633  1.00  0.00
ATOM   3297 HG21 ILE   207      -1.303   7.719 -35.322  1.00  0.00
ATOM   3298 HG22 ILE   207      -1.679   6.090 -35.931  1.00  0.00
ATOM   3299 HG23 ILE   207      -2.638   7.486 -36.476  1.00  0.00
ATOM   3300  CG1 ILE   207      -2.379   6.032 -33.352  1.00  0.00
ATOM   3301 HG12 ILE   207      -1.571   5.473 -33.825  1.00  0.00
ATOM   3302 HG13 ILE   207      -1.959   6.764 -32.663  1.00  0.00
ATOM   3303  CD1 ILE   207      -3.254   5.099 -32.607  1.00  0.00
ATOM   3304 HD11 ILE   207      -3.674   4.366 -33.296  1.00  0.00
ATOM   3305 HD12 ILE   207      -2.671   4.586 -31.842  1.00  0.00
ATOM   3306 HD13 ILE   207      -4.062   5.657 -32.134  1.00  0.00
ATOM   3307  C   ILE   207      -2.777   9.054 -33.136  1.00  0.00
ATOM   3308  O   ILE   207      -2.770   8.933 -31.909  1.00  0.00
ATOM   3309  N   SER   208      -2.022   9.966 -33.787  1.00  0.00
ATOM   3310  H   SER   208      -2.053   9.992 -34.796  1.00  0.00
ATOM   3311  CA  SER   208      -1.093  10.869 -33.095  1.00  0.00
ATOM   3312  HA  SER   208      -0.440  10.289 -32.442  1.00  0.00
ATOM   3313  CB  SER   208      -0.229  11.637 -34.091  1.00  0.00
ATOM   3314  HB2 SER   208       0.503  12.217 -33.529  1.00  0.00
ATOM   3315  HB3 SER   208       0.288  10.913 -34.721  1.00  0.00
ATOM   3316  OG  SER   208      -0.997  12.507 -34.905  1.00  0.00
ATOM   3317  HG  SER   208      -0.417  12.969 -35.515  1.00  0.00
ATOM   3318  C   SER   208      -1.847  11.837 -32.167  1.00  0.00
ATOM   3319  O   SER   208      -1.393  12.079 -31.046  1.00  0.00
ATOM   3320  N   ASN   209      -3.010  12.350 -32.621  1.00  0.00
ATOM   3321  H   ASN   209      -3.278  12.131 -33.570  1.00  0.00
ATOM   3322  CA  ASN   209      -3.861  13.258 -31.852  1.00  0.00
ATOM   3323  HA  ASN   209      -3.252  14.058 -31.431  1.00  0.00
ATOM   3324  CB  ASN   209      -4.947  13.883 -32.738  1.00  0.00
ATOM   3325  HB2 ASN   209      -5.469  13.067 -33.239  1.00  0.00
ATOM   3326  HB3 ASN   209      -5.638  14.403 -32.075  1.00  0.00
ATOM   3327  CG  ASN   209      -4.454  14.862 -33.790  1.00  0.00
ATOM   3328  OD1 ASN   209      -5.127  15.096 -34.800  1.00  0.00
ATOM   3329  ND2 ASN   209      -3.282  15.464 -33.591  1.00  0.00
ATOM   3330 HD21 ASN   209      -2.932  16.119 -34.275  1.00  0.00
ATOM   3331 HD22 ASN   209      -2.749  15.262 -32.757  1.00  0.00
ATOM   3332  C   ASN   209      -4.486  12.533 -30.656  1.00  0.00
ATOM   3333  O   ASN   209      -4.528  13.106 -29.566  1.00  0.00
ATOM   3334  N   GLU   210      -4.938  11.272 -30.852  1.00  0.00
ATOM   3335  H   GLU   210      -4.893  10.912 -31.795  1.00  0.00
ATOM   3336  CA  GLU   210      -5.515  10.417 -29.807  1.00  0.00
ATOM   3337  HA  GLU   210      -6.356  10.927 -29.337  1.00  0.00
ATOM   3338  CB  GLU   210      -6.017   9.090 -30.407  1.00  0.00
ATOM   3339  HB2 GLU   210      -5.263   8.768 -31.125  1.00  0.00
ATOM   3340  HB3 GLU   210      -6.064   8.375 -29.586  1.00  0.00
ATOM   3341  CG  GLU   210      -7.371   9.163 -31.093  1.00  0.00
ATOM   3342  HG2 GLU   210      -8.094   9.411 -30.316  1.00  0.00
ATOM   3343  HG3 GLU   210      -7.305   9.987 -31.804  1.00  0.00
ATOM   3344  CD  GLU   210      -7.818   7.904 -31.817  1.00  0.00
ATOM   3345  OE1 GLU   210      -8.776   7.996 -32.619  1.00  0.00
ATOM   3346  OE2 GLU   210      -7.217   6.828 -31.591  1.00  0.00
ATOM   3347  C   GLU   210      -4.475  10.133 -28.713  1.00  0.00
ATOM   3348  O   GLU   210      -4.794  10.215 -27.528  1.00  0.00
ATOM   3349  N   GLN   211      -3.228   9.832 -29.127  1.00  0.00
ATOM   3350  H   GLN   211      -3.091   9.772 -30.126  1.00  0.00
ATOM   3351  CA  GLN   211      -2.093   9.539 -28.252  1.00  0.00
ATOM   3352  HA  GLN   211      -2.373   8.785 -27.517  1.00  0.00
ATOM   3353  CB  GLN   211      -0.919   9.005 -29.079  1.00  0.00
ATOM   3354  HB2 GLN   211      -1.337   8.412 -29.893  1.00  0.00
ATOM   3355  HB3 GLN   211      -0.392   9.866 -29.491  1.00  0.00
ATOM   3356  CG  GLN   211       0.055   8.150 -28.276  1.00  0.00
ATOM   3357  HG2 GLN   211       0.882   8.778 -27.944  1.00  0.00
ATOM   3358  HG3 GLN   211      -0.473   7.755 -27.408  1.00  0.00
ATOM   3359  CD  GLN   211       0.616   6.992 -29.068  1.00  0.00
ATOM   3360  OE1 GLN   211       0.685   7.008 -30.307  1.00  0.00
ATOM   3361  NE2 GLN   211       1.039   5.955 -28.361  1.00  0.00
ATOM   3362 HE21 GLN   211       1.425   5.150 -28.833  1.00  0.00
ATOM   3363 HE22 GLN   211       0.974   5.974 -27.353  1.00  0.00
ATOM   3364  C   GLN   211      -1.667  10.781 -27.460  1.00  0.00
ATOM   3365  O   GLN   211      -1.355  10.657 -26.273  1.00  0.00
ATOM   3366  N   ARG   212      -1.665  11.968 -28.113  1.00  0.00
ATOM   3367  H   ARG   212      -1.895  11.962 -29.096  1.00  0.00
ATOM   3368  CA  ARG   212      -1.298  13.244 -27.493  1.00  0.00
ATOM   3369  HA  ARG   212      -0.334  13.171 -26.989  1.00  0.00
ATOM   3370  CB  ARG   212      -1.191  14.315 -28.619  1.00  0.00
ATOM   3371  HB2 ARG   212      -0.515  13.923 -29.379  1.00  0.00
ATOM   3372  HB3 ARG   212      -2.186  14.439 -29.047  1.00  0.00
ATOM   3373  CG  ARG   212      -0.673  15.676 -28.126  1.00  0.00
ATOM   3374  HG2 ARG   212      -1.334  16.037 -27.338  1.00  0.00
ATOM   3375  HG3 ARG   212       0.331  15.543 -27.724  1.00  0.00
ATOM   3376  CD  ARG   212      -0.634  16.699 -29.269  1.00  0.00
ATOM   3377  HD2 ARG   212      -0.123  17.599 -28.928  1.00  0.00
ATOM   3378  HD3 ARG   212      -0.093  16.273 -30.114  1.00  0.00
ATOM   3379  NE  ARG   212      -1.993  17.067 -29.714  1.00  0.00
ATOM   3380  HE  ARG   212      -2.692  17.008 -28.988  1.00  0.00
ATOM   3381  CZ  ARG   212      -2.371  17.453 -30.928  1.00  0.00
ATOM   3382  NH1 ARG   212      -3.631  17.733 -31.165  1.00  0.00
ATOM   3383 HH11 ARG   212      -4.311  17.654 -30.422  1.00  0.00
ATOM   3384 HH12 ARG   212      -3.915  18.026 -32.089  1.00  0.00
ATOM   3385  NH2 ARG   212      -1.518  17.568 -31.920  1.00  0.00
ATOM   3386 HH21 ARG   212      -0.541  17.360 -31.769  1.00  0.00
ATOM   3387 HH22 ARG   212      -1.843  17.864 -32.829  1.00  0.00
ATOM   3388  C   ARG   212      -2.319  13.638 -26.435  1.00  0.00
ATOM   3389  O   ARG   212      -1.927  14.026 -25.334  1.00  0.00
ATOM   3390  N   ALA   213      -3.625  13.505 -26.750  1.00  0.00
ATOM   3391  H   ALA   213      -3.862  13.213 -27.688  1.00  0.00
ATOM   3392  CA  ALA   213      -4.715  13.818 -25.825  1.00  0.00
ATOM   3393  HA  ALA   213      -4.561  14.823 -25.431  1.00  0.00
ATOM   3394  CB  ALA   213      -6.051  13.779 -26.549  1.00  0.00
ATOM   3395  HB1 ALA   213      -6.223  12.777 -26.941  1.00  0.00
ATOM   3396  HB2 ALA   213      -6.849  14.039 -25.854  1.00  0.00
ATOM   3397  HB3 ALA   213      -6.040  14.494 -27.372  1.00  0.00
ATOM   3398  C   ALA   213      -4.727  12.853 -24.632  1.00  0.00
ATOM   3399  O   ALA   213      -4.980  13.299 -23.511  1.00  0.00
ATOM   3400  N   SER   214      -4.431  11.550 -24.860  1.00  0.00
ATOM   3401  H   SER   214      -4.288  11.247 -25.813  1.00  0.00
ATOM   3402  CA  SER   214      -4.396  10.539 -23.796  1.00  0.00
ATOM   3403  HA  SER   214      -5.295  10.623 -23.185  1.00  0.00
ATOM   3404  CB  SER   214      -4.331   9.129 -24.377  1.00  0.00
ATOM   3405  HB2 SER   214      -4.586   8.425 -23.585  1.00  0.00
ATOM   3406  HB3 SER   214      -5.069   9.059 -25.176  1.00  0.00
ATOM   3407  OG  SER   214      -3.048   8.816 -24.891  1.00  0.00
ATOM   3408  HG  SER   214      -3.054   7.923 -25.244  1.00  0.00
ATOM   3409  C   SER   214      -3.224  10.782 -22.816  1.00  0.00
ATOM   3410  O   SER   214      -3.376  10.532 -21.619  1.00  0.00
ATOM   3411  N   LYS   215      -2.074  11.273 -23.324  1.00  0.00
ATOM   3412  H   LYS   215      -2.002  11.373 -24.326  1.00  0.00
ATOM   3413  CA  LYS   215      -0.901  11.586 -22.510  1.00  0.00
ATOM   3414  HA  LYS   215      -0.684  10.762 -21.830  1.00  0.00
ATOM   3415  CB  LYS   215       0.321  11.806 -23.422  1.00  0.00
ATOM   3416  HB2 LYS   215       0.439  10.911 -24.032  1.00  0.00
ATOM   3417  HB3 LYS   215       0.100  12.657 -24.066  1.00  0.00
ATOM   3418  CG  LYS   215       1.623  12.074 -22.648  1.00  0.00
ATOM   3419  HG2 LYS   215       1.565  13.079 -22.231  1.00  0.00
ATOM   3420  HG3 LYS   215       1.687  11.348 -21.837  1.00  0.00
ATOM   3421  CD  LYS   215       2.874  11.960 -23.539  1.00  0.00
ATOM   3422  HD2 LYS   215       3.729  12.226 -22.918  1.00  0.00
ATOM   3423  HD3 LYS   215       2.954  10.915 -23.839  1.00  0.00
ATOM   3424  CE  LYS   215       2.853  12.851 -24.790  1.00  0.00
ATOM   3425  HE2 LYS   215       3.761  12.653 -25.360  1.00  0.00
ATOM   3426  HE3 LYS   215       1.983  12.574 -25.386  1.00  0.00
ATOM   3427  NZ  LYS   215       2.784  14.294 -24.456  1.00  0.00
ATOM   3428  HZ1 LYS   215       3.590  14.551 -23.904  1.00  0.00
ATOM   3429  HZ2 LYS   215       2.773  14.837 -25.308  1.00  0.00
ATOM   3430  HZ3 LYS   215       1.942  14.478 -23.929  1.00  0.00
ATOM   3431  C   LYS   215      -1.192  12.796 -21.623  1.00  0.00
ATOM   3432  O   LYS   215      -0.795  12.806 -20.455  1.00  0.00
ATOM   3433  N   VAL   216      -1.917  13.796 -22.172  1.00  0.00
ATOM   3434  H   VAL   216      -2.131  13.722 -23.156  1.00  0.00
ATOM   3435  CA  VAL   216      -2.322  15.011 -21.463  1.00  0.00
ATOM   3436  HA  VAL   216      -1.490  15.455 -20.916  1.00  0.00
ATOM   3437  CB  VAL   216      -2.918  16.083 -22.418  1.00  0.00
ATOM   3438  HB  VAL   216      -3.651  15.601 -23.065  1.00  0.00
ATOM   3439  CG1 VAL   216      -3.590  17.212 -21.640  1.00  0.00
ATOM   3440 HG11 VAL   216      -2.857  17.695 -20.994  1.00  0.00
ATOM   3441 HG12 VAL   216      -3.996  17.944 -22.338  1.00  0.00
ATOM   3442 HG13 VAL   216      -4.398  16.804 -21.032  1.00  0.00
ATOM   3443  CG2 VAL   216      -1.850  16.641 -23.351  1.00  0.00
ATOM   3444 HG21 VAL   216      -1.433  15.833 -23.952  1.00  0.00
ATOM   3445 HG22 VAL   216      -2.295  17.389 -24.008  1.00  0.00
ATOM   3446 HG23 VAL   216      -1.057  17.102 -22.762  1.00  0.00
ATOM   3447  C   VAL   216      -3.295  14.619 -20.350  1.00  0.00
ATOM   3448  O   VAL   216      -3.022  14.925 -19.194  1.00  0.00
ATOM   3449  N   LEU   217      -4.393  13.911 -20.689  1.00  0.00
ATOM   3450  H   LEU   217      -4.540  13.736 -21.673  1.00  0.00
ATOM   3451  CA  LEU   217      -5.409  13.440 -19.739  1.00  0.00
ATOM   3452  HA  LEU   217      -5.899  14.290 -19.264  1.00  0.00
ATOM   3453  CB  LEU   217      -6.475  12.606 -20.478  1.00  0.00
ATOM   3454  HB2 LEU   217      -6.791  13.238 -21.308  1.00  0.00
ATOM   3455  HB3 LEU   217      -5.955  11.730 -20.866  1.00  0.00
ATOM   3456  CG  LEU   217      -7.710  12.156 -19.678  1.00  0.00
ATOM   3457  HG  LEU   217      -7.811  12.798 -18.803  1.00  0.00
ATOM   3458  CD1 LEU   217      -8.965  12.245 -20.514  1.00  0.00
ATOM   3459 HD11 LEU   217      -8.865  11.603 -21.389  1.00  0.00
ATOM   3460 HD12 LEU   217      -9.821  11.921 -19.922  1.00  0.00
ATOM   3461 HD13 LEU   217      -9.116  13.276 -20.835  1.00  0.00
ATOM   3462  CD2 LEU   217      -7.563  10.723 -19.188  1.00  0.00
ATOM   3463 HD21 LEU   217      -6.687  10.647 -18.543  1.00  0.00
ATOM   3464 HD22 LEU   217      -8.453  10.437 -18.627  1.00  0.00
ATOM   3465 HD23 LEU   217      -7.443  10.057 -20.042  1.00  0.00
ATOM   3466  C   LEU   217      -4.769  12.621 -18.595  1.00  0.00
ATOM   3467  O   LEU   217      -5.167  12.778 -17.442  1.00  0.00
ATOM   3468  N   GLY   218      -3.788  11.785 -18.931  1.00  0.00
ATOM   3469  H   GLY   218      -3.529  11.738 -19.906  1.00  0.00
ATOM   3470  CA  GLY   218      -3.071  10.941 -17.985  1.00  0.00
ATOM   3471  HA2 GLY   218      -3.796  10.260 -17.539  1.00  0.00
ATOM   3472  HA3 GLY   218      -2.335  10.368 -18.549  1.00  0.00
ATOM   3473  C   GLY   218      -2.363  11.701 -16.881  1.00  0.00
ATOM   3474  O   GLY   218      -2.634  11.453 -15.707  1.00  0.00
ATOM   3475  N   ILE   219      -1.461  12.637 -17.245  1.00  0.00
ATOM   3476  H   ILE   219      -1.257  12.725 -18.230  1.00  0.00
ATOM   3477  CA  ILE   219      -0.679  13.442 -16.297  1.00  0.00
ATOM   3478  HA  ILE   219      -0.215  12.801 -15.547  1.00  0.00
ATOM   3479  CB  ILE   219       0.421  14.299 -17.001  1.00  0.00
ATOM   3480  HB  ILE   219      -0.060  14.956 -17.726  1.00  0.00
ATOM   3481  CG2 ILE   219       1.205  15.147 -15.981  1.00  0.00
ATOM   3482 HG21 ILE   219       1.687  14.491 -15.256  1.00  0.00
ATOM   3483 HG22 ILE   219       1.963  15.732 -16.501  1.00  0.00
ATOM   3484 HG23 ILE   219       0.520  15.819 -15.463  1.00  0.00
ATOM   3485  CG1 ILE   219       1.389  13.411 -17.809  1.00  0.00
ATOM   3486 HG12 ILE   219       2.110  13.013 -17.095  1.00  0.00
ATOM   3487 HG13 ILE   219       0.792  12.595 -18.215  1.00  0.00
ATOM   3488  CD1 ILE   219       2.146  14.125 -18.967  1.00  0.00
ATOM   3489 HD11 ILE   219       2.744  14.941 -18.562  1.00  0.00
ATOM   3490 HD12 ILE   219       2.799  13.411 -19.469  1.00  0.00
ATOM   3491 HD13 ILE   219       1.426  14.523 -19.682  1.00  0.00
ATOM   3492  C   ILE   219      -1.609  14.315 -15.424  1.00  0.00
ATOM   3493  O   ILE   219      -1.473  14.288 -14.197  1.00  0.00
ATOM   3494  N   VAL   220      -2.547  15.064 -16.053  1.00  0.00
ATOM   3495  H   VAL   220      -2.523  15.049 -17.063  1.00  0.00
ATOM   3496  CA  VAL   220      -3.495  15.980 -15.389  1.00  0.00
ATOM   3497  HA  VAL   220      -2.979  16.675 -14.726  1.00  0.00
ATOM   3498  CB  VAL   220      -4.339  16.802 -16.415  1.00  0.00
ATOM   3499  HB  VAL   220      -4.866  16.102 -17.063  1.00  0.00
ATOM   3500  CG1 VAL   220      -5.349  17.711 -15.720  1.00  0.00
ATOM   3501 HG11 VAL   220      -4.822  18.411 -15.072  1.00  0.00
ATOM   3502 HG12 VAL   220      -5.915  18.265 -16.469  1.00  0.00
ATOM   3503 HG13 VAL   220      -6.032  17.107 -15.122  1.00  0.00
ATOM   3504  CG2 VAL   220      -3.436  17.633 -17.332  1.00  0.00
ATOM   3505 HG21 VAL   220      -2.768  16.971 -17.882  1.00  0.00
ATOM   3506 HG22 VAL   220      -4.050  18.195 -18.036  1.00  0.00
ATOM   3507 HG23 VAL   220      -2.847  18.326 -16.732  1.00  0.00
ATOM   3508  C   VAL   220      -4.386  15.209 -14.379  1.00  0.00
ATOM   3509  O   VAL   220      -4.532  15.662 -13.241  1.00  0.00
ATOM   3510  N   PHE   221      -4.942  14.050 -14.778  1.00  0.00
ATOM   3511  H   PHE   221      -4.828  13.748 -15.735  1.00  0.00
ATOM   3512  CA  PHE   221      -5.800  13.252 -13.895  1.00  0.00
ATOM   3513  HA  PHE   221      -6.481  13.914 -13.360  1.00  0.00
ATOM   3514  CB  PHE   221      -6.632  12.227 -14.691  1.00  0.00
ATOM   3515  HB2 PHE   221      -5.966  11.709 -15.381  1.00  0.00
ATOM   3516  HB3 PHE   221      -7.061  11.508 -13.993  1.00  0.00
ATOM   3517  CG  PHE   221      -7.785  12.767 -15.522  1.00  0.00
ATOM   3518  CD1 PHE   221      -8.813  11.932 -15.937  1.00  0.00
ATOM   3519  HD1 PHE   221      -8.787  10.879 -15.657  1.00  0.00
ATOM   3520  CE1 PHE   221      -9.872  12.425 -16.704  1.00  0.00
ATOM   3521  HE1 PHE   221     -10.675  11.757 -17.016  1.00  0.00
ATOM   3522  CZ  PHE   221      -9.902  13.756 -17.066  1.00  0.00
ATOM   3523  HZ  PHE   221     -10.724  14.138 -17.672  1.00  0.00
ATOM   3524  CE2 PHE   221      -8.895  14.601 -16.662  1.00  0.00
ATOM   3525  HE2 PHE   221      -8.922  15.654 -16.941  1.00  0.00
ATOM   3526  CD2 PHE   221      -7.836  14.108 -15.892  1.00  0.00
ATOM   3527  HD2 PHE   221      -7.036  14.777 -15.574  1.00  0.00
ATOM   3528  C   PHE   221      -4.985  12.560 -12.789  1.00  0.00
ATOM   3529  O   PHE   221      -5.501  12.396 -11.683  1.00  0.00
ATOM   3530  N   PHE   222      -3.713  12.195 -13.069  1.00  0.00
ATOM   3531  H   PHE   222      -3.379  12.297 -14.017  1.00  0.00
ATOM   3532  CA  PHE   222      -2.822  11.580 -12.080  1.00  0.00
ATOM   3533  HA  PHE   222      -3.362  10.789 -11.559  1.00  0.00
ATOM   3534  CB  PHE   222      -1.561  10.969 -12.735  1.00  0.00
ATOM   3535  HB2 PHE   222      -1.865  10.114 -13.339  1.00  0.00
ATOM   3536  HB3 PHE   222      -1.045  11.693 -13.365  1.00  0.00
ATOM   3537  CG  PHE   222      -0.542  10.456 -11.741  1.00  0.00
ATOM   3538  CD1 PHE   222      -0.791   9.310 -10.992  1.00  0.00
ATOM   3539  HD1 PHE   222      -1.721   8.764 -11.149  1.00  0.00
ATOM   3540  CE1 PHE   222       0.135   8.857 -10.046  1.00  0.00
ATOM   3541  HE1 PHE   222      -0.075   7.959  -9.465  1.00  0.00
ATOM   3542  CZ  PHE   222       1.313   9.546  -9.848  1.00  0.00
ATOM   3543  HZ  PHE   222       2.036   9.191  -9.113  1.00  0.00
ATOM   3544  CE2 PHE   222       1.577  10.686 -10.581  1.00  0.00
ATOM   3545  HE2 PHE   222       2.508  11.231 -10.425  1.00  0.00
ATOM   3546  CD2 PHE   222       0.649  11.142 -11.525  1.00  0.00
ATOM   3547  HD2 PHE   222       0.856  12.044 -12.101  1.00  0.00
ATOM   3548  C   PHE   222      -2.427  12.598 -10.994  1.00  0.00
ATOM   3549  O   PHE   222      -2.383  12.232  -9.820  1.00  0.00
ATOM   3550  N   LEU   223      -2.140  13.860 -11.386  1.00  0.00
ATOM   3551  H   LEU   223      -2.113  14.062 -12.375  1.00  0.00
ATOM   3552  CA  LEU   223      -1.776  14.926 -10.449  1.00  0.00
ATOM   3553  HA  LEU   223      -1.016  14.553  -9.762  1.00  0.00
ATOM   3554  CB  LEU   223      -1.219  16.161 -11.174  1.00  0.00
ATOM   3555  HB2 LEU   223      -1.939  16.324 -11.976  1.00  0.00
ATOM   3556  HB3 LEU   223      -1.235  17.013 -10.495  1.00  0.00
ATOM   3557  CG  LEU   223       0.194  16.008 -11.774  1.00  0.00
ATOM   3558  HG  LEU   223       0.234  15.077 -12.339  1.00  0.00
ATOM   3559  CD1 LEU   223       0.528  17.171 -12.691  1.00  0.00
ATOM   3560 HD11 LEU   223       0.489  18.103 -12.126  1.00  0.00
ATOM   3561 HD12 LEU   223       1.530  17.036 -13.099  1.00  0.00
ATOM   3562 HD13 LEU   223      -0.194  17.210 -13.507  1.00  0.00
ATOM   3563  CD2 LEU   223       1.266  15.860 -10.691  1.00  0.00
ATOM   3564 HD21 LEU   223       1.055  14.976 -10.089  1.00  0.00
ATOM   3565 HD22 LEU   223       2.245  15.755 -11.160  1.00  0.00
ATOM   3566 HD23 LEU   223       1.262  16.743 -10.052  1.00  0.00
ATOM   3567  C   LEU   223      -2.964  15.308  -9.561  1.00  0.00
ATOM   3568  O   LEU   223      -2.756  15.689  -8.410  1.00  0.00
ATOM   3569  N   PHE   224      -4.202  15.161 -10.078  1.00  0.00
ATOM   3570  H   PHE   224      -4.262  14.897 -11.051  1.00  0.00
ATOM   3571  CA  PHE   224      -5.445  15.395  -9.345  1.00  0.00
ATOM   3572  HA  PHE   224      -5.409  16.373  -8.864  1.00  0.00
ATOM   3573  CB  PHE   224      -6.658  15.359 -10.299  1.00  0.00
ATOM   3574  HB2 PHE   224      -6.658  16.247 -10.931  1.00  0.00
ATOM   3575  HB3 PHE   224      -6.591  14.469 -10.924  1.00  0.00
ATOM   3576  CG  PHE   224      -8.012  15.311  -9.619  1.00  0.00
ATOM   3577  CD1 PHE   224      -8.727  16.476  -9.374  1.00  0.00
ATOM   3578  HD1 PHE   224      -8.299  17.434  -9.671  1.00  0.00
ATOM   3579  CE1 PHE   224      -9.980  16.432  -8.755  1.00  0.00
ATOM   3580  HE1 PHE   224     -10.530  17.356  -8.574  1.00  0.00
ATOM   3581  CZ  PHE   224     -10.520  15.223  -8.374  1.00  0.00
ATOM   3582  HZ  PHE   224     -11.497  15.190  -7.891  1.00  0.00
ATOM   3583  CE2 PHE   224      -9.824  14.053  -8.604  1.00  0.00
ATOM   3584  HE2 PHE   224     -10.245  13.096  -8.296  1.00  0.00
ATOM   3585  CD2 PHE   224      -8.576  14.097  -9.234  1.00  0.00
ATOM   3586  HD2 PHE   224      -8.031  13.173  -9.430  1.00  0.00
ATOM   3587  C   PHE   224      -5.611  14.346  -8.244  1.00  0.00
ATOM   3588  O   PHE   224      -5.922  14.693  -7.103  1.00  0.00
ATOM   3589  N   LEU   225      -5.451  13.058  -8.611  1.00  0.00
ATOM   3590  H   LEU   225      -5.253  12.873  -9.584  1.00  0.00
ATOM   3591  CA  LEU   225      -5.610  11.922  -7.710  1.00  0.00
ATOM   3592  HA  LEU   225      -6.564  11.994  -7.187  1.00  0.00
ATOM   3593  CB  LEU   225      -5.582  10.601  -8.503  1.00  0.00
ATOM   3594  HB2 LEU   225      -4.715  10.726  -9.152  1.00  0.00
ATOM   3595  HB3 LEU   225      -5.401   9.778  -7.811  1.00  0.00
ATOM   3596  CG  LEU   225      -6.823  10.288  -9.359  1.00  0.00
ATOM   3597  HG  LEU   225      -7.197  11.219  -9.785  1.00  0.00
ATOM   3598  CD1 LEU   225      -6.485   9.320 -10.478  1.00  0.00
ATOM   3599 HD11 LEU   225      -6.111   8.389 -10.053  1.00  0.00
ATOM   3600 HD12 LEU   225      -7.380   9.117 -11.066  1.00  0.00
ATOM   3601 HD13 LEU   225      -5.721   9.758 -11.120  1.00  0.00
ATOM   3602  CD2 LEU   225      -7.967   9.749  -8.512  1.00  0.00
ATOM   3603 HD21 LEU   225      -8.245  10.490  -7.762  1.00  0.00
ATOM   3604 HD22 LEU   225      -8.825   9.540  -9.151  1.00  0.00
ATOM   3605 HD23 LEU   225      -7.651   8.831  -8.016  1.00  0.00
ATOM   3606  C   LEU   225      -4.537  11.918  -6.625  1.00  0.00
ATOM   3607  O   LEU   225      -4.824  11.554  -5.483  1.00  0.00
ATOM   3608  N   LEU   226      -3.317  12.362  -6.983  1.00  0.00
ATOM   3609  H   LEU   226      -3.216  12.629  -7.952  1.00  0.00
ATOM   3610  CA  LEU   226      -2.146  12.460  -6.110  1.00  0.00
ATOM   3611  HA  LEU   226      -1.941  11.502  -5.632  1.00  0.00
ATOM   3612  CB  LEU   226      -0.929  12.855  -6.961  1.00  0.00
ATOM   3613  HB2 LEU   226      -1.053  12.275  -7.875  1.00  0.00
ATOM   3614  HB3 LEU   226      -1.043  13.915  -7.186  1.00  0.00
ATOM   3615  CG  LEU   226       0.457  12.605  -6.387  1.00  0.00
ATOM   3616  HG  LEU   226       0.465  12.923  -5.344  1.00  0.00
ATOM   3617  CD1 LEU   226       0.832  11.123  -6.471  1.00  0.00
ATOM   3618 HD11 LEU   226       0.825  10.804  -7.513  1.00  0.00
ATOM   3619 HD12 LEU   226       1.828  10.975  -6.053  1.00  0.00
ATOM   3620 HD13 LEU   226       0.110  10.533  -5.906  1.00  0.00
ATOM   3621  CD2 LEU   226       1.488  13.433  -7.128  1.00  0.00
ATOM   3622 HD21 LEU   226       1.246  14.491  -7.027  1.00  0.00
ATOM   3623 HD22 LEU   226       2.476  13.245  -6.708  1.00  0.00
ATOM   3624 HD23 LEU   226       1.485  13.159  -8.183  1.00  0.00
ATOM   3625  C   LEU   226      -2.360  13.487  -4.996  1.00  0.00
ATOM   3626  O   LEU   226      -1.914  13.268  -3.872  1.00  0.00
ATOM   3627  N   MET   227      -3.039  14.603  -5.312  1.00  0.00
ATOM   3628  H   MET   227      -3.312  14.735  -6.276  1.00  0.00
ATOM   3629  CA  MET   227      -3.321  15.673  -4.361  1.00  0.00
ATOM   3630  HA  MET   227      -2.463  15.820  -3.705  1.00  0.00
ATOM   3631  CB  MET   227      -3.603  16.982  -5.096  1.00  0.00
ATOM   3632  HB2 MET   227      -4.319  16.767  -5.889  1.00  0.00
ATOM   3633  HB3 MET   227      -4.050  17.672  -4.381  1.00  0.00
ATOM   3634  CG  MET   227      -2.356  17.612  -5.696  1.00  0.00
ATOM   3635  HG2 MET   227      -1.673  17.849  -4.881  1.00  0.00
ATOM   3636  HG3 MET   227      -1.892  16.879  -6.356  1.00  0.00
ATOM   3637  SD  MET   227      -2.709  19.117  -6.633  1.00  0.00
ATOM   3638  CE  MET   227      -2.777  20.320  -5.293  1.00  0.00
ATOM   3639  HE1 MET   227      -1.820  20.339  -4.772  1.00  0.00
ATOM   3640  HE2 MET   227      -2.988  21.308  -5.702  1.00  0.00
ATOM   3641  HE3 MET   227      -3.565  20.041  -4.593  1.00  0.00
ATOM   3642  C   MET   227      -4.480  15.312  -3.409  1.00  0.00
ATOM   3643  O   MET   227      -4.609  15.938  -2.355  1.00  0.00
ATOM   3644  N   TRP   228      -5.295  14.293  -3.757  1.00  0.00
ATOM   3645  H   TRP   228      -5.171  13.882  -4.671  1.00  0.00
ATOM   3646  CA  TRP   228      -6.388  13.799  -2.915  1.00  0.00
ATOM   3647  HA  TRP   228      -6.699  14.584  -2.225  1.00  0.00
ATOM   3648  CB  TRP   228      -7.597  13.386  -3.764  1.00  0.00
ATOM   3649  HB2 TRP   228      -7.263  13.107  -4.763  1.00  0.00
ATOM   3650  HB3 TRP   228      -8.112  12.542  -3.304  1.00  0.00
ATOM   3651  CG  TRP   228      -8.619  14.467  -3.940  1.00  0.00
ATOM   3652  CD1 TRP   228      -8.936  15.112  -5.098  1.00  0.00
ATOM   3653  HD1 TRP   228      -8.393  14.810  -5.994  1.00  0.00
ATOM   3654  NE1 TRP   228      -9.920  16.047  -4.867  1.00  0.00
ATOM   3655  HE1 TRP   228     -10.333  16.648  -5.566  1.00  0.00
ATOM   3656  CE2 TRP   228     -10.251  16.028  -3.538  1.00  0.00
ATOM   3657  CZ2 TRP   228     -11.181  16.790  -2.825  1.00  0.00
ATOM   3658  HZ2 TRP   228     -11.764  17.537  -3.363  1.00  0.00
ATOM   3659  CH2 TRP   228     -11.301  16.545  -1.475  1.00  0.00
ATOM   3660  HH2 TRP   228     -12.030  17.107  -0.891  1.00  0.00
ATOM   3661  CZ3 TRP   228     -10.506  15.586  -0.829  1.00  0.00
ATOM   3662  HZ3 TRP   228     -10.603  15.407   0.242  1.00  0.00
ATOM   3663  CE3 TRP   228      -9.575  14.838  -1.532  1.00  0.00
ATOM   3664  HE3 TRP   228      -8.938  14.152  -0.973  1.00  0.00
ATOM   3665  CD2 TRP   228      -9.454  15.037  -2.920  1.00  0.00
ATOM   3666  C   TRP   228      -5.923  12.620  -2.034  1.00  0.00
ATOM   3667  O   TRP   228      -6.579  12.304  -1.037  1.00  0.00
ATOM   3668  N   CYS   229      -4.782  11.988  -2.404  1.00  0.00
ATOM   3669  H   CYS   229      -4.377  12.283  -3.281  1.00  0.00
ATOM   3670  CA  CYS   229      -4.160  10.865  -1.692  1.00  0.00
ATOM   3671  HA  CYS   229      -4.862  10.032  -1.644  1.00  0.00
ATOM   3672  CB  CYS   229      -2.895  10.396  -2.400  1.00  0.00
ATOM   3673  HB2 CYS   229      -2.345  11.247  -2.802  1.00  0.00
ATOM   3674  HB3 CYS   229      -2.256   9.843  -1.712  1.00  0.00
ATOM   3675  SG  CYS   229      -3.199   9.293  -3.796  1.00  0.00
ATOM   3676  HG  CYS   229      -1.920   9.123  -4.120  1.00  0.00
ATOM   3677  C   CYS   229      -3.867  11.190  -0.217  1.00  0.00
ATOM   3678  O   CYS   229      -4.208  10.350   0.622  1.00  0.00
ATOM   3679  N   PRO   230      -3.246  12.349   0.153  1.00  0.00
ATOM   3680  CD  PRO   230      -2.747  13.476  -0.667  1.00  0.00
ATOM   3681  HD2 PRO   230      -3.576  14.138  -0.920  1.00  0.00
ATOM   3682  HD3 PRO   230      -2.299  13.090  -1.583  1.00  0.00
ATOM   3683  CG  PRO   230      -1.743  14.129   0.228  1.00  0.00
ATOM   3684  HG2 PRO   230      -1.619  15.179  -0.038  1.00  0.00
ATOM   3685  HG3 PRO   230      -0.781  13.621   0.159  1.00  0.00
ATOM   3686  CB  PRO   230      -2.320  13.980   1.574  1.00  0.00
ATOM   3687  HB2 PRO   230      -3.079  14.744   1.742  1.00  0.00
ATOM   3688  HB3 PRO   230      -1.566  14.040   2.359  1.00  0.00
ATOM   3689  CA  PRO   230      -2.967  12.594   1.576  1.00  0.00
ATOM   3690  HA  PRO   230      -2.267  11.830   1.913  1.00  0.00
ATOM   3691  C   PRO   230      -4.224  12.553   2.447  1.00  0.00
ATOM   3692  O   PRO   230      -4.182  11.925   3.504  1.00  0.00
ATOM   3693  N   PHE   231      -5.349  13.147   1.979  1.00  0.00
ATOM   3694  H   PHE   231      -5.308  13.653   1.106  1.00  0.00
ATOM   3695  CA  PHE   231      -6.600  13.173   2.737  1.00  0.00
ATOM   3696  HA  PHE   231      -6.392  13.540   3.742  1.00  0.00
ATOM   3697  CB  PHE   231      -7.669  14.081   2.091  1.00  0.00
ATOM   3698  HB2 PHE   231      -7.347  15.119   2.179  1.00  0.00
ATOM   3699  HB3 PHE   231      -7.845  13.843   1.042  1.00  0.00
ATOM   3700  CG  PHE   231      -9.011  13.983   2.789  1.00  0.00
ATOM   3701  CD1 PHE   231      -9.216  14.584   4.028  1.00  0.00
ATOM   3702  HD1 PHE   231      -8.412  15.172   4.470  1.00  0.00
ATOM   3703  CE1 PHE   231     -10.430  14.442   4.703  1.00  0.00
ATOM   3704  HE1 PHE   231     -10.574  14.914   5.675  1.00  0.00
ATOM   3705  CZ  PHE   231     -11.446  13.704   4.139  1.00  0.00
ATOM   3706  HZ  PHE   231     -12.395  13.593   4.664  1.00  0.00
ATOM   3707  CE2 PHE   231     -11.263  13.104   2.909  1.00  0.00
ATOM   3708  HE2 PHE   231     -12.067  12.516   2.467  1.00  0.00
ATOM   3709  CD2 PHE   231     -10.051  13.249   2.232  1.00  0.00
ATOM   3710  HD2 PHE   231      -9.913  12.784   1.256  1.00  0.00
ATOM   3711  C   PHE   231      -7.173  11.776   2.960  1.00  0.00
ATOM   3712  O   PHE   231      -7.473  11.446   4.103  1.00  0.00
ATOM   3713  N   PHE   232      -7.345  10.973   1.892  1.00  0.00
ATOM   3714  H   PHE   232      -7.139  11.335   0.972  1.00  0.00
ATOM   3715  CA  PHE   232      -7.958   9.648   1.996  1.00  0.00
ATOM   3716  HA  PHE   232      -8.809   9.693   2.676  1.00  0.00
ATOM   3717  CB  PHE   232      -8.450   9.157   0.624  1.00  0.00
ATOM   3718  HB2 PHE   232      -7.704   9.259  -0.164  1.00  0.00
ATOM   3719  HB3 PHE   232      -8.748   8.112   0.709  1.00  0.00
ATOM   3720  CG  PHE   232      -9.675   9.921   0.163  1.00  0.00
ATOM   3721  CD1 PHE   232     -10.907   9.740   0.789  1.00  0.00
ATOM   3722  HD1 PHE   232     -10.987   9.018   1.601  1.00  0.00
ATOM   3723  CE1 PHE   232     -12.032  10.470   0.388  1.00  0.00
ATOM   3724  HE1 PHE   232     -12.987  10.318   0.891  1.00  0.00
ATOM   3725  CZ  PHE   232     -11.933  11.378  -0.639  1.00  0.00
ATOM   3726  HZ  PHE   232     -12.809  11.944  -0.956  1.00  0.00
ATOM   3727  CE2 PHE   232     -10.720  11.572  -1.269  1.00  0.00
ATOM   3728  HE2 PHE   232     -10.646  12.283  -2.092  1.00  0.00
ATOM   3729  CD2 PHE   232      -9.587  10.859  -0.855  1.00  0.00
ATOM   3730  HD2 PHE   232      -8.625  11.039  -1.334  1.00  0.00
ATOM   3731  C   PHE   232      -7.063   8.595   2.686  1.00  0.00
ATOM   3732  O   PHE   232      -7.610   7.646   3.254  1.00  0.00
ATOM   3733  N   ILE   233      -5.722   8.773   2.696  1.00  0.00
ATOM   3734  H   ILE   233      -5.310   9.513   2.145  1.00  0.00
ATOM   3735  CA  ILE   233      -4.825   7.828   3.374  1.00  0.00
ATOM   3736  HA  ILE   233      -5.236   6.819   3.347  1.00  0.00
ATOM   3737  CB  ILE   233      -3.389   7.821   2.762  1.00  0.00
ATOM   3738  HB  ILE   233      -3.080   8.854   2.602  1.00  0.00
ATOM   3739  CG2 ILE   233      -2.374   7.119   3.686  1.00  0.00
ATOM   3740 HG21 ILE   233      -2.682   6.086   3.846  1.00  0.00
ATOM   3741 HG22 ILE   233      -1.388   7.136   3.223  1.00  0.00
ATOM   3742 HG23 ILE   233      -2.334   7.638   4.644  1.00  0.00
ATOM   3743  CG1 ILE   233      -3.401   7.155   1.362  1.00  0.00
ATOM   3744 HG12 ILE   233      -3.452   6.081   1.538  1.00  0.00
ATOM   3745 HG13 ILE   233      -4.319   7.487   0.877  1.00  0.00
ATOM   3746  CD1 ILE   233      -2.199   7.469   0.454  1.00  0.00
ATOM   3747 HD11 ILE   233      -1.281   7.137   0.938  1.00  0.00
ATOM   3748 HD12 ILE   233      -2.316   6.949  -0.497  1.00  0.00
ATOM   3749 HD13 ILE   233      -2.148   8.543   0.277  1.00  0.00
ATOM   3750  C   ILE   233      -4.841   8.119   4.898  1.00  0.00
ATOM   3751  O   ILE   233      -5.055   7.192   5.683  1.00  0.00
ATOM   3752  N   THR   234      -4.651   9.403   5.301  1.00  0.00
ATOM   3753  H   THR   234      -4.454  10.075   4.573  1.00  0.00
ATOM   3754  CA  THR   234      -4.638   9.866   6.706  1.00  0.00
ATOM   3755  HA  THR   234      -3.921   9.299   7.300  1.00  0.00
ATOM   3756  CB  THR   234      -4.266  11.358   6.779  1.00  0.00
ATOM   3757  HB  THR   234      -5.092  11.928   6.353  1.00  0.00
ATOM   3758  CG2 THR   234      -4.002  11.833   8.202  1.00  0.00
ATOM   3759 HG21 THR   234      -3.176  11.264   8.628  1.00  0.00
ATOM   3760 HG22 THR   234      -3.745  12.892   8.190  1.00  0.00
ATOM   3761 HG23 THR   234      -4.896  11.684   8.807  1.00  0.00
ATOM   3762  OG1 THR   234      -3.105  11.583   5.981  1.00  0.00
ATOM   3763  HG1 THR   234      -2.865  12.512   6.020  1.00  0.00
ATOM   3764  C   THR   234      -5.996   9.594   7.366  1.00  0.00
ATOM   3765  O   THR   234      -6.052   9.225   8.542  1.00  0.00
ATOM   3766  N   ASN   235      -7.076   9.761   6.588  1.00  0.00
ATOM   3767  H   ASN   235      -6.894  10.100   5.654  1.00  0.00
ATOM   3768  CA  ASN   235      -8.459   9.515   6.976  1.00  0.00
ATOM   3769  HA  ASN   235      -8.770  10.210   7.756  1.00  0.00
ATOM   3770  CB  ASN   235      -9.351   9.719   5.758  1.00  0.00
ATOM   3771  HB2 ASN   235      -9.027  10.587   5.184  1.00  0.00
ATOM   3772  HB3 ASN   235      -9.213   8.817   5.161  1.00  0.00
ATOM   3773  CG  ASN   235     -10.798   9.867   6.068  1.00  0.00
ATOM   3774  OD1 ASN   235     -11.214  10.805   6.756  1.00  0.00
ATOM   3775  ND2 ASN   235     -11.599   8.983   5.495  1.00  0.00
ATOM   3776 HD21 ASN   235     -12.594   9.025   5.662  1.00  0.00
ATOM   3777 HD22 ASN   235     -11.211   8.270   4.893  1.00  0.00
ATOM   3778  C   ASN   235      -8.609   8.092   7.508  1.00  0.00
ATOM   3779  O   ASN   235      -9.040   7.909   8.646  1.00  0.00
ATOM   3780  N   ILE   236      -8.187   7.099   6.698  1.00  0.00
ATOM   3781  H   ILE   236      -7.898   7.385   5.773  1.00  0.00
ATOM   3782  CA  ILE   236      -8.219   5.668   7.003  1.00  0.00
ATOM   3783  HA  ILE   236      -9.152   5.320   7.446  1.00  0.00
ATOM   3784  CB  ILE   236      -7.940   4.876   5.692  1.00  0.00
ATOM   3785  HB  ILE   236      -7.366   5.529   5.035  1.00  0.00
ATOM   3786  CG2 ILE   236      -7.164   3.556   5.913  1.00  0.00
ATOM   3787 HG21 ILE   236      -7.738   2.902   6.570  1.00  0.00
ATOM   3788 HG22 ILE   236      -7.008   3.061   4.955  1.00  0.00
ATOM   3789 HG23 ILE   236      -6.199   3.774   6.371  1.00  0.00
ATOM   3790  CG1 ILE   236      -9.261   4.633   4.939  1.00  0.00
ATOM   3791 HG12 ILE   236      -9.622   3.652   5.248  1.00  0.00
ATOM   3792 HG13 ILE   236      -9.959   5.399   5.276  1.00  0.00
ATOM   3793  CD1 ILE   236      -9.156   4.676   3.481  1.00  0.00
ATOM   3794 HD11 ILE   236      -8.458   3.909   3.144  1.00  0.00
ATOM   3795 HD12 ILE   236     -10.136   4.494   3.040  1.00  0.00
ATOM   3796 HD13 ILE   236      -8.795   5.657   3.171  1.00  0.00
ATOM   3797  C   ILE   236      -7.239   5.340   8.154  1.00  0.00
ATOM   3798  O   ILE   236      -7.562   4.489   8.988  1.00  0.00
ATOM   3799  N   THR   237      -6.078   6.037   8.214  1.00  0.00
ATOM   3800  H   THR   237      -5.880   6.668   7.451  1.00  0.00
ATOM   3801  CA  THR   237      -5.057   5.864   9.258  1.00  0.00
ATOM   3802  HA  THR   237      -4.793   4.813   9.374  1.00  0.00
ATOM   3803  CB  THR   237      -3.783   6.655   8.905  1.00  0.00
ATOM   3804  HB  THR   237      -4.030   7.716   8.939  1.00  0.00
ATOM   3805  CG2 THR   237      -2.623   6.372   9.860  1.00  0.00
ATOM   3806 HG21 THR   237      -2.375   5.311   9.826  1.00  0.00
ATOM   3807 HG22 THR   237      -1.754   6.958   9.560  1.00  0.00
ATOM   3808 HG23 THR   237      -2.912   6.645  10.875  1.00  0.00
ATOM   3809  OG1 THR   237      -3.385   6.324   7.577  1.00  0.00
ATOM   3810  HG1 THR   237      -2.591   6.813   7.350  1.00  0.00
ATOM   3811  C   THR   237      -5.630   6.266  10.634  1.00  0.00
ATOM   3812  O   THR   237      -5.451   5.527  11.597  1.00  0.00
ATOM   3813  N   LEU   238      -6.344   7.407  10.707  1.00  0.00
ATOM   3814  H   LEU   238      -6.407   7.968   9.869  1.00  0.00
ATOM   3815  CA  LEU   238      -6.973   7.914  11.933  1.00  0.00
ATOM   3816  HA  LEU   238      -6.235   7.987  12.732  1.00  0.00
ATOM   3817  CB  LEU   238      -7.562   9.319  11.675  1.00  0.00
ATOM   3818  HB2 LEU   238      -6.736   9.860  11.214  1.00  0.00
ATOM   3819  HB3 LEU   238      -8.358   9.181  10.944  1.00  0.00
ATOM   3820  CG  LEU   238      -8.100  10.128  12.874  1.00  0.00
ATOM   3821  HG  LEU   238      -8.953   9.591  13.288  1.00  0.00
ATOM   3822  CD1 LEU   238      -7.044  10.324  13.963  1.00  0.00
ATOM   3823 HD11 LEU   238      -6.190  10.861  13.550  1.00  0.00
ATOM   3824 HD12 LEU   238      -7.471  10.899  14.785  1.00  0.00
ATOM   3825 HD13 LEU   238      -6.717   9.352  14.332  1.00  0.00
ATOM   3826  CD2 LEU   238      -8.592  11.488  12.425  1.00  0.00
ATOM   3827 HD21 LEU   238      -9.394  11.363  11.697  1.00  0.00
ATOM   3828 HD22 LEU   238      -8.967  12.042  13.286  1.00  0.00
ATOM   3829 HD23 LEU   238      -7.770  12.040  11.969  1.00  0.00
ATOM   3830  C   LEU   238      -8.062   6.948  12.451  1.00  0.00
ATOM   3831  O   LEU   238      -8.231   6.815  13.664  1.00  0.00
ATOM   3832  N   VAL   239      -8.765   6.258  11.533  1.00  0.00
ATOM   3833  H   VAL   239      -8.579   6.471  10.564  1.00  0.00
ATOM   3834  CA  VAL   239      -9.835   5.310  11.841  1.00  0.00
ATOM   3835  HA  VAL   239     -10.411   5.610  12.717  1.00  0.00
ATOM   3836  CB  VAL   239     -10.816   5.132  10.635  1.00  0.00
ATOM   3837  HB  VAL   239     -10.232   4.876   9.751  1.00  0.00
ATOM   3838  CG1 VAL   239     -11.843   4.034  10.901  1.00  0.00
ATOM   3839 HG11 VAL   239     -12.428   4.289  11.784  1.00  0.00
ATOM   3840 HG12 VAL   239     -12.506   3.940  10.041  1.00  0.00
ATOM   3841 HG13 VAL   239     -11.329   3.087  11.068  1.00  0.00
ATOM   3842  CG2 VAL   239     -11.521   6.443  10.291  1.00  0.00
ATOM   3843 HG21 VAL   239     -10.779   7.196  10.025  1.00  0.00
ATOM   3844 HG22 VAL   239     -12.195   6.284   9.449  1.00  0.00
ATOM   3845 HG23 VAL   239     -12.093   6.786  11.153  1.00  0.00
ATOM   3846  C   VAL   239      -9.240   3.964  12.297  1.00  0.00
ATOM   3847  O   VAL   239      -9.561   3.511  13.393  1.00  0.00
ATOM   3848  N   LEU   240      -8.395   3.330  11.458  1.00  0.00
ATOM   3849  H   LEU   240      -8.198   3.769  10.570  1.00  0.00
ATOM   3850  CA  LEU   240      -7.822   2.005  11.721  1.00  0.00
ATOM   3851  HA  LEU   240      -8.597   1.340  12.103  1.00  0.00
ATOM   3852  CB  LEU   240      -7.241   1.394  10.433  1.00  0.00
ATOM   3853  HB2 LEU   240      -6.613   2.182  10.018  1.00  0.00
ATOM   3854  HB3 LEU   240      -6.616   0.558  10.745  1.00  0.00
ATOM   3855  CG  LEU   240      -8.238   0.917   9.363  1.00  0.00
ATOM   3856  HG  LEU   240      -8.941   1.723   9.153  1.00  0.00
ATOM   3857  CD1 LEU   240      -7.518   0.535   8.095  1.00  0.00
ATOM   3858 HD11 LEU   240      -6.815  -0.271   8.305  1.00  0.00
ATOM   3859 HD12 LEU   240      -8.242   0.201   7.352  1.00  0.00
ATOM   3860 HD13 LEU   240      -6.976   1.399   7.710  1.00  0.00
ATOM   3861  CD2 LEU   240      -9.049  -0.280   9.844  1.00  0.00
ATOM   3862 HD21 LEU   240      -9.610  -0.004  10.737  1.00  0.00
ATOM   3863 HD22 LEU   240      -9.742  -0.588   9.061  1.00  0.00
ATOM   3864 HD23 LEU   240      -8.376  -1.105  10.078  1.00  0.00
ATOM   3865  C   LEU   240      -6.751   1.980  12.828  1.00  0.00
ATOM   3866  O   LEU   240      -6.782   1.067  13.656  1.00  0.00
ATOM   3867  N   CYX   241      -5.798   2.934  12.831  1.00  0.00
ATOM   3868  H   CYX   241      -5.780   3.610  12.081  1.00  0.00
ATOM   3869  CA  CYX   241      -4.722   2.971  13.827  1.00  0.00
ATOM   3870  HA  CYX   241      -4.453   1.954  14.111  1.00  0.00
ATOM   3871  CB  CYX   241      -3.482   3.666  13.268  1.00  0.00
ATOM   3872  HB2 CYX   241      -3.176   3.176  12.344  1.00  0.00
ATOM   3873  HB3 CYX   241      -3.712   4.712  13.065  1.00  0.00
ATOM   3874  SG  CYX   241      -2.061   3.699  14.396  1.00  0.00
ATOM   3875  C   CYX   241      -5.210   3.631  15.122  1.00  0.00
ATOM   3876  O   CYX   241      -5.602   4.801  15.119  1.00  0.00
ATOM   3877  N   ASP   242      -5.190   2.857  16.223  1.00  0.00
ATOM   3878  H   ASP   242      -4.881   1.903  16.103  1.00  0.00
ATOM   3879  CA  ASP   242      -5.604   3.291  17.562  1.00  0.00
ATOM   3880  HA  ASP   242      -6.306   4.121  17.484  1.00  0.00
ATOM   3881  CB  ASP   242      -6.289   2.140  18.300  1.00  0.00
ATOM   3882  HB2 ASP   242      -5.574   1.319  18.355  1.00  0.00
ATOM   3883  HB3 ASP   242      -6.507   2.499  19.306  1.00  0.00
ATOM   3884  CG  ASP   242      -7.585   1.647  17.640  1.00  0.00
ATOM   3885  OD1 ASP   242      -8.010   0.531  18.007  1.00  0.00
ATOM   3886  OD2 ASP   242      -8.139   2.381  16.791  1.00  0.00
ATOM   3887  C   ASP   242      -4.402   3.773  18.382  1.00  0.00
ATOM   3888  O   ASP   242      -4.563   4.619  19.263  1.00  0.00
ATOM   3889  N   SER   243      -3.202   3.234  18.082  1.00  0.00
ATOM   3890  H   SER   243      -3.196   2.518  17.369  1.00  0.00
ATOM   3891  CA  SER   243      -1.934   3.569  18.742  1.00  0.00
ATOM   3892  HA  SER   243      -2.089   3.672  19.816  1.00  0.00
ATOM   3893  CB  SER   243      -0.908   2.465  18.501  1.00  0.00
ATOM   3894  HB2 SER   243       0.057   2.800  18.882  1.00  0.00
ATOM   3895  HB3 SER   243      -1.223   1.575  19.045  1.00  0.00
ATOM   3896  OG  SER   243      -0.791   2.159  17.121  1.00  0.00
ATOM   3897  HG  SER   243      -0.140   1.463  17.002  1.00  0.00
ATOM   3898  C   SER   243      -1.366   4.916  18.266  1.00  0.00
ATOM   3899  O   SER   243      -0.579   5.528  18.986  1.00  0.00
ATOM   3900  N   CYX   244      -1.756   5.366  17.057  1.00  0.00
ATOM   3901  H   CYX   244      -2.359   4.754  16.527  1.00  0.00
ATOM   3902  CA  CYX   244      -1.318   6.621  16.435  1.00  0.00
ATOM   3903  HA  CYX   244      -0.230   6.681  16.450  1.00  0.00
ATOM   3904  CB  CYX   244      -1.790   6.690  14.986  1.00  0.00
ATOM   3905  HB2 CYX   244      -2.876   6.607  14.953  1.00  0.00
ATOM   3906  HB3 CYX   244      -1.485   7.641  14.549  1.00  0.00
ATOM   3907  SG  CYX   244      -1.087   5.418  13.904  1.00  0.00
ATOM   3908  C   CYX   244      -1.808   7.836  17.227  1.00  0.00
ATOM   3909  O   CYX   244      -2.871   7.775  17.851  1.00  0.00
ATOM   3910  N   ASN   245      -1.042   8.946  17.177  1.00  0.00
ATOM   3911  H   ASN   245      -0.156   8.888  16.695  1.00  0.00
ATOM   3912  CA  ASN   245      -1.385  10.200  17.852  1.00  0.00
ATOM   3913  HA  ASN   245      -1.769   9.984  18.849  1.00  0.00
ATOM   3914  CB  ASN   245      -0.160  11.105  17.986  1.00  0.00
ATOM   3915  HB2 ASN   245       0.646  10.520  18.429  1.00  0.00
ATOM   3916  HB3 ASN   245       0.135  11.432  16.989  1.00  0.00
ATOM   3917  CG  ASN   245      -0.398  12.321  18.841  1.00  0.00
ATOM   3918  OD1 ASN   245      -0.948  13.326  18.389  1.00  0.00
ATOM   3919  ND2 ASN   245       0.013  12.259  20.095  1.00  0.00
ATOM   3920 HD21 ASN   245      -0.124  13.050  20.708  1.00  0.00
ATOM   3921 HD22 ASN   245       0.463  11.421  20.435  1.00  0.00
ATOM   3922  C   ASN   245      -2.529  10.896  17.094  1.00  0.00
ATOM   3923  O   ASN   245      -2.331  11.407  15.987  1.00  0.00
ATOM   3924  N   GLN   246      -3.730  10.877  17.699  1.00  0.00
ATOM   3925  H   GLN   246      -3.767  10.400  18.589  1.00  0.00
ATOM   3926  CA  GLN   246      -4.975  11.429  17.154  1.00  0.00
ATOM   3927  HA  GLN   246      -5.168  11.000  16.171  1.00  0.00
ATOM   3928  CB  GLN   246      -6.165  11.102  18.077  1.00  0.00
ATOM   3929  HB2 GLN   246      -6.013  11.668  18.996  1.00  0.00
ATOM   3930  HB3 GLN   246      -7.061  11.463  17.572  1.00  0.00
ATOM   3931  CG  GLN   246      -6.332   9.616  18.414  1.00  0.00
ATOM   3932  HG2 GLN   246      -5.368   9.234  18.750  1.00  0.00
ATOM   3933  HG3 GLN   246      -7.062   9.514  19.217  1.00  0.00
ATOM   3934  CD  GLN   246      -6.791   8.795  17.238  1.00  0.00
ATOM   3935  OE1 GLN   246      -7.969   8.803  16.868  1.00  0.00
ATOM   3936  NE2 GLN   246      -5.872   8.058  16.631  1.00  0.00
ATOM   3937 HE21 GLN   246      -6.129   7.489  15.837  1.00  0.00
ATOM   3938 HE22 GLN   246      -4.919   8.068  16.965  1.00  0.00
ATOM   3939  C   GLN   246      -4.899  12.945  16.933  1.00  0.00
ATOM   3940  O   GLN   246      -5.461  13.433  15.955  1.00  0.00
ATOM   3941  N   THR   247      -4.200  13.673  17.827  1.00  0.00
ATOM   3942  H   THR   247      -3.806  13.175  18.612  1.00  0.00
ATOM   3943  CA  THR   247      -4.029  15.132  17.770  1.00  0.00
ATOM   3944  HA  THR   247      -4.967  15.672  17.636  1.00  0.00
ATOM   3945  CB  THR   247      -3.344  15.646  19.049  1.00  0.00
ATOM   3946  HB  THR   247      -2.277  15.440  18.964  1.00  0.00
ATOM   3947  CG2 THR   247      -3.557  17.139  19.268  1.00  0.00
ATOM   3948 HG21 THR   247      -4.624  17.346  19.354  1.00  0.00
ATOM   3949 HG22 THR   247      -3.053  17.448  20.184  1.00  0.00
ATOM   3950 HG23 THR   247      -3.147  17.693  18.423  1.00  0.00
ATOM   3951  OG1 THR   247      -3.786  14.896  20.186  1.00  0.00
ATOM   3952  HG1 THR   247      -3.352  15.226  20.976  1.00  0.00
ATOM   3953  C   THR   247      -3.226  15.559  16.527  1.00  0.00
ATOM   3954  O   THR   247      -3.626  16.500  15.837  1.00  0.00
ATOM   3955  N   THR   248      -2.093  14.876  16.262  1.00  0.00
ATOM   3956  H   THR   248      -1.810  14.176  16.932  1.00  0.00
ATOM   3957  CA  THR   248      -1.205  15.155  15.134  1.00  0.00
ATOM   3958  HA  THR   248      -1.025  16.228  15.071  1.00  0.00
ATOM   3959  CB  THR   248       0.156  14.434  15.333  1.00  0.00
ATOM   3960  HB  THR   248      -0.045  13.364  15.373  1.00  0.00
ATOM   3961  CG2 THR   248       1.171  14.721  14.222  1.00  0.00
ATOM   3962 HG21 THR   248       1.373  15.791  14.182  1.00  0.00
ATOM   3963 HG22 THR   248       2.097  14.184  14.428  1.00  0.00
ATOM   3964 HG23 THR   248       0.766  14.392  13.265  1.00  0.00
ATOM   3965  OG1 THR   248       0.742  14.861  16.542  1.00  0.00
ATOM   3966  HG1 THR   248       1.583  14.415  16.665  1.00  0.00
ATOM   3967  C   THR   248      -1.877  14.781  13.808  1.00  0.00
ATOM   3968  O   THR   248      -1.731  15.525  12.838  1.00  0.00
ATOM   3969  N   LEU   249      -2.630  13.657  13.771  1.00  0.00
ATOM   3970  H   LEU   249      -2.669  13.067  14.590  1.00  0.00
ATOM   3971  CA  LEU   249      -3.324  13.210  12.557  1.00  0.00
ATOM   3972  HA  LEU   249      -2.637  13.262  11.712  1.00  0.00
ATOM   3973  CB  LEU   249      -3.830  11.768  12.689  1.00  0.00
ATOM   3974  HB2 LEU   249      -4.348  11.756  13.648  1.00  0.00
ATOM   3975  HB3 LEU   249      -4.551  11.617  11.886  1.00  0.00
ATOM   3976  CG  LEU   249      -2.787  10.644  12.658  1.00  0.00
ATOM   3977  HG  LEU   249      -2.015  10.856  13.398  1.00  0.00
ATOM   3978  CD1 LEU   249      -3.434   9.312  12.971  1.00  0.00
ATOM   3979 HD11 LEU   249      -4.205   9.099  12.231  1.00  0.00
ATOM   3980 HD12 LEU   249      -2.679   8.526  12.945  1.00  0.00
ATOM   3981 HD13 LEU   249      -3.884   9.350  13.963  1.00  0.00
ATOM   3982  CD2 LEU   249      -2.092  10.555  11.305  1.00  0.00
ATOM   3983 HD21 LEU   249      -1.586  11.497  11.093  1.00  0.00
ATOM   3984 HD22 LEU   249      -1.361   9.747  11.324  1.00  0.00
ATOM   3985 HD23 LEU   249      -2.831  10.357  10.529  1.00  0.00
ATOM   3986  C   LEU   249      -4.484  14.145  12.177  1.00  0.00
ATOM   3987  O   LEU   249      -4.750  14.317  10.989  1.00  0.00
ATOM   3988  N   GLN   250      -5.158  14.755  13.172  1.00  0.00
ATOM   3989  H   GLN   250      -4.930  14.502  14.123  1.00  0.00
ATOM   3990  CA  GLN   250      -6.248  15.709  12.949  1.00  0.00
ATOM   3991  HA  GLN   250      -6.943  15.306  12.212  1.00  0.00
ATOM   3992  CB  GLN   250      -7.013  15.974  14.249  1.00  0.00
ATOM   3993  HB2 GLN   250      -6.289  15.984  15.063  1.00  0.00
ATOM   3994  HB3 GLN   250      -7.478  16.956  14.165  1.00  0.00
ATOM   3995  CG  GLN   250      -8.089  14.923  14.536  1.00  0.00
ATOM   3996  HG2 GLN   250      -8.937  15.136  13.885  1.00  0.00
ATOM   3997  HG3 GLN   250      -7.687  13.938  14.298  1.00  0.00
ATOM   3998  CD  GLN   250      -8.569  14.915  15.968  1.00  0.00
ATOM   3999  OE1 GLN   250      -8.690  13.857  16.591  1.00  0.00
ATOM   4000  NE2 GLN   250      -8.869  16.084  16.524  1.00  0.00
ATOM   4001 HE21 GLN   250      -9.193  16.117  17.480  1.00  0.00
ATOM   4002 HE22 GLN   250      -8.772  16.934  15.988  1.00  0.00
ATOM   4003  C   GLN   250      -5.695  17.014  12.355  1.00  0.00
ATOM   4004  O   GLN   250      -6.281  17.561  11.423  1.00  0.00
ATOM   4005  N   MET   251      -4.530  17.468  12.859  1.00  0.00
ATOM   4006  H   MET   251      -4.164  16.956  13.649  1.00  0.00
ATOM   4007  CA  MET   251      -3.800  18.657  12.402  1.00  0.00
ATOM   4008  HA  MET   251      -4.436  19.540  12.464  1.00  0.00
ATOM   4009  CB  MET   251      -2.565  18.874  13.302  1.00  0.00
ATOM   4010  HB2 MET   251      -2.940  19.055  14.309  1.00  0.00
ATOM   4011  HB3 MET   251      -2.000  17.942  13.288  1.00  0.00
ATOM   4012  CG  MET   251      -1.655  20.028  12.882  1.00  0.00
ATOM   4013  HG2 MET   251      -2.253  20.727  12.297  1.00  0.00
ATOM   4014  HG3 MET   251      -1.304  20.521  13.788  1.00  0.00
ATOM   4015  SD  MET   251      -0.222  19.498  11.897  1.00  0.00
ATOM   4016  CE  MET   251       0.822  18.815  13.177  1.00  0.00
ATOM   4017  HE1 MET   251       0.302  17.994  13.671  1.00  0.00
ATOM   4018  HE2 MET   251       1.746  18.445  12.734  1.00  0.00
ATOM   4019  HE3 MET   251       1.055  19.589  13.908  1.00  0.00
ATOM   4020  C   MET   251      -3.406  18.497  10.918  1.00  0.00
ATOM   4021  O   MET   251      -3.552  19.446  10.145  1.00  0.00
ATOM   4022  N   LEU   252      -2.933  17.290  10.527  1.00  0.00
ATOM   4023  H   LEU   252      -2.802  16.586  11.239  1.00  0.00
ATOM   4024  CA  LEU   252      -2.538  16.970   9.150  1.00  0.00
ATOM   4025  HA  LEU   252      -1.893  17.761   8.768  1.00  0.00
ATOM   4026  CB  LEU   252      -1.771  15.628   9.076  1.00  0.00
ATOM   4027  HB2 LEU   252      -2.484  14.936   9.523  1.00  0.00
ATOM   4028  HB3 LEU   252      -1.614  15.362   8.031  1.00  0.00
ATOM   4029  CG  LEU   252      -0.433  15.546   9.833  1.00  0.00
ATOM   4030  HG  LEU   252      -0.535  16.077  10.780  1.00  0.00
ATOM   4031  CD1 LEU   252      -0.046  14.115  10.099  1.00  0.00
ATOM   4032 HD11 LEU   252       0.057  13.584   9.153  1.00  0.00
ATOM   4033 HD12 LEU   252       0.903  14.088  10.635  1.00  0.00
ATOM   4034 HD13 LEU   252      -0.817  13.636  10.702  1.00  0.00
ATOM   4035  CD2 LEU   252       0.686  16.287   9.106  1.00  0.00
ATOM   4036 HD21 LEU   252       0.419  17.339   9.003  1.00  0.00
ATOM   4037 HD22 LEU   252       1.610  16.201   9.677  1.00  0.00
ATOM   4038 HD23 LEU   252       0.829  15.851   8.117  1.00  0.00
ATOM   4039  C   LEU   252      -3.758  16.935   8.233  1.00  0.00
ATOM   4040  O   LEU   252      -3.694  17.461   7.123  1.00  0.00
ATOM   4041  N   LEU   253      -4.875  16.345   8.711  1.00  0.00
ATOM   4042  H   LEU   253      -4.819  15.916   9.624  1.00  0.00
ATOM   4043  CA  LEU   253      -6.137  16.243   7.971  1.00  0.00
ATOM   4044  HA  LEU   253      -5.967  15.696   7.044  1.00  0.00
ATOM   4045  CB  LEU   253      -7.213  15.506   8.787  1.00  0.00
ATOM   4046  HB2 LEU   253      -6.920  15.652   9.827  1.00  0.00
ATOM   4047  HB3 LEU   253      -8.135  16.053   8.590  1.00  0.00
ATOM   4048  CG  LEU   253      -7.439  14.014   8.525  1.00  0.00
ATOM   4049  HG  LEU   253      -6.578  13.453   8.889  1.00  0.00
ATOM   4050  CD1 LEU   253      -8.686  13.542   9.237  1.00  0.00
ATOM   4051 HD11 LEU   253      -9.547  14.102   8.873  1.00  0.00
ATOM   4052 HD12 LEU   253      -8.836  12.480   9.043  1.00  0.00
ATOM   4053 HD13 LEU   253      -8.576  13.703  10.309  1.00  0.00
ATOM   4054  CD2 LEU   253      -7.607  13.710   7.044  1.00  0.00
ATOM   4055 HD21 LEU   253      -6.710  14.016   6.506  1.00  0.00
ATOM   4056 HD22 LEU   253      -7.765  12.640   6.908  1.00  0.00
ATOM   4057 HD23 LEU   253      -8.467  14.256   6.656  1.00  0.00
ATOM   4058  C   LEU   253      -6.663  17.616   7.569  1.00  0.00
ATOM   4059  O   LEU   253      -7.139  17.761   6.449  1.00  0.00
ATOM   4060  N   GLU   254      -6.554  18.618   8.476  1.00  0.00
ATOM   4061  H   GLU   254      -6.195  18.355   9.383  1.00  0.00
ATOM   4062  CA  GLU   254      -6.972  20.011   8.270  1.00  0.00
ATOM   4063  HA  GLU   254      -8.035  20.051   8.033  1.00  0.00
ATOM   4064  CB  GLU   254      -6.721  20.832   9.552  1.00  0.00
ATOM   4065  HB2 GLU   254      -7.246  20.316  10.356  1.00  0.00
ATOM   4066  HB3 GLU   254      -5.647  20.794   9.737  1.00  0.00
ATOM   4067  CG  GLU   254      -7.176  22.284   9.499  1.00  0.00
ATOM   4068  HG2 GLU   254      -6.625  22.785  10.295  1.00  0.00
ATOM   4069  HG3 GLU   254      -6.866  22.686   8.534  1.00  0.00
ATOM   4070  CD  GLU   254      -8.660  22.517   9.689  1.00  0.00
ATOM   4071  OE1 GLU   254      -9.332  22.882   8.698  1.00  0.00
ATOM   4072  OE2 GLU   254      -9.148  22.361  10.832  1.00  0.00
ATOM   4073  C   GLU   254      -6.237  20.624   7.058  1.00  0.00
ATOM   4074  O   GLU   254      -6.859  21.338   6.267  1.00  0.00
ATOM   4075  N   ILE   255      -4.933  20.315   6.898  1.00  0.00
ATOM   4076  H   ILE   255      -4.477  19.780   7.623  1.00  0.00
ATOM   4077  CA  ILE   255      -4.121  20.801   5.776  1.00  0.00
ATOM   4078  HA  ILE   255      -4.382  21.824   5.506  1.00  0.00
ATOM   4079  CB  ILE   255      -2.589  20.718   6.085  1.00  0.00
ATOM   4080  HB  ILE   255      -2.343  19.685   6.329  1.00  0.00
ATOM   4081  CG2 ILE   255      -1.740  21.179   4.882  1.00  0.00
ATOM   4082 HG21 ILE   255      -1.986  22.213   4.638  1.00  0.00
ATOM   4083 HG22 ILE   255      -0.682  21.107   5.134  1.00  0.00
ATOM   4084 HG23 ILE   255      -1.952  20.543   4.022  1.00  0.00
ATOM   4085  CG1 ILE   255      -2.217  21.522   7.345  1.00  0.00
ATOM   4086 HG12 ILE   255      -1.899  22.510   7.013  1.00  0.00
ATOM   4087 HG13 ILE   255      -3.122  21.614   7.945  1.00  0.00
ATOM   4088  CD1 ILE   255      -1.119  20.893   8.180  1.00  0.00
ATOM   4089 HD11 ILE   255      -0.213  20.801   7.580  1.00  0.00
ATOM   4090 HD12 ILE   255      -0.917  21.521   9.048  1.00  0.00
ATOM   4091 HD13 ILE   255      -1.436  19.905   8.513  1.00  0.00
ATOM   4092  C   ILE   255      -4.499  20.021   4.498  1.00  0.00
ATOM   4093  O   ILE   255      -4.680  20.633   3.441  1.00  0.00
ATOM   4094  N   PHE   256      -4.647  18.685   4.616  1.00  0.00
ATOM   4095  H   PHE   256      -4.466  18.282   5.524  1.00  0.00
ATOM   4096  CA  PHE   256      -4.946  17.779   3.498  1.00  0.00
ATOM   4097  HA  PHE   256      -4.259  17.976   2.675  1.00  0.00
ATOM   4098  CB  PHE   256      -4.794  16.317   3.923  1.00  0.00
ATOM   4099  HB2 PHE   256      -5.425  16.157   4.797  1.00  0.00
ATOM   4100  HB3 PHE   256      -5.096  15.636   3.127  1.00  0.00
ATOM   4101  CG  PHE   256      -3.390  15.918   4.324  1.00  0.00
ATOM   4102  CD1 PHE   256      -2.288  16.655   3.901  1.00  0.00
ATOM   4103  HD1 PHE   256      -2.447  17.538   3.282  1.00  0.00
ATOM   4104  CE1 PHE   256      -0.995  16.278   4.258  1.00  0.00
ATOM   4105  HE1 PHE   256      -0.143  16.874   3.933  1.00  0.00
ATOM   4106  CZ  PHE   256      -0.795  15.152   5.022  1.00  0.00
ATOM   4107  HZ  PHE   256       0.216  14.855   5.301  1.00  0.00
ATOM   4108  CE2 PHE   256      -1.871  14.400   5.434  1.00  0.00
ATOM   4109  HE2 PHE   256      -1.710  13.506   6.036  1.00  0.00
ATOM   4110  CD2 PHE   256      -3.166  14.780   5.083  1.00  0.00
ATOM   4111  HD2 PHE   256      -4.017  14.180   5.406  1.00  0.00
ATOM   4112  C   PHE   256      -6.321  18.020   2.879  1.00  0.00
ATOM   4113  O   PHE   256      -6.485  17.774   1.678  1.00  0.00
ATOM   4114  N   VAL   257      -7.290  18.524   3.675  1.00  0.00
ATOM   4115  H   VAL   257      -7.088  18.592   4.662  1.00  0.00
ATOM   4116  CA  VAL   257      -8.633  18.899   3.211  1.00  0.00
ATOM   4117  HA  VAL   257      -9.107  18.100   2.641  1.00  0.00
ATOM   4118  CB  VAL   257      -9.571  19.287   4.404  1.00  0.00
ATOM   4119  HB  VAL   257      -8.998  19.896   5.103  1.00  0.00
ATOM   4120  CG1 VAL   257     -10.798  20.065   3.940  1.00  0.00
ATOM   4121 HG11 VAL   257     -11.372  19.456   3.241  1.00  0.00
ATOM   4122 HG12 VAL   257     -11.419  20.312   4.801  1.00  0.00
ATOM   4123 HG13 VAL   257     -10.481  20.983   3.445  1.00  0.00
ATOM   4124  CG2 VAL   257     -10.005  18.058   5.194  1.00  0.00
ATOM   4125 HG21 VAL   257      -9.126  17.555   5.596  1.00  0.00
ATOM   4126 HG22 VAL   257     -10.655  18.363   6.014  1.00  0.00
ATOM   4127 HG23 VAL   257     -10.545  17.376   4.538  1.00  0.00
ATOM   4128  C   VAL   257      -8.456  20.046   2.193  1.00  0.00
ATOM   4129  O   VAL   257      -9.060  20.019   1.115  1.00  0.00
ATOM   4130  N   TRP   258      -7.562  21.009   2.519  1.00  0.00
ATOM   4131  H   TRP   258      -7.143  20.971   3.437  1.00  0.00
ATOM   4132  CA  TRP   258      -7.286  22.170   1.681  1.00  0.00
ATOM   4133  HA  TRP   258      -8.221  22.544   1.264  1.00  0.00
ATOM   4134  CB  TRP   258      -6.623  23.295   2.482  1.00  0.00
ATOM   4135  HB2 TRP   258      -5.970  22.744   3.159  1.00  0.00
ATOM   4136  HB3 TRP   258      -6.051  24.075   1.980  1.00  0.00
ATOM   4137  CG  TRP   258      -7.637  23.990   3.337  1.00  0.00
ATOM   4138  CD1 TRP   258      -7.901  23.744   4.654  1.00  0.00
ATOM   4139  HD1 TRP   258      -7.248  23.035   5.163  1.00  0.00
ATOM   4140  NE1 TRP   258      -8.987  24.483   5.066  1.00  0.00
ATOM   4141  HE1 TRP   258      -9.352  24.513   6.007  1.00  0.00
ATOM   4142  CE2 TRP   258      -9.478  25.191   3.998  1.00  0.00
ATOM   4143  CZ2 TRP   258     -10.548  26.092   3.919  1.00  0.00
ATOM   4144  HZ2 TRP   258     -11.115  26.307   4.825  1.00  0.00
ATOM   4145  CH2 TRP   258     -10.817  26.654   2.690  1.00  0.00
ATOM   4146  HH2 TRP   258     -11.659  27.338   2.585  1.00  0.00
ATOM   4147  CZ3 TRP   258     -10.031  26.366   1.565  1.00  0.00
ATOM   4148  HZ3 TRP   258     -10.242  26.829   0.601  1.00  0.00
ATOM   4149  CE3 TRP   258      -8.963  25.485   1.644  1.00  0.00
ATOM   4150  HE3 TRP   258      -8.360  25.329   0.749  1.00  0.00
ATOM   4151  CD2 TRP   258      -8.669  24.880   2.882  1.00  0.00
ATOM   4152  C   TRP   258      -6.490  21.810   0.420  1.00  0.00
ATOM   4153  O   TRP   258      -6.772  22.397  -0.626  1.00  0.00
ATOM   4154  N   ILE   259      -5.569  20.812   0.485  1.00  0.00
ATOM   4155  H   ILE   259      -5.325  20.432   1.388  1.00  0.00
ATOM   4156  CA  ILE   259      -4.813  20.352  -0.694  1.00  0.00
ATOM   4157  HA  ILE   259      -4.437  21.205  -1.258  1.00  0.00
ATOM   4158  CB  ILE   259      -3.619  19.416  -0.306  1.00  0.00
ATOM   4159  HB  ILE   259      -3.996  18.641   0.362  1.00  0.00
ATOM   4160  CG2 ILE   259      -2.976  18.759  -1.543  1.00  0.00
ATOM   4161 HG21 ILE   259      -2.598  19.533  -2.211  1.00  0.00
ATOM   4162 HG22 ILE   259      -2.152  18.118  -1.228  1.00  0.00
ATOM   4163 HG23 ILE   259      -3.722  18.160  -2.066  1.00  0.00
ATOM   4164  CG1 ILE   259      -2.548  20.198   0.486  1.00  0.00
ATOM   4165 HG12 ILE   259      -1.946  20.731  -0.250  1.00  0.00
ATOM   4166 HG13 ILE   259      -3.084  20.917   1.106  1.00  0.00
ATOM   4167  CD1 ILE   259      -1.635  19.343   1.369  1.00  0.00
ATOM   4168 HD11 ILE   259      -1.099  18.624   0.749  1.00  0.00
ATOM   4169 HD12 ILE   259      -0.919  19.985   1.882  1.00  0.00
ATOM   4170 HD13 ILE   259      -2.236  18.810   2.105  1.00  0.00
ATOM   4171  C   ILE   259      -5.820  19.701  -1.692  1.00  0.00
ATOM   4172  O   ILE   259      -5.695  19.890  -2.908  1.00  0.00
ATOM   4173  N   GLY   260      -6.826  19.006  -1.147  1.00  0.00
ATOM   4174  H   GLY   260      -6.835  18.911  -0.141  1.00  0.00
ATOM   4175  CA  GLY   260      -7.902  18.382  -1.910  1.00  0.00
ATOM   4176  HA2 GLY   260      -7.463  17.732  -2.667  1.00  0.00
ATOM   4177  HA3 GLY   260      -8.512  17.787  -1.231  1.00  0.00
ATOM   4178  C   GLY   260      -8.783  19.410  -2.593  1.00  0.00
ATOM   4179  O   GLY   260      -9.146  19.231  -3.758  1.00  0.00
ATOM   4180  N   TYR   261      -9.104  20.516  -1.880  1.00  0.00
ATOM   4181  H   TYR   261      -8.803  20.545  -0.916  1.00  0.00
ATOM   4182  CA  TYR   261      -9.892  21.641  -2.397  1.00  0.00
ATOM   4183  HA  TYR   261     -10.849  21.276  -2.771  1.00  0.00
ATOM   4184  CB  TYR   261     -10.158  22.675  -1.296  1.00  0.00
ATOM   4185  HB2 TYR   261      -9.189  22.792  -0.811  1.00  0.00
ATOM   4186  HB3 TYR   261     -10.442  23.614  -1.772  1.00  0.00
ATOM   4187  CG  TYR   261     -11.199  22.299  -0.260  1.00  0.00
ATOM   4188  CD1 TYR   261     -12.127  21.288  -0.503  1.00  0.00
ATOM   4189  HD1 TYR   261     -12.091  20.760  -1.456  1.00  0.00
ATOM   4190  CE1 TYR   261     -13.088  20.948   0.446  1.00  0.00
ATOM   4191  HE1 TYR   261     -13.789  20.137   0.251  1.00  0.00
ATOM   4192  CZ  TYR   261     -13.154  21.649   1.639  1.00  0.00
ATOM   4193  OH  TYR   261     -14.093  21.338   2.588  1.00  0.00
ATOM   4194  HH  TYR   261     -14.664  20.611   2.327  1.00  0.00
ATOM   4195  CE2 TYR   261     -12.261  22.676   1.889  1.00  0.00
ATOM   4196  HE2 TYR   261     -12.312  23.234   2.824  1.00  0.00
ATOM   4197  CD2 TYR   261     -11.294  22.996   0.940  1.00  0.00
ATOM   4198  HD2 TYR   261     -10.591  23.807   1.130  1.00  0.00
ATOM   4199  C   TYR   261      -9.183  22.319  -3.580  1.00  0.00
ATOM   4200  O   TYR   261      -9.859  22.731  -4.526  1.00  0.00
ATOM   4201  N   VAL   262      -7.827  22.431  -3.525  1.00  0.00
ATOM   4202  H   VAL   262      -7.384  22.147  -2.663  1.00  0.00
ATOM   4203  CA  VAL   262      -6.979  22.974  -4.600  1.00  0.00
ATOM   4204  HA  VAL   262      -7.334  23.942  -4.952  1.00  0.00
ATOM   4205  CB  VAL   262      -5.481  23.116  -4.174  1.00  0.00
ATOM   4206  HB  VAL   262      -5.088  22.122  -3.959  1.00  0.00
ATOM   4207  CG1 VAL   262      -4.644  23.768  -5.273  1.00  0.00
ATOM   4208 HG11 VAL   262      -5.036  24.762  -5.488  1.00  0.00
ATOM   4209 HG12 VAL   262      -3.609  23.850  -4.942  1.00  0.00
ATOM   4210 HG13 VAL   262      -4.689  23.158  -6.175  1.00  0.00
ATOM   4211  CG2 VAL   262      -5.327  23.880  -2.871  1.00  0.00
ATOM   4212 HG21 VAL   262      -5.857  23.355  -2.076  1.00  0.00
ATOM   4213 HG22 VAL   262      -4.270  23.954  -2.615  1.00  0.00
ATOM   4214 HG23 VAL   262      -5.743  24.881  -2.985  1.00  0.00
ATOM   4215  C   VAL   262      -7.102  22.051  -5.821  1.00  0.00
ATOM   4216  O   VAL   262      -7.364  22.518  -6.929  1.00  0.00
ATOM   4217  N   SER   263      -6.914  20.730  -5.581  1.00  0.00
ATOM   4218  H   SER   263      -6.695  20.512  -4.619  1.00  0.00
ATOM   4219  CA  SER   263      -6.946  19.636  -6.549  1.00  0.00
ATOM   4220  HA  SER   263      -6.118  19.736  -7.251  1.00  0.00
ATOM   4221  CB  SER   263      -6.818  18.297  -5.832  1.00  0.00
ATOM   4222  HB2 SER   263      -6.006  18.363  -5.108  1.00  0.00
ATOM   4223  HB3 SER   263      -7.752  18.088  -5.311  1.00  0.00
ATOM   4224  OG  SER   263      -6.547  17.255  -6.751  1.00  0.00
ATOM   4225  HG  SER   263      -6.471  16.423  -6.278  1.00  0.00
ATOM   4226  C   SER   263      -8.215  19.652  -7.386  1.00  0.00
ATOM   4227  O   SER   263      -8.121  19.648  -8.606  1.00  0.00
ATOM   4228  N   SER   264      -9.387  19.692  -6.740  1.00  0.00
ATOM   4229  H   SER   264      -9.389  19.644  -5.731  1.00  0.00
ATOM   4230  CA  SER   264     -10.671  19.735  -7.433  1.00  0.00
ATOM   4231  HA  SER   264     -10.660  19.038  -8.271  1.00  0.00
ATOM   4232  CB  SER   264     -11.806  19.345  -6.490  1.00  0.00
ATOM   4233  HB2 SER   264     -11.734  19.956  -5.590  1.00  0.00
ATOM   4234  HB3 SER   264     -12.755  19.544  -6.989  1.00  0.00
ATOM   4235  OG  SER   264     -11.737  17.973  -6.137  1.00  0.00
ATOM   4236  HG  SER   264     -12.462  17.758  -5.545  1.00  0.00
ATOM   4237  C   SER   264     -10.910  21.122  -8.028  1.00  0.00
ATOM   4238  O   SER   264     -11.408  21.217  -9.149  1.00  0.00
ATOM   4239  N   GLY   265     -10.508  22.162  -7.295  1.00  0.00
ATOM   4240  H   GLY   265     -10.059  21.947  -6.416  1.00  0.00
ATOM   4241  CA  GLY   265     -10.668  23.563  -7.665  1.00  0.00
ATOM   4242  HA2 GLY   265     -11.741  23.757  -7.673  1.00  0.00
ATOM   4243  HA3 GLY   265     -10.200  24.145  -6.871  1.00  0.00
ATOM   4244  C   GLY   265     -10.081  23.984  -8.995  1.00  0.00
ATOM   4245  O   GLY   265     -10.785  24.595  -9.802  1.00  0.00
ATOM   4246  N   VAL   266      -8.794  23.667  -9.237  1.00  0.00
ATOM   4247  H   VAL   266      -8.263  23.230  -8.498  1.00  0.00
ATOM   4248  CA  VAL   266      -8.087  24.051 -10.473  1.00  0.00
ATOM   4249  HA  VAL   266      -8.615  24.816 -11.043  1.00  0.00
ATOM   4250  CB  VAL   266      -6.625  24.543 -10.210  1.00  0.00
ATOM   4251  HB  VAL   266      -6.176  24.820 -11.164  1.00  0.00
ATOM   4252  CG1 VAL   266      -6.602  25.746  -9.268  1.00  0.00
ATOM   4253 HG11 VAL   266      -7.050  25.469  -8.314  1.00  0.00
ATOM   4254 HG12 VAL   266      -5.571  26.062  -9.107  1.00  0.00
ATOM   4255 HG13 VAL   266      -7.168  26.566  -9.711  1.00  0.00
ATOM   4256  CG2 VAL   266      -5.712  23.425  -9.696  1.00  0.00
ATOM   4257 HG21 VAL   266      -5.668  22.623 -10.433  1.00  0.00
ATOM   4258 HG22 VAL   266      -4.710  23.821  -9.530  1.00  0.00
ATOM   4259 HG23 VAL   266      -6.108  23.034  -8.758  1.00  0.00
ATOM   4260  C   VAL   266      -8.113  22.923 -11.543  1.00  0.00
ATOM   4261  O   VAL   266      -7.694  23.157 -12.679  1.00  0.00
ATOM   4262  N   ASN   267      -8.615  21.727 -11.178  1.00  0.00
ATOM   4263  H   ASN   267      -8.897  21.643 -10.212  1.00  0.00
ATOM   4264  CA  ASN   267      -8.685  20.534 -12.029  1.00  0.00
ATOM   4265  HA  ASN   267      -7.677  20.177 -12.239  1.00  0.00
ATOM   4266  CB  ASN   267      -9.471  19.407 -11.340  1.00  0.00
ATOM   4267  HB2 ASN   267      -8.811  19.034 -10.557  1.00  0.00
ATOM   4268  HB3 ASN   267     -10.369  19.827 -10.887  1.00  0.00
ATOM   4269  CG  ASN   267      -9.873  18.248 -12.226  1.00  0.00
ATOM   4270  OD1 ASN   267     -11.044  17.858 -12.262  1.00  0.00
ATOM   4271  ND2 ASN   267      -8.908  17.642 -12.920  1.00  0.00
ATOM   4272 HD21 ASN   267      -9.136  16.864 -13.523  1.00  0.00
ATOM   4273 HD22 ASN   267      -7.954  17.964 -12.839  1.00  0.00
ATOM   4274  C   ASN   267      -9.268  20.799 -13.449  1.00  0.00
ATOM   4275  O   ASN   267      -8.542  20.499 -14.403  1.00  0.00
ATOM   4276  N   PRO   268     -10.536  21.278 -13.650  1.00  0.00
ATOM   4277  CD  PRO   268     -11.582  21.655 -12.677  1.00  0.00
ATOM   4278  HD2 PRO   268     -11.420  22.680 -12.343  1.00  0.00
ATOM   4279  HD3 PRO   268     -11.544  20.984 -11.819  1.00  0.00
ATOM   4280  CG  PRO   268     -12.843  21.500 -13.466  1.00  0.00
ATOM   4281  HG2 PRO   268     -13.604  22.169 -13.065  1.00  0.00
ATOM   4282  HG3 PRO   268     -13.191  20.470 -13.393  1.00  0.00
ATOM   4283  CB  PRO   268     -12.504  21.843 -14.858  1.00  0.00
ATOM   4284  HB2 PRO   268     -12.621  22.914 -15.021  1.00  0.00
ATOM   4285  HB3 PRO   268     -13.123  21.298 -15.571  1.00  0.00
ATOM   4286  CA  PRO   268     -11.028  21.445 -15.032  1.00  0.00
ATOM   4287  HA  PRO   268     -10.945  20.480 -15.532  1.00  0.00
ATOM   4288  C   PRO   268     -10.246  22.500 -15.825  1.00  0.00
ATOM   4289  O   PRO   268      -9.995  22.280 -17.011  1.00  0.00
ATOM   4290  N   LEU   269      -9.842  23.617 -15.170  1.00  0.00
ATOM   4291  H   LEU   269     -10.121  23.726 -14.205  1.00  0.00
ATOM   4292  CA  LEU   269      -9.096  24.707 -15.804  1.00  0.00
ATOM   4293  HA  LEU   269      -9.666  25.089 -16.651  1.00  0.00
ATOM   4294  CB  LEU   269      -8.841  25.868 -14.817  1.00  0.00
ATOM   4295  HB2 LEU   269      -9.847  26.175 -14.532  1.00  0.00
ATOM   4296  HB3 LEU   269      -8.318  25.483 -13.942  1.00  0.00
ATOM   4297  CG  LEU   269      -8.076  27.078 -15.380  1.00  0.00
ATOM   4298  HG  LEU   269      -7.238  26.710 -15.972  1.00  0.00
ATOM   4299  CD1 LEU   269      -8.966  27.949 -16.249  1.00  0.00
ATOM   4300 HD11 LEU   269      -9.804  28.318 -15.657  1.00  0.00
ATOM   4301 HD12 LEU   269      -8.390  28.793 -16.628  1.00  0.00
ATOM   4302 HD13 LEU   269      -9.344  27.362 -17.086  1.00  0.00
ATOM   4303  CD2 LEU   269      -7.455  27.896 -14.274  1.00  0.00
ATOM   4304 HD21 LEU   269      -6.757  27.276 -13.711  1.00  0.00
ATOM   4305 HD22 LEU   269      -6.922  28.744 -14.704  1.00  0.00
ATOM   4306 HD23 LEU   269      -8.237  28.260 -13.607  1.00  0.00
ATOM   4307  C   LEU   269      -7.766  24.216 -16.402  1.00  0.00
ATOM   4308  O   LEU   269      -7.515  24.476 -17.581  1.00  0.00
ATOM   4309  N   VAL   270      -6.943  23.494 -15.599  1.00  0.00
ATOM   4310  H   VAL   270      -7.232  23.394 -14.636  1.00  0.00
ATOM   4311  CA  VAL   270      -5.632  22.957 -15.993  1.00  0.00
ATOM   4312  HA  VAL   270      -4.959  23.736 -16.351  1.00  0.00
ATOM   4313  CB  VAL   270      -4.939  22.201 -14.817  1.00  0.00
ATOM   4314  HB  VAL   270      -5.679  21.557 -14.342  1.00  0.00
ATOM   4315  CG1 VAL   270      -3.759  21.354 -15.298  1.00  0.00
ATOM   4316 HG11 VAL   270      -3.018  21.998 -15.772  1.00  0.00
ATOM   4317 HG12 VAL   270      -3.306  20.845 -14.447  1.00  0.00
ATOM   4318 HG13 VAL   270      -4.111  20.615 -16.018  1.00  0.00
ATOM   4319  CG2 VAL   270      -4.486  23.175 -13.730  1.00  0.00
ATOM   4320 HG21 VAL   270      -5.351  23.711 -13.339  1.00  0.00
ATOM   4321 HG22 VAL   270      -4.006  22.622 -12.923  1.00  0.00
ATOM   4322 HG23 VAL   270      -3.778  23.888 -14.152  1.00  0.00
ATOM   4323  C   VAL   270      -5.773  22.077 -17.251  1.00  0.00
ATOM   4324  O   VAL   270      -5.040  22.282 -18.215  1.00  0.00
ATOM   4325  N   TYR   271      -6.750  21.157 -17.249  1.00  0.00
ATOM   4326  H   TYR   271      -7.287  21.082 -16.397  1.00  0.00
ATOM   4327  CA  TYR   271      -7.037  20.219 -18.336  1.00  0.00
ATOM   4328  HA  TYR   271      -6.142  19.656 -18.600  1.00  0.00
ATOM   4329  CB  TYR   271      -8.129  19.224 -17.873  1.00  0.00
ATOM   4330  HB2 TYR   271      -7.790  18.723 -16.966  1.00  0.00
ATOM   4331  HB3 TYR   271      -8.976  19.868 -17.637  1.00  0.00
ATOM   4332  CG  TYR   271      -8.553  18.187 -18.894  1.00  0.00
ATOM   4333  CD1 TYR   271      -7.646  17.252 -19.391  1.00  0.00
ATOM   4334  HD1 TYR   271      -6.614  17.286 -19.041  1.00  0.00
ATOM   4335  CE1 TYR   271      -8.037  16.286 -20.318  1.00  0.00
ATOM   4336  HE1 TYR   271      -7.307  15.583 -20.720  1.00  0.00
ATOM   4337  CZ  TYR   271      -9.359  16.224 -20.730  1.00  0.00
ATOM   4338  OH  TYR   271      -9.764  15.274 -21.635  1.00  0.00
ATOM   4339  HH  TYR   271      -9.050  14.700 -21.921  1.00  0.00
ATOM   4340  CE2 TYR   271     -10.283  17.123 -20.226  1.00  0.00
ATOM   4341  HE2 TYR   271     -11.325  17.075 -20.543  1.00  0.00
ATOM   4342  CD2 TYR   271      -9.877  18.092 -19.309  1.00  0.00
ATOM   4343  HD2 TYR   271     -10.603  18.795 -18.902  1.00  0.00
ATOM   4344  C   TYR   271      -7.452  20.950 -19.643  1.00  0.00
ATOM   4345  O   TYR   271      -6.884  20.670 -20.705  1.00  0.00
ATOM   4346  N   THR   272      -8.408  21.898 -19.550  1.00  0.00
ATOM   4347  H   THR   272      -8.825  22.029 -18.639  1.00  0.00
ATOM   4348  CA  THR   272      -8.941  22.672 -20.677  1.00  0.00
ATOM   4349  HA  THR   272      -9.182  22.040 -21.532  1.00  0.00
ATOM   4350  CB  THR   272     -10.207  23.444 -20.264  1.00  0.00
ATOM   4351  HB  THR   272     -10.433  24.161 -21.053  1.00  0.00
ATOM   4352  CG2 THR   272     -11.407  22.534 -20.048  1.00  0.00
ATOM   4353 HG21 THR   272     -11.182  21.817 -19.259  1.00  0.00
ATOM   4354 HG22 THR   272     -12.270  23.133 -19.759  1.00  0.00
ATOM   4355 HG23 THR   272     -11.629  22.000 -20.972  1.00  0.00
ATOM   4356  OG1 THR   272      -9.946  24.202 -19.082  1.00  0.00
ATOM   4357  HG1 THR   272     -10.738  24.682 -18.828  1.00  0.00
ATOM   4358  C   THR   272      -7.887  23.628 -21.280  1.00  0.00
ATOM   4359  O   THR   272      -8.002  23.990 -22.453  1.00  0.00
ATOM   4360  N   LEU   273      -6.854  24.004 -20.501  1.00  0.00
ATOM   4361  H   LEU   273      -6.849  23.697 -19.539  1.00  0.00
ATOM   4362  CA  LEU   273      -5.776  24.888 -20.954  1.00  0.00
ATOM   4363  HA  LEU   273      -6.202  25.783 -21.408  1.00  0.00
ATOM   4364  CB  LEU   273      -4.886  25.312 -19.773  1.00  0.00
ATOM   4365  HB2 LEU   273      -4.872  24.424 -19.141  1.00  0.00
ATOM   4366  HB3 LEU   273      -3.881  25.508 -20.147  1.00  0.00
ATOM   4367  CG  LEU   273      -5.367  26.509 -18.957  1.00  0.00
ATOM   4368  HG  LEU   273      -6.456  26.498 -18.926  1.00  0.00
ATOM   4369  CD1 LEU   273      -4.821  26.454 -17.545  1.00  0.00
ATOM   4370 HD11 LEU   273      -3.731  26.466 -17.575  1.00  0.00
ATOM   4371 HD12 LEU   273      -5.178  27.317 -16.983  1.00  0.00
ATOM   4372 HD13 LEU   273      -5.161  25.539 -17.059  1.00  0.00
ATOM   4373  CD2 LEU   273      -4.994  27.826 -19.620  1.00  0.00
ATOM   4374 HD21 LEU   273      -5.451  27.878 -20.608  1.00  0.00
ATOM   4375 HD22 LEU   273      -5.353  28.655 -19.010  1.00  0.00
ATOM   4376 HD23 LEU   273      -3.910  27.890 -19.718  1.00  0.00
ATOM   4377  C   LEU   273      -4.917  24.239 -22.053  1.00  0.00
ATOM   4378  O   LEU   273      -4.171  24.946 -22.730  1.00  0.00
ATOM   4379  N   PHE   274      -5.034  22.912 -22.245  1.00  0.00
ATOM   4380  H   PHE   274      -5.604  22.388 -21.597  1.00  0.00
ATOM   4381  CA  PHE   274      -4.292  22.176 -23.268  1.00  0.00
ATOM   4382  HA  PHE   274      -3.357  22.692 -23.485  1.00  0.00
ATOM   4383  CB  PHE   274      -3.968  20.758 -22.790  1.00  0.00
ATOM   4384  HB2 PHE   274      -4.860  20.306 -22.356  1.00  0.00
ATOM   4385  HB3 PHE   274      -3.587  20.118 -23.586  1.00  0.00
ATOM   4386  CG  PHE   274      -2.918  20.769 -21.704  1.00  0.00
ATOM   4387  CD1 PHE   274      -3.281  20.825 -20.363  1.00  0.00
ATOM   4388  HD1 PHE   274      -4.339  20.834 -20.101  1.00  0.00
ATOM   4389  CE1 PHE   274      -2.312  20.869 -19.358  1.00  0.00
ATOM   4390  HE1 PHE   274      -2.615  20.906 -18.312  1.00  0.00
ATOM   4391  CZ  PHE   274      -0.975  20.866 -19.688  1.00  0.00
ATOM   4392  HZ  PHE   274      -0.218  20.905 -18.905  1.00  0.00
ATOM   4393  CE2 PHE   274      -0.594  20.813 -21.014  1.00  0.00
ATOM   4394  HE2 PHE   274       0.464  20.807 -21.276  1.00  0.00
ATOM   4395  CD2 PHE   274      -1.564  20.767 -22.020  1.00  0.00
ATOM   4396  HD2 PHE   274      -1.262  20.729 -23.067  1.00  0.00
ATOM   4397  C   PHE   274      -5.044  22.177 -24.611  1.00  0.00
ATOM   4398  O   PHE   274      -4.430  21.946 -25.656  1.00  0.00
ATOM   4399  N   ASN   275      -6.355  22.494 -24.584  1.00  0.00
ATOM   4400  H   ASN   275      -6.789  22.597 -23.678  1.00  0.00
ATOM   4401  CA  ASN   275      -7.191  22.648 -25.774  1.00  0.00
ATOM   4402  HA  ASN   275      -6.828  21.994 -26.567  1.00  0.00
ATOM   4403  CB  ASN   275      -8.642  22.279 -25.462  1.00  0.00
ATOM   4404  HB2 ASN   275      -8.601  21.300 -24.985  1.00  0.00
ATOM   4405  HB3 ASN   275      -9.069  23.003 -24.768  1.00  0.00
ATOM   4406  CG  ASN   275      -9.535  22.188 -26.672  1.00  0.00
ATOM   4407  OD1 ASN   275      -9.977  23.195 -27.223  1.00  0.00
ATOM   4408  ND2 ASN   275      -9.864  20.974 -27.077  1.00  0.00
ATOM   4409 HD21 ASN   275     -10.461  20.858 -27.884  1.00  0.00
ATOM   4410 HD22 ASN   275      -9.517  20.167 -26.578  1.00  0.00
ATOM   4411  C   ASN   275      -7.050  24.104 -26.233  1.00  0.00
ATOM   4412  O   ASN   275      -7.335  25.017 -25.454  1.00  0.00
ATOM   4413  N   LYS   276      -6.555  24.318 -27.463  1.00  0.00
ATOM   4414  H   LYS   276      -6.293  23.513 -28.014  1.00  0.00
ATOM   4415  CA  LYS   276      -6.295  25.652 -28.013  1.00  0.00
ATOM   4416  HA  LYS   276      -5.633  26.223 -27.363  1.00  0.00
ATOM   4417  CB  LYS   276      -5.603  25.470 -29.388  1.00  0.00
ATOM   4418  HB2 LYS   276      -4.731  24.835 -29.230  1.00  0.00
ATOM   4419  HB3 LYS   276      -6.310  24.958 -30.041  1.00  0.00
ATOM   4420  CG  LYS   276      -5.164  26.789 -30.043  1.00  0.00
ATOM   4421  HG2 LYS   276      -6.049  27.389 -30.256  1.00  0.00
ATOM   4422  HG3 LYS   276      -4.518  27.329 -29.351  1.00  0.00
ATOM   4423  CD  LYS   276      -4.401  26.519 -31.350  1.00  0.00
ATOM   4424  HD2 LYS   276      -3.535  25.902 -31.112  1.00  0.00
ATOM   4425  HD3 LYS   276      -5.064  25.971 -32.019  1.00  0.00
ATOM   4426  CE  LYS   276      -3.935  27.810 -32.037  1.00  0.00
ATOM   4427  HE2 LYS   276      -3.402  28.410 -31.300  1.00  0.00
ATOM   4428  HE3 LYS   276      -3.255  27.536 -32.843  1.00  0.00
ATOM   4429  NZ  LYS   276      -5.066  28.596 -32.590  1.00  0.00
ATOM   4430  HZ1 LYS   276      -5.696  28.850 -31.843  1.00  0.00
ATOM   4431  HZ2 LYS   276      -4.711  29.433 -33.030  1.00  0.00
ATOM   4432  HZ3 LYS   276      -5.560  28.040 -33.273  1.00  0.00
ATOM   4433  C   LYS   276      -7.551  26.518 -28.124  1.00  0.00
ATOM   4434  O   LYS   276      -7.456  27.718 -27.867  1.00  0.00
ATOM   4435  N   THR   277      -8.712  25.928 -28.492  1.00  0.00
ATOM   4436  H   THR   277      -8.689  24.964 -28.793  1.00  0.00
ATOM   4437  CA  THR   277      -9.965  26.684 -28.664  1.00  0.00
ATOM   4438  HA  THR   277      -9.828  27.688 -29.066  1.00  0.00
ATOM   4439  CB  THR   277     -11.025  25.938 -29.535  1.00  0.00
ATOM   4440  HB  THR   277     -11.334  26.624 -30.324  1.00  0.00
ATOM   4441  CG2 THR   277     -10.511  24.632 -30.163  1.00  0.00
ATOM   4442 HG21 THR   277     -10.203  23.946 -29.374  1.00  0.00
ATOM   4443 HG22 THR   277     -11.306  24.174 -30.752  1.00  0.00
ATOM   4444 HG23 THR   277      -9.660  24.849 -30.808  1.00  0.00
ATOM   4445  OG1 THR   277     -12.241  25.731 -28.821  1.00  0.00
ATOM   4446  HG1 THR   277     -12.868  25.272 -29.384  1.00  0.00
ATOM   4447  C   THR   277     -10.493  27.157 -27.285  1.00  0.00
ATOM   4448  O   THR   277     -10.968  28.293 -27.192  1.00  0.00
ATOM   4449  N   PHE   278     -10.367  26.308 -26.227  1.00  0.00
ATOM   4450  H   PHE   278     -10.008  25.386 -26.432  1.00  0.00
ATOM   4451  CA  PHE   278     -10.733  26.622 -24.833  1.00  0.00
ATOM   4452  HA  PHE   278     -11.764  26.973 -24.795  1.00  0.00
ATOM   4453  CB  PHE   278     -10.605  25.373 -23.939  1.00  0.00
ATOM   4454  HB2 PHE   278     -10.035  24.667 -24.543  1.00  0.00
ATOM   4455  HB3 PHE   278     -10.061  25.586 -23.019  1.00  0.00
ATOM   4456  CG  PHE   278     -11.878  24.667 -23.535  1.00  0.00
ATOM   4457  CD1 PHE   278     -12.741  25.232 -22.602  1.00  0.00
ATOM   4458  HD1 PHE   278     -12.506  26.211 -22.183  1.00  0.00
ATOM   4459  CE1 PHE   278     -13.902  24.557 -22.199  1.00  0.00
ATOM   4460  HE1 PHE   278     -14.580  25.022 -21.483  1.00  0.00
ATOM   4461  CZ  PHE   278     -14.187  23.308 -22.706  1.00  0.00
ATOM   4462  HZ  PHE   278     -15.089  22.783 -22.392  1.00  0.00
ATOM   4463  CE2 PHE   278     -13.328  22.722 -23.612  1.00  0.00
ATOM   4464  HE2 PHE   278     -13.555  21.737 -24.020  1.00  0.00
ATOM   4465  CD2 PHE   278     -12.164  23.392 -24.008  1.00  0.00
ATOM   4466  HD2 PHE   278     -11.467  22.914 -24.697  1.00  0.00
ATOM   4467  C   PHE   278      -9.825  27.738 -24.286  1.00  0.00
ATOM   4468  O   PHE   278     -10.316  28.690 -23.677  1.00  0.00
ATOM   4469  N   ARG   279      -8.495  27.606 -24.525  1.00  0.00
ATOM   4470  H   ARG   279      -8.232  26.747 -24.986  1.00  0.00
ATOM   4471  CA  ARG   279      -7.432  28.540 -24.136  1.00  0.00
ATOM   4472  HA  ARG   279      -7.472  28.731 -23.064  1.00  0.00
ATOM   4473  CB  ARG   279      -6.058  27.933 -24.477  1.00  0.00
ATOM   4474  HB2 ARG   279      -6.084  26.897 -24.140  1.00  0.00
ATOM   4475  HB3 ARG   279      -5.967  27.960 -25.563  1.00  0.00
ATOM   4476  CG  ARG   279      -4.864  28.640 -23.851  1.00  0.00
ATOM   4477  HG2 ARG   279      -4.764  29.610 -24.338  1.00  0.00
ATOM   4478  HG3 ARG   279      -5.085  28.786 -22.794  1.00  0.00
ATOM   4479  CD  ARG   279      -3.561  27.863 -23.994  1.00  0.00
ATOM   4480  HD2 ARG   279      -2.781  28.397 -23.451  1.00  0.00
ATOM   4481  HD3 ARG   279      -3.700  26.876 -23.553  1.00  0.00
ATOM   4482  NE  ARG   279      -3.135  27.700 -25.387  1.00  0.00
ATOM   4483  HE  ARG   279      -2.832  28.533 -25.872  1.00  0.00
ATOM   4484  CZ  ARG   279      -3.122  26.543 -26.043  1.00  0.00
ATOM   4485  NH1 ARG   279      -3.507  25.425 -25.441  1.00  0.00
ATOM   4486 HH11 ARG   279      -3.812  25.453 -24.479  1.00  0.00
ATOM   4487 HH12 ARG   279      -3.493  24.552 -25.948  1.00  0.00
ATOM   4488  NH2 ARG   279      -2.724  26.496 -27.305  1.00  0.00
ATOM   4489 HH21 ARG   279      -2.429  27.343 -27.770  1.00  0.00
ATOM   4490 HH22 ARG   279      -2.717  25.614 -27.797  1.00  0.00
ATOM   4491  C   ARG   279      -7.625  29.901 -24.832  1.00  0.00
ATOM   4492  O   ARG   279      -7.295  30.934 -24.245  1.00  0.00
ATOM   4493  N   ASP   280      -8.168  29.903 -26.067  1.00  0.00
ATOM   4494  H   ASP   280      -8.344  29.021 -26.526  1.00  0.00
ATOM   4495  CA  ASP   280      -8.453  31.137 -26.802  1.00  0.00
ATOM   4496  HA  ASP   280      -7.630  31.836 -26.653  1.00  0.00
ATOM   4497  CB  ASP   280      -8.621  30.890 -28.313  1.00  0.00
ATOM   4498  HB2 ASP   280      -9.357  30.092 -28.415  1.00  0.00
ATOM   4499  HB3 ASP   280      -9.026  31.812 -28.729  1.00  0.00
ATOM   4500  CG  ASP   280      -7.354  30.509 -29.063  1.00  0.00
ATOM   4501  OD1 ASP   280      -6.245  30.851 -28.582  1.00  0.00
ATOM   4502  OD2 ASP   280      -7.469  29.867 -30.130  1.00  0.00
ATOM   4503  C   ASP   280      -9.698  31.804 -26.235  1.00  0.00
ATOM   4504  O   ASP   280      -9.755  33.032 -26.198  1.00  0.00
ATOM   4505  N   ALA   281     -10.686  30.999 -25.778  1.00  0.00
ATOM   4506  H   ALA   281     -10.586  30.002 -25.903  1.00  0.00
ATOM   4507  CA  ALA   281     -11.916  31.502 -25.163  1.00  0.00
ATOM   4508  HA  ALA   281     -12.382  32.234 -25.823  1.00  0.00
ATOM   4509  CB  ALA   281     -12.901  30.365 -24.925  1.00  0.00
ATOM   4510  HB1 ALA   281     -12.452  29.628 -24.259  1.00  0.00
ATOM   4511  HB2 ALA   281     -13.810  30.760 -24.470  1.00  0.00
ATOM   4512  HB3 ALA   281     -13.147  29.892 -25.876  1.00  0.00
ATOM   4513  C   ALA   281     -11.586  32.220 -23.850  1.00  0.00
ATOM   4514  O   ALA   281     -12.019  33.360 -23.669  1.00  0.00
ATOM   4515  N   PHE   282     -10.741  31.593 -22.987  1.00  0.00
ATOM   4516  H   PHE   282     -10.440  30.664 -23.244  1.00  0.00
ATOM   4517  CA  PHE   282     -10.289  32.141 -21.699  1.00  0.00
ATOM   4518  HA  PHE   282     -11.157  32.358 -21.076  1.00  0.00
ATOM   4519  CB  PHE   282      -9.379  31.147 -20.949  1.00  0.00
ATOM   4520  HB2 PHE   282      -8.511  31.013 -21.594  1.00  0.00
ATOM   4521  HB3 PHE   282      -9.062  31.578 -19.999  1.00  0.00
ATOM   4522  CG  PHE   282      -9.909  29.761 -20.641  1.00  0.00
ATOM   4523  CD1 PHE   282     -11.276  29.528 -20.513  1.00  0.00
ATOM   4524  HD1 PHE   282     -11.970  30.358 -20.645  1.00  0.00
ATOM   4525  CE1 PHE   282     -11.762  28.251 -20.219  1.00  0.00
ATOM   4526  HE1 PHE   282     -12.836  28.078 -20.149  1.00  0.00
ATOM   4527  CZ  PHE   282     -10.882  27.210 -20.017  1.00  0.00
ATOM   4528  HZ  PHE   282     -11.259  26.215 -19.779  1.00  0.00
ATOM   4529  CE2 PHE   282      -9.524  27.427 -20.116  1.00  0.00
ATOM   4530  HE2 PHE   282      -8.829  26.602 -19.961  1.00  0.00
ATOM   4531  CD2 PHE   282      -9.038  28.702 -20.415  1.00  0.00
ATOM   4532  HD2 PHE   282      -7.964  28.876 -20.473  1.00  0.00
ATOM   4533  C   PHE   282      -9.547  33.478 -21.871  1.00  0.00
ATOM   4534  O   PHE   282      -9.726  34.378 -21.048  1.00  0.00
ATOM   4535  N   GLY   283      -8.742  33.590 -22.932  1.00  0.00
ATOM   4536  H   GLY   283      -8.654  32.792 -23.545  1.00  0.00
ATOM   4537  CA  GLY   283      -7.985  34.797 -23.253  1.00  0.00
ATOM   4538  HA2 GLY   283      -7.375  35.056 -22.388  1.00  0.00
ATOM   4539  HA3 GLY   283      -7.337  34.577 -24.101  1.00  0.00
ATOM   4540  C   GLY   283      -8.872  35.977 -23.603  1.00  0.00
ATOM   4541  O   GLY   283      -8.500  37.130 -23.362  1.00  0.00
ATOM   4542  N   ARG   284     -10.059  35.687 -24.172  1.00  0.00
ATOM   4543  H   ARG   284     -10.239  34.717 -24.387  1.00  0.00
ATOM   4544  CA  ARG   284     -11.068  36.677 -24.541  1.00  0.00
ATOM   4545  HA  ARG   284     -10.583  37.571 -24.932  1.00  0.00
ATOM   4546  CB  ARG   284     -12.001  36.114 -25.620  1.00  0.00
ATOM   4547  HB2 ARG   284     -12.092  35.043 -25.439  1.00  0.00
ATOM   4548  HB3 ARG   284     -12.973  36.589 -25.484  1.00  0.00
ATOM   4549  CG  ARG   284     -11.516  36.349 -27.046  1.00  0.00
ATOM   4550  HG2 ARG   284     -12.067  37.199 -27.450  1.00  0.00
ATOM   4551  HG3 ARG   284     -10.454  36.592 -27.002  1.00  0.00
ATOM   4552  CD  ARG   284     -11.721  35.140 -27.943  1.00  0.00
ATOM   4553  HD2 ARG   284     -11.422  35.408 -28.956  1.00  0.00
ATOM   4554  HD3 ARG   284     -11.088  34.331 -27.580  1.00  0.00
ATOM   4555  NE  ARG   284     -13.111  34.672 -27.972  1.00  0.00
ATOM   4556  HE  ARG   284     -13.826  35.332 -27.701  1.00  0.00
ATOM   4557  CZ  ARG   284     -13.482  33.448 -28.337  1.00  0.00
ATOM   4558  NH1 ARG   284     -12.573  32.552 -28.704  1.00  0.00
ATOM   4559 HH11 ARG   284     -11.594  32.802 -28.706  1.00  0.00
ATOM   4560 HH12 ARG   284     -12.865  31.625 -28.980  1.00  0.00
ATOM   4561  NH2 ARG   284     -14.763  33.110 -28.330  1.00  0.00
ATOM   4562 HH21 ARG   284     -15.459  33.785 -28.046  1.00  0.00
ATOM   4563 HH22 ARG   284     -15.038  32.179 -28.608  1.00  0.00
ATOM   4564  C   ARG   284     -11.878  37.115 -23.314  1.00  0.00
ATOM   4565  O   ARG   284     -12.110  38.310 -23.145  1.00  0.00
ATOM   4566  N   TYR   285     -12.289  36.155 -22.450  1.00  0.00
ATOM   4567  H   TYR   285     -12.080  35.193 -22.675  1.00  0.00
ATOM   4568  CA  TYR   285     -13.101  36.431 -21.258  1.00  0.00
ATOM   4569  HA  TYR   285     -13.916  37.102 -21.530  1.00  0.00
ATOM   4570  CB  TYR   285     -13.702  35.145 -20.658  1.00  0.00
ATOM   4571  HB2 TYR   285     -12.835  34.624 -20.252  1.00  0.00
ATOM   4572  HB3 TYR   285     -14.377  35.413 -19.845  1.00  0.00
ATOM   4573  CG  TYR   285     -14.423  34.239 -21.636  1.00  0.00
ATOM   4574  CD1 TYR   285     -15.256  34.761 -22.625  1.00  0.00
ATOM   4575  HD1 TYR   285     -15.384  35.842 -22.685  1.00  0.00
ATOM   4576  CE1 TYR   285     -15.919  33.929 -23.527  1.00  0.00
ATOM   4577  HE1 TYR   285     -16.532  34.356 -24.321  1.00  0.00
ATOM   4578  CZ  TYR   285     -15.789  32.554 -23.416  1.00  0.00
ATOM   4579  OH  TYR   285     -16.450  31.728 -24.291  1.00  0.00
ATOM   4580  HH  TYR   285     -16.973  32.208 -24.938  1.00  0.00
ATOM   4581  CE2 TYR   285     -14.998  32.012 -22.416  1.00  0.00
ATOM   4582  HE2 TYR   285     -14.896  30.931 -22.324  1.00  0.00
ATOM   4583  CD2 TYR   285     -14.332  32.853 -21.526  1.00  0.00
ATOM   4584  HD2 TYR   285     -13.726  32.429 -20.725  1.00  0.00
ATOM   4585  C   TYR   285     -12.344  37.198 -20.163  1.00  0.00
ATOM   4586  O   TYR   285     -12.986  37.948 -19.430  1.00  0.00
ATOM   4587  N   ILE   286     -11.004  37.032 -20.048  1.00  0.00
ATOM   4588  H   ILE   286     -10.549  36.317 -20.597  1.00  0.00
ATOM   4589  CA  ILE   286     -10.205  37.751 -19.034  1.00  0.00
ATOM   4590  HA  ILE   286     -10.731  37.849 -18.084  1.00  0.00
ATOM   4591  CB  ILE   286      -8.788  37.154 -18.783  1.00  0.00
ATOM   4592  HB  ILE   286      -8.226  37.848 -18.158  1.00  0.00
ATOM   4593  CG2 ILE   286      -8.869  35.788 -18.085  1.00  0.00
ATOM   4594 HG21 ILE   286      -9.430  35.093 -18.709  1.00  0.00
ATOM   4595 HG22 ILE   286      -7.863  35.401 -17.925  1.00  0.00
ATOM   4596 HG23 ILE   286      -9.371  35.900 -17.124  1.00  0.00
ATOM   4597  CG1 ILE   286      -7.921  37.103 -20.062  1.00  0.00
ATOM   4598 HG12 ILE   286      -8.018  36.096 -20.468  1.00  0.00
ATOM   4599 HG13 ILE   286      -8.351  37.819 -20.762  1.00  0.00
ATOM   4600  CD1 ILE   286      -6.431  37.428 -19.845  1.00  0.00
ATOM   4601 HD11 ILE   286      -6.001  36.712 -19.145  1.00  0.00
ATOM   4602 HD12 ILE   286      -5.903  37.367 -20.797  1.00  0.00
ATOM   4603 HD13 ILE   286      -6.334  38.435 -19.439  1.00  0.00
ATOM   4604  C   ILE   286     -10.140  39.262 -19.368  1.00  0.00
ATOM   4605  O   ILE   286      -9.941  40.073 -18.462  1.00  0.00
ATOM   4606  N   THR   287     -10.335  39.628 -20.652  1.00  0.00
ATOM   4607  H   THR   287     -10.393  38.886 -21.335  1.00  0.00
ATOM   4608  CA  THR   287     -10.367  41.015 -21.128  1.00  0.00
ATOM   4609  HA  THR   287     -10.047  41.733 -20.373  1.00  0.00
ATOM   4610  CB  THR   287      -9.484  41.191 -22.381  1.00  0.00
ATOM   4611  HB  THR   287      -9.558  42.232 -22.697  1.00  0.00
ATOM   4612  CG2 THR   287      -8.018  40.839 -22.129  1.00  0.00
ATOM   4613 HG21 THR   287      -7.943  39.798 -21.813  1.00  0.00
ATOM   4614 HG22 THR   287      -7.447  40.982 -23.046  1.00  0.00
ATOM   4615 HG23 THR   287      -7.618  41.485 -21.348  1.00  0.00
ATOM   4616  OG1 THR   287     -10.013  40.423 -23.464  1.00  0.00
ATOM   4617  HG1 THR   287      -9.458  40.538 -24.239  1.00  0.00
ATOM   4618  C   THR   287     -11.835  41.439 -21.371  1.00  0.00
ATOM   4619  O   THR   287     -12.085  42.503 -21.946  1.00  0.00
ATOM   4620  N   CYS   288     -12.796  40.598 -20.904  1.00  0.00
ATOM   4621  H   CYS   288     -12.423  39.739 -20.525  1.00  0.00
ATOM   4622  CA  CYS   288     -14.257  40.745 -20.990  1.00  0.00
ATOM   4623  HA  CYS   288     -14.732  39.801 -20.724  1.00  0.00
ATOM   4624  CB  CYS   288     -14.764  41.831 -20.041  1.00  0.00
ATOM   4625  HB2 CYS   288     -14.199  42.753 -20.182  1.00  0.00
ATOM   4626  HB3 CYS   288     -15.823  42.024 -20.215  1.00  0.00
ATOM   4627  SG  CYS   288     -14.612  41.412 -18.284  1.00  0.00
ATOM   4628  HG  CYS   288     -15.131  42.547 -17.825  1.00  0.00
ATOM   4629  C   CYS   288     -14.716  40.991 -22.442  1.00  0.00
ATOM   4630  O   CYS   288     -15.270  42.050 -22.750  1.00  0.00
ATOM   4631  N   ASN   289     -14.490  39.996 -23.324  1.00  0.00
ATOM   4632  H   ASN   289     -13.993  39.176 -23.008  1.00  0.00
ATOM   4633  CA  ASN   289     -14.860  40.081 -24.739  1.00  0.00
ATOM   4634  HA  ASN   289     -14.917  41.127 -25.039  1.00  0.00
ATOM   4635  CB  ASN   289     -13.823  39.373 -25.621  1.00  0.00
ATOM   4636  HB2 ASN   289     -12.868  39.595 -25.144  1.00  0.00
ATOM   4637  HB3 ASN   289     -13.993  38.296 -25.609  1.00  0.00
ATOM   4638  CG  ASN   289     -13.764  39.836 -27.058  1.00  0.00
ATOM   4639  OD1 ASN   289     -14.771  39.893 -27.774  1.00  0.00
ATOM   4640  ND2 ASN   289     -12.557  40.105 -27.534  1.00  0.00
ATOM   4641 HD21 ASN   289     -12.452  40.419 -28.488  1.00  0.00
ATOM   4642 HD22 ASN   289     -11.747  39.995 -26.940  1.00  0.00
ATOM   4643  C   ASN   289     -16.264  39.507 -24.981  1.00  0.00
ATOM   4644  O   ASN   289     -17.156  40.259 -25.383  1.00  0.00
ATOM   4645  N   TYR   290     -16.449  38.181 -24.756  1.00  0.00
ATOM   4646  H   TYR   290     -15.609  37.680 -24.503  1.00  0.00
ATOM   4647  CA  TYR   290     -17.696  37.410 -24.939  1.00  0.00
ATOM   4648  HA  TYR   290     -17.478  36.349 -24.816  1.00  0.00
ATOM   4649  CB  TYR   290     -18.791  37.814 -23.914  1.00  0.00
ATOM   4650  HB2 TYR   290     -19.328  38.671 -24.321  1.00  0.00
ATOM   4651  HB3 TYR   290     -19.461  36.956 -23.865  1.00  0.00
ATOM   4652  CG  TYR   290     -18.292  38.146 -22.521  1.00  0.00
ATOM   4653  CD1 TYR   290     -18.352  39.448 -22.030  1.00  0.00
ATOM   4654  HD1 TYR   290     -18.755  40.232 -22.671  1.00  0.00
ATOM   4655  CE1 TYR   290     -17.909  39.758 -20.746  1.00  0.00
ATOM   4656  HE1 TYR   290     -17.957  40.784 -20.382  1.00  0.00
ATOM   4657  CZ  TYR   290     -17.399  38.758 -19.934  1.00  0.00
ATOM   4658  OH  TYR   290     -16.966  39.067 -18.668  1.00  0.00
ATOM   4659  HH  TYR   290     -17.064  39.998 -18.455  1.00  0.00
ATOM   4660  CE2 TYR   290     -17.335  37.454 -20.397  1.00  0.00
ATOM   4661  HE2 TYR   290     -16.928  36.665 -19.764  1.00  0.00
ATOM   4662  CD2 TYR   290     -17.794  37.153 -21.679  1.00  0.00
ATOM   4663  HD2 TYR   290     -17.768  36.125 -22.040  1.00  0.00
ATOM   4664  C   TYR   290     -18.254  37.509 -26.392  1.00  0.00
ATOM   4665  O   TYR   290     -19.427  37.194 -26.623  1.00  0.00
ATOM   4666  N   ARG   291     -17.388  37.912 -27.357  1.00  0.00
ATOM   4667  H   ARG   291     -16.477  38.162 -26.998  1.00  0.00
ATOM   4668  CA  ARG   291     -17.647  38.099 -28.792  1.00  0.00
ATOM   4669  HA  ARG   291     -16.785  38.582 -29.252  1.00  0.00
ATOM   4670  CB  ARG   291     -17.898  36.758 -29.505  1.00  0.00
ATOM   4671  HB2 ARG   291     -17.301  36.000 -28.999  1.00  0.00
ATOM   4672  HB3 ARG   291     -18.956  36.520 -29.394  1.00  0.00
ATOM   4673  CG  ARG   291     -17.536  36.785 -30.984  1.00  0.00
ATOM   4674  HG2 ARG   291     -18.172  37.521 -31.476  1.00  0.00
ATOM   4675  HG3 ARG   291     -16.493  37.089 -31.073  1.00  0.00
ATOM   4676  CD  ARG   291     -17.725  35.435 -31.642  1.00  0.00
ATOM   4677  HD2 ARG   291     -17.177  34.681 -31.077  1.00  0.00
ATOM   4678  HD3 ARG   291     -18.786  35.184 -31.648  1.00  0.00
ATOM   4679  NE  ARG   291     -17.236  35.435 -33.021  1.00  0.00
ATOM   4680  HE  ARG   291     -17.889  35.716 -33.739  1.00  0.00
ATOM   4681  CZ  ARG   291     -16.004  35.089 -33.384  1.00  0.00
ATOM   4682  NH1 ARG   291     -15.116  34.712 -32.471  1.00  0.00
ATOM   4683 HH11 ARG   291     -15.378  34.688 -31.496  1.00  0.00
ATOM   4684 HH12 ARG   291     -14.183  34.451 -32.756  1.00  0.00
ATOM   4685  NH2 ARG   291     -15.648  35.121 -34.661  1.00  0.00
ATOM   4686 HH21 ARG   291     -16.316  35.410 -35.361  1.00  0.00
ATOM   4687 HH22 ARG   291     -14.710  34.857 -34.927  1.00  0.00
ATOM   4688  C   ARG   291     -18.813  39.064 -29.030  1.00  0.00
ATOM   4689  O   ARG   291     -18.592  40.218 -29.391  1.00  0.00
ATOM   4690  N   NME   292     -20.015  38.571 -28.822  1.00  0.00
ATOM   4691  H   NME   292     -20.132  37.613 -28.524  1.00  0.00
ATOM   4692  CH3 NME   292     -21.227  39.399 -29.016  1.00  0.00
ATOM   4693 HH31 NME   292     -20.937  40.400 -29.335  1.00  0.00
ATOM   4694 HH32 NME   292     -21.860  38.945 -29.778  1.00  0.00
ATOM   4695 HH33 NME   292     -21.778  39.463 -28.078  1.00  0.00
TER
ATOM   4696  C48 POP   293      22.902 -16.324  -7.414  1.00  0.00
ATOM   4697  H1P POP   293      23.337 -15.467  -7.971  1.00  0.00
ATOM   4698  H1Q POP   293      22.914 -17.290  -7.963  1.00  0.00
ATOM   4699  H1R POP   293      21.831 -16.164  -7.166  1.00  0.00
ATOM   4700  C47 POP   293      23.702 -16.520  -6.108  1.00  0.00
ATOM   4701  H1N POP   293      23.234 -17.359  -5.551  1.00  0.00
ATOM   4702  H1O POP   293      23.414 -15.599  -5.557  1.00  0.00
ATOM   4703  C46 POP   293      25.135 -16.805  -6.363  1.00  0.00
ATOM   4704  H1L POP   293      25.513 -16.311  -7.284  1.00  0.00
ATOM   4705  H1M POP   293      25.210 -17.891  -6.585  1.00  0.00
ATOM   4706  C45 POP   293      26.029 -16.436  -5.223  1.00  0.00
ATOM   4707  H1J POP   293      25.522 -16.570  -4.244  1.00  0.00
ATOM   4708  H1K POP   293      26.482 -15.426  -5.321  1.00  0.00
ATOM   4709  C44 POP   293      27.214 -17.435  -5.160  1.00  0.00
ATOM   4710  H1H POP   293      27.805 -17.479  -6.100  1.00  0.00
ATOM   4711  H1I POP   293      26.874 -18.463  -4.909  1.00  0.00
ATOM   4712  C43 POP   293      28.163 -17.045  -4.066  1.00  0.00
ATOM   4713  H1F POP   293      27.596 -16.844  -3.132  1.00  0.00
ATOM   4714  H1G POP   293      28.729 -16.158  -4.422  1.00  0.00
ATOM   4715  C42 POP   293      29.189 -18.103  -3.824  1.00  0.00
ATOM   4716  H1D POP   293      29.844 -18.119  -4.721  1.00  0.00
ATOM   4717  H1E POP   293      28.744 -19.118  -3.745  1.00  0.00
ATOM   4718  C41 POP   293      29.939 -17.940  -2.502  1.00  0.00
ATOM   4719  H1B POP   293      29.270 -18.082  -1.627  1.00  0.00
ATOM   4720  H1C POP   293      30.209 -16.863  -2.451  1.00  0.00
ATOM   4721  C40 POP   293      31.075 -18.940  -2.548  1.00  0.00
ATOM   4722  H1A POP   293      31.608 -18.854  -3.506  1.00  0.00
ATOM   4723  C29 POP   293      31.405 -19.805  -1.592  1.00  0.00
ATOM   4724  H91 POP   293      32.305 -20.369  -1.878  1.00  0.00
ATOM   4725  C28 POP   293      30.635 -20.062  -0.344  1.00  0.00
ATOM   4726  H8R POP   293      31.336 -20.217   0.504  1.00  0.00
ATOM   4727  H8S POP   293      30.142 -19.088  -0.135  1.00  0.00
ATOM   4728  C27 POP   293      29.603 -21.198  -0.620  1.00  0.00
ATOM   4729  H7R POP   293      29.211 -21.109  -1.655  1.00  0.00
ATOM   4730  H7S POP   293      30.013 -22.231  -0.640  1.00  0.00
ATOM   4731  C26 POP   293      28.321 -21.158   0.302  1.00  0.00
ATOM   4732  H6R POP   293      27.692 -21.876  -0.267  1.00  0.00
ATOM   4733  H6S POP   293      28.663 -21.602   1.261  1.00  0.00
ATOM   4734  C25 POP   293      27.495 -19.938   0.414  1.00  0.00
ATOM   4735  H5R POP   293      27.354 -19.402  -0.548  1.00  0.00
ATOM   4736  H5S POP   293      28.032 -19.206   1.055  1.00  0.00
ATOM   4737  C24 POP   293      26.108 -20.221   0.970  1.00  0.00
ATOM   4738  H4R POP   293      25.574 -20.931   0.302  1.00  0.00
ATOM   4739  H4S POP   293      25.445 -19.330   0.951  1.00  0.00
ATOM   4740  C23 POP   293      26.080 -20.820   2.351  1.00  0.00
ATOM   4741  H3R POP   293      26.598 -20.052   2.965  1.00  0.00
ATOM   4742  H3S POP   293      26.625 -21.785   2.437  1.00  0.00
ATOM   4743  C22 POP   293      24.684 -21.170   2.875  1.00  0.00
ATOM   4744  H2R POP   293      24.221 -22.079   2.436  1.00  0.00
ATOM   4745  H2S POP   293      23.924 -20.361   2.829  1.00  0.00
ATOM   4746  C21 POP   293      24.878 -21.487   4.358  1.00  0.00
ATOM   4747  O22 POP   293      25.879 -21.947   4.895  1.00  0.00
ATOM   4748  O21 POP   293      23.656 -21.280   5.044  1.00  0.00
ATOM   4749  C2  POP   293      23.698 -21.804   6.363  1.00  0.00
ATOM   4750  C1  POP   293      23.727 -20.666   7.355  1.00  0.00
ATOM   4751  O2  POP   293      24.190 -21.291   8.514  1.00  0.00
ATOM   4752  P1  POP   293      24.493 -20.278   9.756  1.00  0.00
ATOM   4753  O3  POP   293      24.994 -18.983   9.235  1.00  0.00
ATOM   4754  O4  POP   293      23.384 -20.207  10.771  1.00  0.00
ATOM   4755  O1  POP   293      25.743 -21.052  10.454  1.00  0.00
ATOM   4756  C15 POP   293      26.877 -21.570   9.839  1.00  0.00
ATOM   4757  C11 POP   293      28.201 -20.774  10.180  1.00  0.00
ATOM   4758  N   POP   293      28.998 -21.223  11.385  1.00  0.00
ATOM   4759  C12 POP   293      28.125 -21.294  12.572  1.00  0.00
ATOM   4760  H21 POP   293      28.571 -21.383  13.552  1.00  0.00
ATOM   4761  H22 POP   293      27.617 -22.242  12.476  1.00  0.00
ATOM   4762  H23 POP   293      27.388 -20.505  12.609  1.00  0.00
ATOM   4763  C13 POP   293      30.130 -20.182  11.684  1.00  0.00
ATOM   4764  H31 POP   293      30.670 -19.809  10.825  1.00  0.00
ATOM   4765  H32 POP   293      30.844 -20.590  12.383  1.00  0.00
ATOM   4766  H33 POP   293      29.654 -19.370  12.213  1.00  0.00
ATOM   4767  C14 POP   293      29.626 -22.550  11.062  1.00  0.00
ATOM   4768  H41 POP   293      30.104 -22.971  11.934  1.00  0.00
ATOM   4769  H42 POP   293      30.423 -22.331  10.366  1.00  0.00
ATOM   4770  H43 POP   293      28.950 -23.360  10.834  1.00  0.00
ATOM   4771  H11 POP   293      28.824 -20.932   9.312  1.00  0.00
ATOM   4772  H12 POP   293      28.044 -19.708  10.242  1.00  0.00
ATOM   4773  H51 POP   293      26.885 -21.685   8.734  1.00  0.00
ATOM   4774  H52 POP   293      26.975 -22.594  10.259  1.00  0.00
ATOM   4775  HA  POP   293      24.403 -19.897   6.926  1.00  0.00
ATOM   4776  HB  POP   293      22.718 -20.202   7.320  1.00  0.00
ATOM   4777  HS  POP   293      24.604 -22.415   6.562  1.00  0.00
ATOM   4778  C3  POP   293      22.496 -22.740   6.629  1.00  0.00
ATOM   4779  HX  POP   293      21.504 -22.264   6.478  1.00  0.00
ATOM   4780  HY  POP   293      22.565 -22.937   7.721  1.00  0.00
ATOM   4781  O31 POP   293      22.584 -23.985   5.874  1.00  0.00
ATOM   4782  C31 POP   293      21.944 -24.872   6.476  1.00  0.00
ATOM   4783  O32 POP   293      21.293 -24.693   7.492  1.00  0.00
ATOM   4784  C32 POP   293      21.924 -26.262   5.815  1.00  0.00
ATOM   4785  H2X POP   293      20.986 -26.726   6.187  1.00  0.00
ATOM   4786  H2Y POP   293      22.764 -26.910   6.144  1.00  0.00
ATOM   4787  C33 POP   293      21.924 -26.368   4.267  1.00  0.00
ATOM   4788  H3X POP   293      22.853 -25.929   3.845  1.00  0.00
ATOM   4789  H3Y POP   293      21.010 -25.786   4.023  1.00  0.00
ATOM   4790  C34 POP   293      21.816 -27.826   3.842  1.00  0.00
ATOM   4791  H4X POP   293      20.954 -28.372   4.281  1.00  0.00
ATOM   4792  H4Y POP   293      22.760 -28.239   4.257  1.00  0.00
ATOM   4793  C35 POP   293      21.750 -27.895   2.269  1.00  0.00
ATOM   4794  H5X POP   293      22.802 -27.924   1.912  1.00  0.00
ATOM   4795  H5Y POP   293      21.135 -27.109   1.781  1.00  0.00
ATOM   4796  C36 POP   293      21.163 -29.233   1.747  1.00  0.00
ATOM   4797  H6X POP   293      20.117 -29.255   2.120  1.00  0.00
ATOM   4798  H6Y POP   293      21.709 -30.090   2.195  1.00  0.00
ATOM   4799  C37 POP   293      21.160 -29.416   0.264  1.00  0.00
ATOM   4800  H7X POP   293      22.171 -29.215  -0.150  1.00  0.00
ATOM   4801  H7Y POP   293      20.432 -28.708  -0.186  1.00  0.00
ATOM   4802  C38 POP   293      20.664 -30.803  -0.143  1.00  0.00
ATOM   4803  H8X POP   293      19.856 -31.125   0.548  1.00  0.00
ATOM   4804  H8Y POP   293      21.474 -31.559  -0.052  1.00  0.00
ATOM   4805  C39 POP   293      20.117 -30.930  -1.570  1.00  0.00
ATOM   4806  H9X POP   293      19.226 -30.267  -1.589  1.00  0.00
ATOM   4807  H9Y POP   293      19.713 -31.965  -1.565  1.00  0.00
ATOM   4808  C50 POP   293      20.923 -30.428  -2.703  1.00  0.00
ATOM   4809  H2A POP   293      21.798 -31.072  -2.937  1.00  0.00
ATOM   4810  H2B POP   293      21.217 -29.360  -2.624  1.00  0.00
ATOM   4811  C51 POP   293      20.035 -30.381  -4.035  1.00  0.00
ATOM   4812  H2C POP   293      19.056 -29.882  -3.873  1.00  0.00
ATOM   4813  H2D POP   293      19.847 -31.402  -4.431  1.00  0.00
ATOM   4814  C52 POP   293      20.739 -29.917  -5.338  1.00  0.00
ATOM   4815  H2E POP   293      21.691 -30.474  -5.466  1.00  0.00
ATOM   4816  H2F POP   293      20.835 -28.810  -5.357  1.00  0.00
ATOM   4817  C53 POP   293      19.902 -30.259  -6.665  1.00  0.00
ATOM   4818  H2G POP   293      18.980 -29.647  -6.767  1.00  0.00
ATOM   4819  H2H POP   293      19.781 -31.357  -6.783  1.00  0.00
ATOM   4820  C54 POP   293      20.686 -29.591  -7.859  1.00  0.00
ATOM   4821  H2I POP   293      21.743 -29.935  -7.845  1.00  0.00
ATOM   4822  H2J POP   293      20.709 -28.495  -7.678  1.00  0.00
ATOM   4823  C55 POP   293      20.157 -30.222  -9.141  1.00  0.00
ATOM   4824  H2K POP   293      19.066 -30.077  -9.290  1.00  0.00
ATOM   4825  H2L POP   293      20.277 -31.319  -9.005  1.00  0.00
ATOM   4826  C56 POP   293      20.889 -29.747 -10.449  1.00  0.00
ATOM   4827  H2M POP   293      20.678 -30.380 -11.337  1.00  0.00
ATOM   4828  H2N POP   293      21.966 -29.954 -10.273  1.00  0.00
ATOM   4829  H2O POP   293      20.689 -28.659 -10.553  1.00  0.00
TER
ATOM   4830  C48 POP   294      32.739   0.541  -8.787  1.00  0.00
ATOM   4831  H1P POP   294      33.665   0.144  -8.319  1.00  0.00
ATOM   4832  H1Q POP   294      32.961   1.507  -9.289  1.00  0.00
ATOM   4833  H1R POP   294      31.921   0.498  -8.036  1.00  0.00
ATOM   4834  C47 POP   294      32.348  -0.595  -9.826  1.00  0.00
ATOM   4835  H1N POP   294      31.293  -0.421 -10.127  1.00  0.00
ATOM   4836  H1O POP   294      32.344  -1.498  -9.178  1.00  0.00
ATOM   4837  C46 POP   294      33.340  -0.876 -10.973  1.00  0.00
ATOM   4838  H1L POP   294      34.361  -0.768 -10.549  1.00  0.00
ATOM   4839  H1M POP   294      33.173  -0.135 -11.783  1.00  0.00
ATOM   4840  C45 POP   294      33.187  -2.337 -11.600  1.00  0.00
ATOM   4841  H1J POP   294      32.165  -2.604 -11.945  1.00  0.00
ATOM   4842  H1K POP   294      33.536  -3.152 -10.931  1.00  0.00
ATOM   4843  C44 POP   294      34.154  -2.404 -12.728  1.00  0.00
ATOM   4844  H1H POP   294      35.237  -2.404 -12.480  1.00  0.00
ATOM   4845  H1I POP   294      33.957  -1.497 -13.338  1.00  0.00
ATOM   4846  C43 POP   294      33.910  -3.722 -13.364  1.00  0.00
ATOM   4847  H1F POP   294      32.810  -3.812 -13.494  1.00  0.00
ATOM   4848  H1G POP   294      34.196  -4.602 -12.748  1.00  0.00
ATOM   4849  C42 POP   294      34.609  -3.725 -14.691  1.00  0.00
ATOM   4850  H1D POP   294      35.704  -3.544 -14.622  1.00  0.00
ATOM   4851  H1E POP   294      34.159  -2.842 -15.193  1.00  0.00
ATOM   4852  C41 POP   294      34.283  -4.985 -15.562  1.00  0.00
ATOM   4853  H1B POP   294      34.896  -5.792 -15.107  1.00  0.00
ATOM   4854  H1C POP   294      34.754  -4.845 -16.559  1.00  0.00
ATOM   4855  C40 POP   294      32.812  -5.304 -15.668  1.00  0.00
ATOM   4856  H1A POP   294      32.237  -4.388 -15.464  1.00  0.00
ATOM   4857  C29 POP   294      32.231  -6.522 -15.772  1.00  0.00
ATOM   4858  H91 POP   294      31.132  -6.564 -15.763  1.00  0.00
ATOM   4859  C28 POP   294      32.964  -7.832 -15.652  1.00  0.00
ATOM   4860  H8R POP   294      34.023  -7.763 -15.979  1.00  0.00
ATOM   4861  H8S POP   294      32.922  -8.073 -14.568  1.00  0.00
ATOM   4862  C27 POP   294      32.372  -8.900 -16.498  1.00  0.00
ATOM   4863  H7R POP   294      32.346  -8.798 -17.604  1.00  0.00
ATOM   4864  H7S POP   294      32.906  -9.830 -16.206  1.00  0.00
ATOM   4865  C26 POP   294      30.875  -9.137 -16.215  1.00  0.00
ATOM   4866  H6R POP   294      30.603  -9.201 -15.139  1.00  0.00
ATOM   4867  H6S POP   294      30.302  -8.280 -16.627  1.00  0.00
ATOM   4868  C25 POP   294      30.240 -10.393 -17.011  1.00  0.00
ATOM   4869  H5R POP   294      30.654 -11.306 -16.531  1.00  0.00
ATOM   4870  H5S POP   294      30.659 -10.205 -18.022  1.00  0.00
ATOM   4871  C24 POP   294      28.781 -10.387 -17.075  1.00  0.00
ATOM   4872  H4R POP   294      28.270 -10.185 -16.109  1.00  0.00
ATOM   4873  H4S POP   294      28.339 -11.373 -17.333  1.00  0.00
ATOM   4874  C23 POP   294      28.183  -9.441 -18.119  1.00  0.00
ATOM   4875  H3R POP   294      28.625  -9.931 -19.012  1.00  0.00
ATOM   4876  H3S POP   294      28.615  -8.428 -17.971  1.00  0.00
ATOM   4877  C22 POP   294      26.637  -9.529 -18.060  1.00  0.00
ATOM   4878  H2R POP   294      26.301  -9.133 -17.079  1.00  0.00
ATOM   4879  H2S POP   294      26.242 -10.567 -18.041  1.00  0.00
ATOM   4880  C21 POP   294      25.879  -8.793 -19.243  1.00  0.00
ATOM   4881  O22 POP   294      26.455  -8.141 -20.077  1.00  0.00
ATOM   4882  O21 POP   294      24.593  -8.951 -19.076  1.00  0.00
ATOM   4883  C2  POP   294      23.957  -8.629 -20.344  1.00  0.00
ATOM   4884  C1  POP   294      24.178  -9.856 -21.371  1.00  0.00
ATOM   4885  O2  POP   294      23.841  -9.240 -22.661  1.00  0.00
ATOM   4886  P1  POP   294      23.730 -10.165 -23.919  1.00  0.00
ATOM   4887  O3  POP   294      23.269  -9.403 -25.090  1.00  0.00
ATOM   4888  O4  POP   294      25.009 -10.903 -24.109  1.00  0.00
ATOM   4889  O1  POP   294      22.646 -11.245 -23.512  1.00  0.00
ATOM   4890  C15 POP   294      21.296 -10.900 -23.183  1.00  0.00
ATOM   4891  C11 POP   294      20.274 -11.740 -23.984  1.00  0.00
ATOM   4892  N   POP   294      20.010 -11.322 -25.427  1.00  0.00
ATOM   4893  C12 POP   294      21.102 -11.596 -26.319  1.00  0.00
ATOM   4894  H21 POP   294      21.493 -12.583 -26.126  1.00  0.00
ATOM   4895  H22 POP   294      21.886 -10.855 -26.265  1.00  0.00
ATOM   4896  H23 POP   294      20.774 -11.677 -27.345  1.00  0.00
ATOM   4897  C13 POP   294      19.734  -9.895 -25.573  1.00  0.00
ATOM   4898  H31 POP   294      20.642  -9.322 -25.459  1.00  0.00
ATOM   4899  H32 POP   294      19.112  -9.541 -24.765  1.00  0.00
ATOM   4900  H33 POP   294      19.332  -9.701 -26.557  1.00  0.00
ATOM   4901  C14 POP   294      18.742 -12.032 -25.911  1.00  0.00
ATOM   4902  H41 POP   294      17.980 -11.482 -25.379  1.00  0.00
ATOM   4903  H42 POP   294      18.704 -13.065 -25.597  1.00  0.00
ATOM   4904  H43 POP   294      18.655 -11.911 -26.981  1.00  0.00
ATOM   4905  H11 POP   294      20.476 -12.799 -24.041  1.00  0.00
ATOM   4906  H12 POP   294      19.339 -11.687 -23.445  1.00  0.00
ATOM   4907  H51 POP   294      21.097  -9.817 -23.325  1.00  0.00
ATOM   4908  H52 POP   294      21.165 -11.059 -22.092  1.00  0.00
ATOM   4909  HA  POP   294      25.223 -10.223 -21.458  1.00  0.00
ATOM   4910  HB  POP   294      23.436 -10.604 -21.019  1.00  0.00
ATOM   4911  HS  POP   294      24.320  -7.661 -20.752  1.00  0.00
ATOM   4912  C3  POP   294      22.357  -8.309 -20.286  1.00  0.00
ATOM   4913  HX  POP   294      22.014  -8.116 -21.325  1.00  0.00
ATOM   4914  HY  POP   294      22.235  -7.428 -19.621  1.00  0.00
ATOM   4915  O31 POP   294      21.722  -9.418 -19.651  1.00  0.00
ATOM   4916  C31 POP   294      20.357  -9.318 -19.619  1.00  0.00
ATOM   4917  O32 POP   294      19.778  -8.439 -20.229  1.00  0.00
ATOM   4918  C32 POP   294      19.676 -10.350 -18.755  1.00  0.00
ATOM   4919  H2X POP   294      20.197 -10.347 -17.774  1.00  0.00
ATOM   4920  H2Y POP   294      19.761 -11.328 -19.276  1.00  0.00
ATOM   4921  C33 POP   294      18.248  -9.939 -18.612  1.00  0.00
ATOM   4922  H3X POP   294      17.668 -10.127 -19.541  1.00  0.00
ATOM   4923  H3Y POP   294      18.216  -8.850 -18.397  1.00  0.00
ATOM   4924  C34 POP   294      17.453 -10.629 -17.467  1.00  0.00
ATOM   4925  H4X POP   294      17.334 -11.719 -17.645  1.00  0.00
ATOM   4926  H4Y POP   294      16.431 -10.263 -17.702  1.00  0.00
ATOM   4927  C35 POP   294      17.839 -10.025 -16.140  1.00  0.00
ATOM   4928  H5X POP   294      17.988  -8.963 -16.428  1.00  0.00
ATOM   4929  H5Y POP   294      18.729 -10.485 -15.658  1.00  0.00
ATOM   4930  C36 POP   294      16.693  -9.977 -15.117  1.00  0.00
ATOM   4931  H6X POP   294      15.816  -9.909 -15.795  1.00  0.00
ATOM   4932  H6Y POP   294      16.773  -9.061 -14.493  1.00  0.00
ATOM   4933  C37 POP   294      16.541 -11.234 -14.248  1.00  0.00
ATOM   4934  H7X POP   294      17.379 -11.386 -13.535  1.00  0.00
ATOM   4935  H7Y POP   294      16.548 -12.135 -14.899  1.00  0.00
ATOM   4936  C38 POP   294      15.316 -11.105 -13.356  1.00  0.00
ATOM   4937  H8X POP   294      14.518 -10.631 -13.966  1.00  0.00
ATOM   4938  H8Y POP   294      15.369 -10.483 -12.437  1.00  0.00
ATOM   4939  C39 POP   294      14.932 -12.515 -12.870  1.00  0.00
ATOM   4940  H9X POP   294      14.979 -13.205 -13.740  1.00  0.00
ATOM   4941  H9Y POP   294      13.839 -12.510 -12.675  1.00  0.00
ATOM   4942  C50 POP   294      15.735 -13.149 -11.653  1.00  0.00
ATOM   4943  H2A POP   294      16.822 -13.025 -11.842  1.00  0.00
ATOM   4944  H2B POP   294      15.403 -14.193 -11.465  1.00  0.00
ATOM   4945  C51 POP   294      15.435 -12.477 -10.298  1.00  0.00
ATOM   4946  H2C POP   294      14.369 -12.552  -9.995  1.00  0.00
ATOM   4947  H2D POP   294      15.797 -11.435 -10.429  1.00  0.00
ATOM   4948  C52 POP   294      16.201 -13.108  -9.188  1.00  0.00
ATOM   4949  H2E POP   294      17.290 -12.913  -9.295  1.00  0.00
ATOM   4950  H2F POP   294      15.937 -14.185  -9.241  1.00  0.00
ATOM   4951  C53 POP   294      15.760 -12.448  -7.817  1.00  0.00
ATOM   4952  H2G POP   294      14.653 -12.535  -7.835  1.00  0.00
ATOM   4953  H2H POP   294      15.894 -11.346  -7.805  1.00  0.00
ATOM   4954  C54 POP   294      16.477 -13.158  -6.605  1.00  0.00
ATOM   4955  H2I POP   294      17.573 -13.266  -6.753  1.00  0.00
ATOM   4956  H2J POP   294      15.959 -14.120  -6.405  1.00  0.00
ATOM   4957  C55 POP   294      16.339 -12.450  -5.264  1.00  0.00
ATOM   4958  H2K POP   294      16.724 -13.189  -4.528  1.00  0.00
ATOM   4959  H2L POP   294      15.254 -12.395  -5.031  1.00  0.00
ATOM   4960  C56 POP   294      16.984 -11.053  -4.983  1.00  0.00
ATOM   4961  H2M POP   294      16.685 -10.344  -5.784  1.00  0.00
ATOM   4962  H2N POP   294      18.091 -11.105  -5.063  1.00  0.00
ATOM   4963  H2O POP   294      16.730 -10.628  -3.988  1.00  0.00
TER
ATOM   4964  C48 POP   295     -50.237  19.046  -3.785  1.00  0.00
ATOM   4965  H1P POP   295     -51.185  18.825  -4.320  1.00  0.00
ATOM   4966  H1Q POP   295     -50.476  18.942  -2.705  1.00  0.00
ATOM   4967  H1R POP   295     -50.004  20.051  -4.197  1.00  0.00
ATOM   4968  C47 POP   295     -49.205  17.978  -4.176  1.00  0.00
ATOM   4969  H1N POP   295     -48.814  18.191  -5.194  1.00  0.00
ATOM   4970  H1O POP   295     -49.716  16.997  -4.284  1.00  0.00
ATOM   4971  C46 POP   295     -47.981  17.862  -3.240  1.00  0.00
ATOM   4972  H1L POP   295     -47.264  17.066  -3.533  1.00  0.00
ATOM   4973  H1M POP   295     -48.510  17.513  -2.328  1.00  0.00
ATOM   4974  C45 POP   295     -47.172  19.145  -3.186  1.00  0.00
ATOM   4975  H1J POP   295     -47.790  20.027  -2.915  1.00  0.00
ATOM   4976  H1K POP   295     -46.586  19.353  -4.107  1.00  0.00
ATOM   4977  C44 POP   295     -46.160  19.039  -1.971  1.00  0.00
ATOM   4978  H1H POP   295     -45.220  19.578  -2.220  1.00  0.00
ATOM   4979  H1I POP   295     -45.844  17.984  -1.823  1.00  0.00
ATOM   4980  C43 POP   295     -46.698  19.595  -0.679  1.00  0.00
ATOM   4981  H1F POP   295     -46.392  19.325   0.354  1.00  0.00
ATOM   4982  H1G POP   295     -47.745  19.225  -0.671  1.00  0.00
ATOM   4983  C42 POP   295     -46.653  21.182  -0.793  1.00  0.00
ATOM   4984  H1D POP   295     -46.949  21.562  -1.794  1.00  0.00
ATOM   4985  H1E POP   295     -45.599  21.468  -0.588  1.00  0.00
ATOM   4986  C41 POP   295     -47.457  21.872   0.361  1.00  0.00
ATOM   4987  H1B POP   295     -47.455  22.933   0.032  1.00  0.00
ATOM   4988  H1C POP   295     -46.727  21.885   1.198  1.00  0.00
ATOM   4989  C40 POP   295     -48.792  21.393   0.713  1.00  0.00
ATOM   4990  H1A POP   295     -49.522  21.266  -0.100  1.00  0.00
ATOM   4991  C29 POP   295     -49.087  20.886   1.970  1.00  0.00
ATOM   4992  H91 POP   295     -50.073  20.413   2.091  1.00  0.00
ATOM   4993  C28 POP   295     -48.270  20.973   3.223  1.00  0.00
ATOM   4994  H8R POP   295     -47.182  20.919   3.004  1.00  0.00
ATOM   4995  H8S POP   295     -48.514  21.999   3.570  1.00  0.00
ATOM   4996  C27 POP   295     -48.716  20.012   4.371  1.00  0.00
ATOM   4997  H7R POP   295     -48.282  20.309   5.350  1.00  0.00
ATOM   4998  H7S POP   295     -49.827  19.986   4.378  1.00  0.00
ATOM   4999  C26 POP   295     -48.306  18.626   4.186  1.00  0.00
ATOM   5000  H6R POP   295     -48.634  18.095   3.267  1.00  0.00
ATOM   5001  H6S POP   295     -47.218  18.530   3.986  1.00  0.00
ATOM   5002  C25 POP   295     -48.506  17.754   5.426  1.00  0.00
ATOM   5003  H5R POP   295     -47.743  18.149   6.130  1.00  0.00
ATOM   5004  H5S POP   295     -48.285  16.677   5.267  1.00  0.00
ATOM   5005  C24 POP   295     -49.921  17.815   6.099  1.00  0.00
ATOM   5006  H4R POP   295     -50.695  17.795   5.303  1.00  0.00
ATOM   5007  H4S POP   295     -49.972  18.764   6.674  1.00  0.00
ATOM   5008  C23 POP   295     -50.319  16.625   6.955  1.00  0.00
ATOM   5009  H3R POP   295     -50.015  15.679   6.457  1.00  0.00
ATOM   5010  H3S POP   295     -51.392  16.622   7.245  1.00  0.00
ATOM   5011  C22 POP   295     -49.498  16.677   8.310  1.00  0.00
ATOM   5012  H2R POP   295     -48.487  16.880   7.896  1.00  0.00
ATOM   5013  H2S POP   295     -49.594  15.694   8.818  1.00  0.00
ATOM   5014  C21 POP   295     -49.907  17.875   9.153  1.00  0.00
ATOM   5015  O22 POP   295     -51.036  18.293   9.340  1.00  0.00
ATOM   5016  O21 POP   295     -48.817  18.447   9.688  1.00  0.00
ATOM   5017  C2  POP   295     -49.001  19.750  10.319  1.00  0.00
ATOM   5018  C1  POP   295     -49.147  19.513  11.796  1.00  0.00
ATOM   5019  O2  POP   295     -49.580  20.731  12.459  1.00  0.00
ATOM   5020  P1  POP   295     -49.422  21.004  13.986  1.00  0.00
ATOM   5021  O3  POP   295     -48.074  21.491  14.391  1.00  0.00
ATOM   5022  O4  POP   295     -50.616  21.811  14.490  1.00  0.00
ATOM   5023  O1  POP   295     -49.441  19.556  14.612  1.00  0.00
ATOM   5024  C15 POP   295     -49.956  19.224  15.871  1.00  0.00
ATOM   5025  C11 POP   295     -49.133  18.002  16.471  1.00  0.00
ATOM   5026  N   POP   295     -49.171  16.649  15.685  1.00  0.00
ATOM   5027  C12 POP   295     -48.587  16.713  14.299  1.00  0.00
ATOM   5028  H21 POP   295     -49.168  17.373  13.671  1.00  0.00
ATOM   5029  H22 POP   295     -48.620  15.699  13.928  1.00  0.00
ATOM   5030  H23 POP   295     -47.582  17.106  14.245  1.00  0.00
ATOM   5031  C13 POP   295     -50.617  16.223  15.667  1.00  0.00
ATOM   5032  H31 POP   295     -50.705  15.384  14.993  1.00  0.00
ATOM   5033  H32 POP   295     -51.132  17.051  15.203  1.00  0.00
ATOM   5034  H33 POP   295     -51.056  16.016  16.632  1.00  0.00
ATOM   5035  C14 POP   295     -48.419  15.624  16.430  1.00  0.00
ATOM   5036  H41 POP   295     -48.334  14.729  15.832  1.00  0.00
ATOM   5037  H42 POP   295     -48.812  15.394  17.410  1.00  0.00
ATOM   5038  H43 POP   295     -47.424  15.979  16.657  1.00  0.00
ATOM   5039  H11 POP   295     -48.124  18.387  16.433  1.00  0.00
ATOM   5040  H12 POP   295     -49.469  17.881  17.490  1.00  0.00
ATOM   5041  H51 POP   295     -51.026  18.948  15.757  1.00  0.00
ATOM   5042  H52 POP   295     -49.783  20.027  16.620  1.00  0.00
ATOM   5043  HA  POP   295     -49.764  18.630  12.068  1.00  0.00
ATOM   5044  HB  POP   295     -48.157  19.161  12.155  1.00  0.00
ATOM   5045  HS  POP   295     -49.967  20.211  10.022  1.00  0.00
ATOM   5046  C3  POP   295     -47.832  20.660  10.021  1.00  0.00
ATOM   5047  HX  POP   295     -46.963  20.180  10.520  1.00  0.00
ATOM   5048  HY  POP   295     -47.853  21.641  10.542  1.00  0.00
ATOM   5049  O31 POP   295     -47.533  20.830   8.653  1.00  0.00
ATOM   5050  C31 POP   295     -46.366  21.432   8.460  1.00  0.00
ATOM   5051  O32 POP   295     -45.586  21.884   9.267  1.00  0.00
ATOM   5052  C32 POP   295     -46.023  21.380   6.911  1.00  0.00
ATOM   5053  H2X POP   295     -46.812  21.939   6.365  1.00  0.00
ATOM   5054  H2Y POP   295     -46.100  20.338   6.532  1.00  0.00
ATOM   5055  C33 POP   295     -44.628  22.003   6.537  1.00  0.00
ATOM   5056  H3X POP   295     -43.886  21.322   7.007  1.00  0.00
ATOM   5057  H3Y POP   295     -44.594  23.009   7.006  1.00  0.00
ATOM   5058  C34 POP   295     -44.420  22.117   5.011  1.00  0.00
ATOM   5059  H4X POP   295     -43.420  22.588   4.896  1.00  0.00
ATOM   5060  H4Y POP   295     -45.305  22.730   4.739  1.00  0.00
ATOM   5061  C35 POP   295     -44.411  20.772   4.361  1.00  0.00
ATOM   5062  H5X POP   295     -45.465  20.423   4.322  1.00  0.00
ATOM   5063  H5Y POP   295     -43.734  19.993   4.772  1.00  0.00
ATOM   5064  C36 POP   295     -44.024  20.957   2.880  1.00  0.00
ATOM   5065  H6X POP   295     -43.446  21.898   2.759  1.00  0.00
ATOM   5066  H6Y POP   295     -44.857  21.029   2.149  1.00  0.00
ATOM   5067  C37 POP   295     -43.276  19.752   2.373  1.00  0.00
ATOM   5068  H7X POP   295     -43.956  18.876   2.442  1.00  0.00
ATOM   5069  H7Y POP   295     -42.325  19.606   2.928  1.00  0.00
ATOM   5070  C38 POP   295     -43.046  19.900   0.859  1.00  0.00
ATOM   5071  H8X POP   295     -42.360  20.763   0.718  1.00  0.00
ATOM   5072  H8Y POP   295     -43.950  20.163   0.270  1.00  0.00
ATOM   5073  C39 POP   295     -42.492  18.632   0.217  1.00  0.00
ATOM   5074  H9X POP   295     -43.242  17.848   0.454  1.00  0.00
ATOM   5075  H9Y POP   295     -41.489  18.503   0.677  1.00  0.00
ATOM   5076  C50 POP   295     -42.400  18.649  -1.357  1.00  0.00
ATOM   5077  H2A POP   295     -41.765  19.528  -1.599  1.00  0.00
ATOM   5078  H2B POP   295     -43.367  18.862  -1.860  1.00  0.00
ATOM   5079  C51 POP   295     -41.701  17.418  -1.903  1.00  0.00
ATOM   5080  H2C POP   295     -42.230  16.549  -1.456  1.00  0.00
ATOM   5081  H2D POP   295     -40.678  17.332  -1.477  1.00  0.00
ATOM   5082  C52 POP   295     -41.692  17.347  -3.387  1.00  0.00
ATOM   5083  H2E POP   295     -41.039  16.511  -3.715  1.00  0.00
ATOM   5084  H2F POP   295     -41.225  18.268  -3.796  1.00  0.00
ATOM   5085  C53 POP   295     -43.064  17.292  -4.035  1.00  0.00
ATOM   5086  H2G POP   295     -43.693  18.169  -3.774  1.00  0.00
ATOM   5087  H2H POP   295     -43.616  16.339  -3.885  1.00  0.00
ATOM   5088  C54 POP   295     -42.879  17.404  -5.563  1.00  0.00
ATOM   5089  H2I POP   295     -42.175  16.560  -5.732  1.00  0.00
ATOM   5090  H2J POP   295     -42.356  18.367  -5.742  1.00  0.00
ATOM   5091  C55 POP   295     -44.018  17.305  -6.566  1.00  0.00
ATOM   5092  H2K POP   295     -43.977  16.234  -6.859  1.00  0.00
ATOM   5093  H2L POP   295     -43.825  17.962  -7.442  1.00  0.00
ATOM   5094  C56 POP   295     -45.336  17.656  -5.935  1.00  0.00
ATOM   5095  H2M POP   295     -46.107  17.860  -6.709  1.00  0.00
ATOM   5096  H2N POP   295     -45.262  18.540  -5.266  1.00  0.00
ATOM   5097  H2O POP   295     -45.765  16.857  -5.293  1.00  0.00
TER
ATOM   5098  C48 POP   296      13.787  27.554  -1.248  1.00  0.00
ATOM   5099  H1P POP   296      13.415  28.534  -1.616  1.00  0.00
ATOM   5100  H1Q POP   296      13.292  27.421  -0.262  1.00  0.00
ATOM   5101  H1R POP   296      14.845  27.738  -0.963  1.00  0.00
ATOM   5102  C47 POP   296      13.523  26.419  -2.224  1.00  0.00
ATOM   5103  H1N POP   296      12.439  26.396  -2.467  1.00  0.00
ATOM   5104  H1O POP   296      13.749  25.471  -1.691  1.00  0.00
ATOM   5105  C46 POP   296      14.542  26.254  -3.359  1.00  0.00
ATOM   5106  H1L POP   296      15.566  26.217  -2.929  1.00  0.00
ATOM   5107  H1M POP   296      14.532  27.106  -4.073  1.00  0.00
ATOM   5108  C45 POP   296      14.452  24.885  -4.102  1.00  0.00
ATOM   5109  H1J POP   296      13.370  24.712  -4.287  1.00  0.00
ATOM   5110  H1K POP   296      14.852  23.994  -3.573  1.00  0.00
ATOM   5111  C44 POP   296      15.024  24.863  -5.525  1.00  0.00
ATOM   5112  H1H POP   296      16.128  24.753  -5.472  1.00  0.00
ATOM   5113  H1I POP   296      14.805  25.881  -5.911  1.00  0.00
ATOM   5114  C43 POP   296      14.414  23.865  -6.445  1.00  0.00
ATOM   5115  H1F POP   296      13.310  23.987  -6.412  1.00  0.00
ATOM   5116  H1G POP   296      14.579  22.810  -6.141  1.00  0.00
ATOM   5117  C42 POP   296      15.013  23.981  -7.925  1.00  0.00
ATOM   5118  H1D POP   296      14.829  25.074  -8.006  1.00  0.00
ATOM   5119  H1E POP   296      14.478  23.407  -8.712  1.00  0.00
ATOM   5120  C41 POP   296      16.486  23.721  -8.244  1.00  0.00
ATOM   5121  H1B POP   296      17.171  24.182  -7.501  1.00  0.00
ATOM   5122  H1C POP   296      16.819  24.253  -9.161  1.00  0.00
ATOM   5123  C40 POP   296      16.687  22.262  -8.280  1.00  0.00
ATOM   5124  H1A POP   296      16.485  21.677  -7.371  1.00  0.00
ATOM   5125  C29 POP   296      16.967  21.554  -9.375  1.00  0.00
ATOM   5126  H91 POP   296      17.049  20.461  -9.293  1.00  0.00
ATOM   5127  C28 POP   296      17.087  22.091 -10.732  1.00  0.00
ATOM   5128  H8R POP   296      16.905  21.356 -11.545  1.00  0.00
ATOM   5129  H8S POP   296      16.315  22.869 -10.913  1.00  0.00
ATOM   5130  C27 POP   296      18.554  22.551 -11.048  1.00  0.00
ATOM   5131  H7R POP   296      18.802  23.537 -10.600  1.00  0.00
ATOM   5132  H7S POP   296      19.269  21.820 -10.613  1.00  0.00
ATOM   5133  C26 POP   296      18.963  22.621 -12.573  1.00  0.00
ATOM   5134  H6R POP   296      18.966  21.543 -12.843  1.00  0.00
ATOM   5135  H6S POP   296      18.303  23.272 -13.185  1.00  0.00
ATOM   5136  C25 POP   296      20.490  23.211 -12.539  1.00  0.00
ATOM   5137  H5R POP   296      20.886  23.441 -11.527  1.00  0.00
ATOM   5138  H5S POP   296      20.356  24.221 -12.982  1.00  0.00
ATOM   5139  C24 POP   296      21.569  22.356 -13.227  1.00  0.00
ATOM   5140  H4R POP   296      21.643  21.362 -12.737  1.00  0.00
ATOM   5141  H4S POP   296      22.579  22.810 -13.314  1.00  0.00
ATOM   5142  C23 POP   296      21.234  22.108 -14.691  1.00  0.00
ATOM   5143  H3R POP   296      21.016  23.062 -15.217  1.00  0.00
ATOM   5144  H3S POP   296      20.255  21.587 -14.760  1.00  0.00
ATOM   5145  C22 POP   296      22.312  21.289 -15.463  1.00  0.00
ATOM   5146  H2R POP   296      22.355  20.256 -15.057  1.00  0.00
ATOM   5147  H2S POP   296      23.297  21.761 -15.261  1.00  0.00
ATOM   5148  C21 POP   296      22.093  21.063 -16.985  1.00  0.00
ATOM   5149  O22 POP   296      21.057  21.283 -17.563  1.00  0.00
ATOM   5150  O21 POP   296      23.242  20.591 -17.524  1.00  0.00
ATOM   5151  C2  POP   296      23.315  20.541 -18.940  1.00  0.00
ATOM   5152  C1  POP   296      24.234  21.687 -19.518  1.00  0.00
ATOM   5153  O2  POP   296      23.858  21.980 -20.863  1.00  0.00
ATOM   5154  P1  POP   296      24.651  23.062 -21.588  1.00  0.00
ATOM   5155  O3  POP   296      24.177  23.054 -23.000  1.00  0.00
ATOM   5156  O4  POP   296      24.426  24.315 -20.840  1.00  0.00
ATOM   5157  O1  POP   296      26.178  22.628 -21.457  1.00  0.00
ATOM   5158  C15 POP   296      26.597  21.320 -21.810  1.00  0.00
ATOM   5159  C11 POP   296      26.287  20.948 -23.353  1.00  0.00
ATOM   5160  N   POP   296      27.078  21.540 -24.493  1.00  0.00
ATOM   5161  C12 POP   296      28.519  21.225 -24.219  1.00  0.00
ATOM   5162  H21 POP   296      28.866  20.204 -24.167  1.00  0.00
ATOM   5163  H22 POP   296      28.606  21.576 -23.201  1.00  0.00
ATOM   5164  H23 POP   296      29.197  21.848 -24.783  1.00  0.00
ATOM   5165  C13 POP   296      26.877  22.974 -24.596  1.00  0.00
ATOM   5166  H31 POP   296      25.846  23.250 -24.760  1.00  0.00
ATOM   5167  H32 POP   296      27.501  23.370 -25.383  1.00  0.00
ATOM   5168  H33 POP   296      27.190  23.438 -23.672  1.00  0.00
ATOM   5169  C14 POP   296      26.771  20.845 -25.814  1.00  0.00
ATOM   5170  H41 POP   296      25.718  21.003 -25.990  1.00  0.00
ATOM   5171  H42 POP   296      26.912  19.781 -25.688  1.00  0.00
ATOM   5172  H43 POP   296      27.448  21.229 -26.563  1.00  0.00
ATOM   5173  H11 POP   296      26.288  19.873 -23.463  1.00  0.00
ATOM   5174  H12 POP   296      25.267  21.245 -23.549  1.00  0.00
ATOM   5175  H51 POP   296      26.087  20.499 -21.262  1.00  0.00
ATOM   5176  H52 POP   296      27.697  21.251 -21.670  1.00  0.00
ATOM   5177  HA  POP   296      23.999  22.464 -18.759  1.00  0.00
ATOM   5178  HB  POP   296      25.243  21.245 -19.374  1.00  0.00
ATOM   5179  HS  POP   296      22.327  20.755 -19.400  1.00  0.00
ATOM   5180  C3  POP   296      23.746  19.162 -19.508  1.00  0.00
ATOM   5181  HX  POP   296      24.606  18.746 -18.942  1.00  0.00
ATOM   5182  HY  POP   296      24.089  19.264 -20.560  1.00  0.00
ATOM   5183  O31 POP   296      22.749  18.176 -19.343  1.00  0.00
ATOM   5184  C31 POP   296      21.949  17.939 -20.408  1.00  0.00
ATOM   5185  O32 POP   296      22.049  18.467 -21.493  1.00  0.00
ATOM   5186  C32 POP   296      21.040  16.788 -20.027  1.00  0.00
ATOM   5187  H2X POP   296      21.592  15.835 -19.884  1.00  0.00
ATOM   5188  H2Y POP   296      20.402  16.607 -20.918  1.00  0.00
ATOM   5189  C33 POP   296      20.009  17.114 -18.857  1.00  0.00
ATOM   5190  H3X POP   296      19.524  18.113 -18.810  1.00  0.00
ATOM   5191  H3Y POP   296      20.581  17.147 -17.905  1.00  0.00
ATOM   5192  C34 POP   296      18.933  16.077 -18.863  1.00  0.00
ATOM   5193  H4X POP   296      18.515  16.031 -19.892  1.00  0.00
ATOM   5194  H4Y POP   296      18.221  16.344 -18.053  1.00  0.00
ATOM   5195  C35 POP   296      19.169  14.564 -18.566  1.00  0.00
ATOM   5196  H5X POP   296      20.129  14.322 -19.071  1.00  0.00
ATOM   5197  H5Y POP   296      18.417  13.987 -19.146  1.00  0.00
ATOM   5198  C36 POP   296      19.093  14.150 -17.123  1.00  0.00
ATOM   5199  H6X POP   296      18.057  14.325 -16.760  1.00  0.00
ATOM   5200  H6Y POP   296      19.725  14.896 -16.597  1.00  0.00
ATOM   5201  C37 POP   296      19.654  12.727 -16.905  1.00  0.00
ATOM   5202  H7X POP   296      20.439  12.582 -17.677  1.00  0.00
ATOM   5203  H7Y POP   296      18.812  12.031 -17.105  1.00  0.00
ATOM   5204  C38 POP   296      20.257  12.471 -15.545  1.00  0.00
ATOM   5205  H8X POP   296      19.660  12.952 -14.740  1.00  0.00
ATOM   5206  H8Y POP   296      21.308  12.830 -15.559  1.00  0.00
ATOM   5207  C39 POP   296      20.313  10.922 -15.315  1.00  0.00
ATOM   5208  H9X POP   296      21.080  10.546 -16.025  1.00  0.00
ATOM   5209  H9Y POP   296      19.301  10.564 -15.602  1.00  0.00
ATOM   5210  C50 POP   296      20.815  10.608 -13.876  1.00  0.00
ATOM   5211  H2A POP   296      21.037   9.542 -13.651  1.00  0.00
ATOM   5212  H2B POP   296      20.008  10.944 -13.190  1.00  0.00
ATOM   5213  C51 POP   296      22.054  11.494 -13.504  1.00  0.00
ATOM   5214  H2C POP   296      21.661  12.521 -13.346  1.00  0.00
ATOM   5215  H2D POP   296      22.804  11.529 -14.323  1.00  0.00
ATOM   5216  C52 POP   296      22.696  11.183 -12.101  1.00  0.00
ATOM   5217  H2E POP   296      23.170  10.183 -12.201  1.00  0.00
ATOM   5218  H2F POP   296      21.907  11.213 -11.320  1.00  0.00
ATOM   5219  C53 POP   296      23.660  12.317 -11.730  1.00  0.00
ATOM   5220  H2G POP   296      23.049  13.232 -11.881  1.00  0.00
ATOM   5221  H2H POP   296      24.516  12.429 -12.430  1.00  0.00
ATOM   5222  C54 POP   296      24.130  12.230 -10.230  1.00  0.00
ATOM   5223  H2I POP   296      23.274  12.392  -9.541  1.00  0.00
ATOM   5224  H2J POP   296      24.810  13.107 -10.185  1.00  0.00
ATOM   5225  C55 POP   296      24.736  10.860  -9.885  1.00  0.00
ATOM   5226  H2K POP   296      25.384  10.422 -10.675  1.00  0.00
ATOM   5227  H2L POP   296      23.919  10.122  -9.739  1.00  0.00
ATOM   5228  C56 POP   296      25.557  10.960  -8.515  1.00  0.00
ATOM   5229  H2M POP   296      25.026  11.500  -7.703  1.00  0.00
ATOM   5230  H2N POP   296      26.529  11.337  -8.900  1.00  0.00
ATOM   5231  H2O POP   296      25.881   9.932  -8.247  1.00  0.00
TER
ATOM   5232  C48 POP   297       2.687 -24.329  -3.744  1.00  0.00
ATOM   5233  H1P POP   297       2.732 -23.400  -4.351  1.00  0.00
ATOM   5234  H1Q POP   297       3.346 -24.284  -2.850  1.00  0.00
ATOM   5235  H1R POP   297       3.073 -25.198  -4.318  1.00  0.00
ATOM   5236  C47 POP   297       1.280 -24.757  -3.232  1.00  0.00
ATOM   5237  H1N POP   297       1.464 -25.662  -2.616  1.00  0.00
ATOM   5238  H1O POP   297       0.628 -25.114  -4.057  1.00  0.00
ATOM   5239  C46 POP   297       0.582 -23.673  -2.601  1.00  0.00
ATOM   5240  H1L POP   297      -0.159 -24.180  -1.947  1.00  0.00
ATOM   5241  H1M POP   297      -0.049 -23.103  -3.316  1.00  0.00
ATOM   5242  C45 POP   297       1.379 -22.641  -1.707  1.00  0.00
ATOM   5243  H1J POP   297       2.110 -22.030  -2.279  1.00  0.00
ATOM   5244  H1K POP   297       2.093 -23.300  -1.169  1.00  0.00
ATOM   5245  C44 POP   297       0.524 -21.775  -0.808  1.00  0.00
ATOM   5246  H1H POP   297       0.097 -22.499  -0.082  1.00  0.00
ATOM   5247  H1I POP   297      -0.358 -21.314  -1.302  1.00  0.00
ATOM   5248  C43 POP   297       1.291 -20.795   0.063  1.00  0.00
ATOM   5249  H1F POP   297       1.800 -20.117  -0.654  1.00  0.00
ATOM   5250  H1G POP   297       2.058 -21.329   0.664  1.00  0.00
ATOM   5251  C42 POP   297       0.280 -19.937   0.874  1.00  0.00
ATOM   5252  H1D POP   297      -0.440 -20.640   1.347  1.00  0.00
ATOM   5253  H1E POP   297      -0.136 -19.313   0.055  1.00  0.00
ATOM   5254  C41 POP   297       0.947 -19.130   2.023  1.00  0.00
ATOM   5255  H1B POP   297       0.222 -18.329   2.285  1.00  0.00
ATOM   5256  H1C POP   297       1.856 -18.683   1.567  1.00  0.00
ATOM   5257  C40 POP   297       1.338 -19.930   3.214  1.00  0.00
ATOM   5258  H1A POP   297       1.543 -20.985   2.978  1.00  0.00
ATOM   5259  C29 POP   297       1.586 -19.453   4.506  1.00  0.00
ATOM   5260  H91 POP   297       1.856 -20.150   5.314  1.00  0.00
ATOM   5261  C28 POP   297       1.415 -18.006   4.910  1.00  0.00
ATOM   5262  H8R POP   297       1.955 -17.389   4.160  1.00  0.00
ATOM   5263  H8S POP   297       0.344 -17.784   4.717  1.00  0.00
ATOM   5264  C27 POP   297       1.756 -17.570   6.355  1.00  0.00
ATOM   5265  H7R POP   297       2.843 -17.771   6.462  1.00  0.00
ATOM   5266  H7S POP   297       1.596 -16.474   6.446  1.00  0.00
ATOM   5267  C26 POP   297       0.905 -18.243   7.462  1.00  0.00
ATOM   5268  H6R POP   297      -0.141 -18.001   7.175  1.00  0.00
ATOM   5269  H6S POP   297       1.012 -19.345   7.375  1.00  0.00
ATOM   5270  C25 POP   297       1.098 -17.686   8.900  1.00  0.00
ATOM   5271  H5R POP   297       1.015 -16.579   8.874  1.00  0.00
ATOM   5272  H5S POP   297       2.066 -18.003   9.344  1.00  0.00
ATOM   5273  C24 POP   297       0.047 -18.315   9.793  1.00  0.00
ATOM   5274  H4R POP   297       0.347 -19.250  10.313  1.00  0.00
ATOM   5275  H4S POP   297      -0.922 -18.414   9.258  1.00  0.00
ATOM   5276  C23 POP   297      -0.242 -17.453  11.002  1.00  0.00
ATOM   5277  H3R POP   297      -0.409 -16.393  10.715  1.00  0.00
ATOM   5278  H3S POP   297       0.651 -17.392  11.660  1.00  0.00
ATOM   5279  C22 POP   297      -1.492 -17.923  11.790  1.00  0.00
ATOM   5280  H2R POP   297      -1.400 -18.987  12.096  1.00  0.00
ATOM   5281  H2S POP   297      -2.397 -17.821  11.154  1.00  0.00
ATOM   5282  C21 POP   297      -1.824 -17.185  13.064  1.00  0.00
ATOM   5283  O22 POP   297      -1.741 -17.608  14.226  1.00  0.00
ATOM   5284  O21 POP   297      -2.335 -16.033  12.730  1.00  0.00
ATOM   5285  C2  POP   297      -3.076 -15.319  13.695  1.00  0.00
ATOM   5286  C1  POP   297      -2.387 -14.053  14.135  1.00  0.00
ATOM   5287  O2  POP   297      -2.970 -13.399  15.186  1.00  0.00
ATOM   5288  P1  POP   297      -2.122 -12.676  16.388  1.00  0.00
ATOM   5289  O3  POP   297      -3.060 -11.681  17.030  1.00  0.00
ATOM   5290  O4  POP   297      -1.505 -13.655  17.324  1.00  0.00
ATOM   5291  O1  POP   297      -0.977 -11.947  15.601  1.00  0.00
ATOM   5292  C15 POP   297      -0.821 -10.567  15.464  1.00  0.00
ATOM   5293  C11 POP   297      -0.457  -9.987  16.824  1.00  0.00
ATOM   5294  N   POP   297      -0.442  -8.404  16.935  1.00  0.00
ATOM   5295  C12 POP   297      -1.788  -7.861  16.505  1.00  0.00
ATOM   5296  H21 POP   297      -2.619  -8.139  17.136  1.00  0.00
ATOM   5297  H22 POP   297      -2.059  -8.221  15.523  1.00  0.00
ATOM   5298  H23 POP   297      -1.791  -6.781  16.530  1.00  0.00
ATOM   5299  C13 POP   297       0.604  -7.848  16.073  1.00  0.00
ATOM   5300  H31 POP   297       0.603  -6.768  16.066  1.00  0.00
ATOM   5301  H32 POP   297       0.538  -8.086  15.022  1.00  0.00
ATOM   5302  H33 POP   297       1.554  -8.247  16.396  1.00  0.00
ATOM   5303  C14 POP   297      -0.023  -7.999  18.309  1.00  0.00
ATOM   5304  H41 POP   297       0.962  -8.274  18.657  1.00  0.00
ATOM   5305  H42 POP   297      -0.691  -8.523  18.977  1.00  0.00
ATOM   5306  H43 POP   297      -0.130  -6.925  18.287  1.00  0.00
ATOM   5307  H11 POP   297      -1.195 -10.289  17.553  1.00  0.00
ATOM   5308  H12 POP   297       0.528 -10.321  17.113  1.00  0.00
ATOM   5309  H51 POP   297      -1.719 -10.108  14.998  1.00  0.00
ATOM   5310  H52 POP   297      -0.031 -10.378  14.705  1.00  0.00
ATOM   5311  HA  POP   297      -1.346 -14.313  14.423  1.00  0.00
ATOM   5312  HB  POP   297      -2.105 -13.306  13.363  1.00  0.00
ATOM   5313  HS  POP   297      -3.209 -15.870  14.650  1.00  0.00
ATOM   5314  C3  POP   297      -4.447 -14.975  13.112  1.00  0.00
ATOM   5315  HX  POP   297      -4.260 -14.602  12.082  1.00  0.00
ATOM   5316  HY  POP   297      -4.923 -14.187  13.733  1.00  0.00
ATOM   5317  O31 POP   297      -5.261 -16.117  12.944  1.00  0.00
ATOM   5318  C31 POP   297      -6.479 -15.826  12.484  1.00  0.00
ATOM   5319  O32 POP   297      -6.892 -14.675  12.344  1.00  0.00
ATOM   5320  C32 POP   297      -7.217 -17.037  12.026  1.00  0.00
ATOM   5321  H2X POP   297      -8.011 -16.581  11.398  1.00  0.00
ATOM   5322  H2Y POP   297      -7.626 -17.612  12.885  1.00  0.00
ATOM   5323  C33 POP   297      -6.457 -18.070  11.243  1.00  0.00
ATOM   5324  H3X POP   297      -7.182 -18.881  11.018  1.00  0.00
ATOM   5325  H3Y POP   297      -5.597 -18.537  11.769  1.00  0.00
ATOM   5326  C34 POP   297      -5.940 -17.643   9.833  1.00  0.00
ATOM   5327  H4X POP   297      -5.318 -16.723   9.873  1.00  0.00
ATOM   5328  H4Y POP   297      -6.860 -17.432   9.247  1.00  0.00
ATOM   5329  C35 POP   297      -5.100 -18.679   9.119  1.00  0.00
ATOM   5330  H5X POP   297      -5.783 -19.458   8.716  1.00  0.00
ATOM   5331  H5Y POP   297      -4.275 -19.125   9.714  1.00  0.00
ATOM   5332  C36 POP   297      -4.561 -18.330   7.720  1.00  0.00
ATOM   5333  H6X POP   297      -3.737 -17.585   7.740  1.00  0.00
ATOM   5334  H6Y POP   297      -5.430 -17.870   7.203  1.00  0.00
ATOM   5335  C37 POP   297      -4.113 -19.554   7.019  1.00  0.00
ATOM   5336  H7X POP   297      -5.010 -20.201   6.913  1.00  0.00
ATOM   5337  H7Y POP   297      -3.407 -20.058   7.713  1.00  0.00
ATOM   5338  C38 POP   297      -3.498 -19.066   5.697  1.00  0.00
ATOM   5339  H8X POP   297      -2.563 -18.594   6.067  1.00  0.00
ATOM   5340  H8Y POP   297      -4.061 -18.279   5.150  1.00  0.00
ATOM   5341  C39 POP   297      -2.974 -20.149   4.728  1.00  0.00
ATOM   5342  H9X POP   297      -3.035 -21.070   5.345  1.00  0.00
ATOM   5343  H9Y POP   297      -1.919 -19.933   4.453  1.00  0.00
ATOM   5344  C50 POP   297      -3.857 -20.264   3.559  1.00  0.00
ATOM   5345  H2A POP   297      -4.001 -19.251   3.127  1.00  0.00
ATOM   5346  H2B POP   297      -4.866 -20.524   3.946  1.00  0.00
ATOM   5347  C51 POP   297      -3.338 -21.454   2.731  1.00  0.00
ATOM   5348  H2C POP   297      -3.749 -22.394   3.158  1.00  0.00
ATOM   5349  H2D POP   297      -2.235 -21.417   2.857  1.00  0.00
ATOM   5350  C52 POP   297      -3.693 -21.474   1.309  1.00  0.00
ATOM   5351  H2E POP   297      -3.020 -20.763   0.783  1.00  0.00
ATOM   5352  H2F POP   297      -4.734 -21.139   1.114  1.00  0.00
ATOM   5353  C53 POP   297      -3.468 -22.889   0.735  1.00  0.00
ATOM   5354  H2G POP   297      -4.192 -23.575   1.224  1.00  0.00
ATOM   5355  H2H POP   297      -2.465 -23.177   1.118  1.00  0.00
ATOM   5356  C54 POP   297      -3.581 -23.093  -0.718  1.00  0.00
ATOM   5357  H2I POP   297      -2.857 -22.459  -1.272  1.00  0.00
ATOM   5358  H2J POP   297      -4.529 -22.603  -1.029  1.00  0.00
ATOM   5359  C55 POP   297      -3.409 -24.545  -1.121  1.00  0.00
ATOM   5360  H2K POP   297      -4.337 -25.116  -0.908  1.00  0.00
ATOM   5361  H2L POP   297      -2.634 -25.085  -0.537  1.00  0.00
ATOM   5362  C56 POP   297      -3.056 -24.762  -2.637  1.00  0.00
ATOM   5363  H2M POP   297      -2.230 -24.115  -3.003  1.00  0.00
ATOM   5364  H2N POP   297      -3.999 -24.567  -3.191  1.00  0.00
ATOM   5365  H2O POP   297      -2.835 -25.851  -2.615  1.00  0.00
TER
ATOM   5366  C48 POP   298     -11.731 -17.610 -10.774  1.00  0.00
ATOM   5367  H1P POP   298     -11.959 -18.652 -11.084  1.00  0.00
ATOM   5368  H1Q POP   298     -11.435 -17.646  -9.704  1.00  0.00
ATOM   5369  H1R POP   298     -12.684 -17.062 -10.933  1.00  0.00
ATOM   5370  C47 POP   298     -10.651 -17.182 -11.739  1.00  0.00
ATOM   5371  H1N POP   298      -9.652 -17.427 -11.319  1.00  0.00
ATOM   5372  H1O POP   298     -10.706 -16.073 -11.715  1.00  0.00
ATOM   5373  C46 POP   298     -10.764 -17.694 -13.124  1.00  0.00
ATOM   5374  H1L POP   298     -10.183 -17.101 -13.862  1.00  0.00
ATOM   5375  H1M POP   298     -11.838 -17.519 -13.350  1.00  0.00
ATOM   5376  C45 POP   298     -10.267 -19.057 -13.347  1.00  0.00
ATOM   5377  H1J POP   298     -10.939 -19.898 -13.070  1.00  0.00
ATOM   5378  H1K POP   298      -9.347 -19.296 -12.772  1.00  0.00
ATOM   5379  C44 POP   298      -9.592 -19.348 -14.732  1.00  0.00
ATOM   5380  H1H POP   298      -8.554 -18.952 -14.705  1.00  0.00
ATOM   5381  H1I POP   298     -10.282 -18.974 -15.518  1.00  0.00
ATOM   5382  C43 POP   298      -9.596 -20.855 -15.151  1.00  0.00
ATOM   5383  H1F POP   298     -10.581 -21.336 -14.971  1.00  0.00
ATOM   5384  H1G POP   298      -8.855 -21.477 -14.604  1.00  0.00
ATOM   5385  C42 POP   298      -9.276 -20.980 -16.688  1.00  0.00
ATOM   5386  H1D POP   298      -9.166 -22.078 -16.818  1.00  0.00
ATOM   5387  H1E POP   298      -8.346 -20.483 -17.036  1.00  0.00
ATOM   5388  C41 POP   298     -10.325 -20.375 -17.692  1.00  0.00
ATOM   5389  H1B POP   298     -10.046 -19.314 -17.866  1.00  0.00
ATOM   5390  H1C POP   298     -11.308 -20.341 -17.174  1.00  0.00
ATOM   5391  C40 POP   298     -10.349 -21.032 -19.086  1.00  0.00
ATOM   5392  H1A POP   298      -9.400 -21.499 -19.390  1.00  0.00
ATOM   5393  C29 POP   298     -11.469 -21.207 -19.835  1.00  0.00
ATOM   5394  H91 POP   298     -11.217 -21.906 -20.647  1.00  0.00
ATOM   5395  C28 POP   298     -12.897 -20.662 -19.553  1.00  0.00
ATOM   5396  H8R POP   298     -13.586 -21.454 -19.188  1.00  0.00
ATOM   5397  H8S POP   298     -12.904 -19.820 -18.828  1.00  0.00
ATOM   5398  C27 POP   298     -13.569 -20.181 -20.863  1.00  0.00
ATOM   5399  H7R POP   298     -13.750 -20.874 -21.713  1.00  0.00
ATOM   5400  H7S POP   298     -14.621 -19.940 -20.601  1.00  0.00
ATOM   5401  C26 POP   298     -12.924 -18.913 -21.568  1.00  0.00
ATOM   5402  H6R POP   298     -12.717 -18.090 -20.851  1.00  0.00
ATOM   5403  H6S POP   298     -12.025 -19.370 -22.035  1.00  0.00
ATOM   5404  C25 POP   298     -13.737 -18.336 -22.724  1.00  0.00
ATOM   5405  H5R POP   298     -14.761 -18.180 -22.323  1.00  0.00
ATOM   5406  H5S POP   298     -13.745 -19.112 -23.519  1.00  0.00
ATOM   5407  C24 POP   298     -13.134 -17.043 -23.271  1.00  0.00
ATOM   5408  H4R POP   298     -13.446 -16.273 -22.534  1.00  0.00
ATOM   5409  H4S POP   298     -13.667 -16.764 -24.206  1.00  0.00
ATOM   5410  C23 POP   298     -11.642 -17.084 -23.552  1.00  0.00
ATOM   5411  H3R POP   298     -11.317 -17.952 -24.165  1.00  0.00
ATOM   5412  H3S POP   298     -11.127 -17.287 -22.589  1.00  0.00
ATOM   5413  C22 POP   298     -11.056 -15.748 -24.072  1.00  0.00
ATOM   5414  H2R POP   298     -11.670 -14.909 -23.679  1.00  0.00
ATOM   5415  H2S POP   298     -11.265 -15.559 -25.147  1.00  0.00
ATOM   5416  C21 POP   298      -9.588 -15.479 -23.670  1.00  0.00
ATOM   5417  O22 POP   298      -8.832 -16.371 -23.409  1.00  0.00
ATOM   5418  O21 POP   298      -9.317 -14.176 -23.612  1.00  0.00
ATOM   5419  C2  POP   298      -7.974 -13.805 -23.148  1.00  0.00
ATOM   5420  C1  POP   298      -6.990 -14.210 -24.296  1.00  0.00
ATOM   5421  O2  POP   298      -7.330 -13.579 -25.535  1.00  0.00
ATOM   5422  P1  POP   298      -6.440 -13.902 -26.848  1.00  0.00
ATOM   5423  O3  POP   298      -6.823 -12.895 -27.854  1.00  0.00
ATOM   5424  O4  POP   298      -4.983 -13.820 -26.479  1.00  0.00
ATOM   5425  O1  POP   298      -6.777 -15.453 -27.192  1.00  0.00
ATOM   5426  C15 POP   298      -8.134 -15.826 -27.330  1.00  0.00
ATOM   5427  C11 POP   298      -8.341 -17.302 -27.859  1.00  0.00
ATOM   5428  N   POP   298      -7.987 -18.477 -26.972  1.00  0.00
ATOM   5429  C12 POP   298      -6.523 -18.585 -26.836  1.00  0.00
ATOM   5430  H21 POP   298      -6.023 -18.873 -27.749  1.00  0.00
ATOM   5431  H22 POP   298      -6.259 -19.459 -26.259  1.00  0.00
ATOM   5432  H23 POP   298      -5.992 -17.732 -26.440  1.00  0.00
ATOM   5433  C13 POP   298      -8.576 -19.731 -27.596  1.00  0.00
ATOM   5434  H31 POP   298      -8.362 -20.601 -26.992  1.00  0.00
ATOM   5435  H32 POP   298      -8.106 -19.995 -28.532  1.00  0.00
ATOM   5436  H33 POP   298      -9.651 -19.681 -27.680  1.00  0.00
ATOM   5437  C14 POP   298      -8.633 -18.375 -25.604  1.00  0.00
ATOM   5438  H41 POP   298      -8.406 -19.268 -25.041  1.00  0.00
ATOM   5439  H42 POP   298      -9.698 -18.325 -25.774  1.00  0.00
ATOM   5440  H43 POP   298      -8.297 -17.574 -24.962  1.00  0.00
ATOM   5441  H11 POP   298      -9.384 -17.457 -28.095  1.00  0.00
ATOM   5442  H12 POP   298      -7.866 -17.417 -28.822  1.00  0.00
ATOM   5443  H51 POP   298      -8.753 -15.141 -27.947  1.00  0.00
ATOM   5444  H52 POP   298      -8.632 -15.673 -26.349  1.00  0.00
ATOM   5445  HA  POP   298      -5.957 -13.952 -23.980  1.00  0.00
ATOM   5446  HB  POP   298      -7.036 -15.320 -24.335  1.00  0.00
ATOM   5447  HS  POP   298      -7.790 -14.456 -22.266  1.00  0.00
ATOM   5448  C3  POP   298      -7.959 -12.393 -22.748  1.00  0.00
ATOM   5449  HX  POP   298      -8.909 -12.176 -22.215  1.00  0.00
ATOM   5450  HY  POP   298      -7.791 -11.641 -23.548  1.00  0.00
ATOM   5451  O31 POP   298      -6.791 -12.226 -21.811  1.00  0.00
ATOM   5452  C31 POP   298      -7.177 -12.456 -20.533  1.00  0.00
ATOM   5453  O32 POP   298      -8.047 -13.228 -20.141  1.00  0.00
ATOM   5454  C32 POP   298      -6.147 -11.776 -19.619  1.00  0.00
ATOM   5455  H2X POP   298      -5.512 -11.153 -20.285  1.00  0.00
ATOM   5456  H2Y POP   298      -5.671 -12.694 -19.213  1.00  0.00
ATOM   5457  C33 POP   298      -6.731 -10.893 -18.508  1.00  0.00
ATOM   5458  H3X POP   298      -7.789 -10.591 -18.661  1.00  0.00
ATOM   5459  H3Y POP   298      -6.105  -9.987 -18.359  1.00  0.00
ATOM   5460  C34 POP   298      -6.864 -11.642 -17.111  1.00  0.00
ATOM   5461  H4X POP   298      -5.879 -12.032 -16.778  1.00  0.00
ATOM   5462  H4Y POP   298      -7.471 -12.566 -17.219  1.00  0.00
ATOM   5463  C35 POP   298      -7.548 -10.664 -16.094  1.00  0.00
ATOM   5464  H5X POP   298      -8.548 -10.382 -16.488  1.00  0.00
ATOM   5465  H5Y POP   298      -6.929  -9.750 -16.222  1.00  0.00
ATOM   5466  C36 POP   298      -7.587 -11.186 -14.719  1.00  0.00
ATOM   5467  H6X POP   298      -6.536 -11.371 -14.410  1.00  0.00
ATOM   5468  H6Y POP   298      -8.064 -12.188 -14.661  1.00  0.00
ATOM   5469  C37 POP   298      -8.351 -10.271 -13.678  1.00  0.00
ATOM   5470  H7X POP   298      -9.423 -10.283 -13.970  1.00  0.00
ATOM   5471  H7Y POP   298      -7.942  -9.239 -13.708  1.00  0.00
ATOM   5472  C38 POP   298      -8.083 -10.846 -12.312  1.00  0.00
ATOM   5473  H8X POP   298      -7.092 -10.579 -11.887  1.00  0.00
ATOM   5474  H8Y POP   298      -8.024 -11.956 -12.339  1.00  0.00
ATOM   5475  C39 POP   298      -9.091 -10.417 -11.292  1.00  0.00
ATOM   5476  H9X POP   298     -10.100 -10.751 -11.615  1.00  0.00
ATOM   5477  H9Y POP   298      -9.191  -9.343 -11.025  1.00  0.00
ATOM   5478  C50 POP   298      -9.024 -11.218 -10.022  1.00  0.00
ATOM   5479  H2A POP   298      -7.924 -11.177  -9.872  1.00  0.00
ATOM   5480  H2B POP   298      -9.242 -12.289 -10.224  1.00  0.00
ATOM   5481  C51 POP   298      -9.855 -10.798  -8.815  1.00  0.00
ATOM   5482  H2C POP   298     -10.883 -10.945  -9.209  1.00  0.00
ATOM   5483  H2D POP   298      -9.639  -9.721  -8.652  1.00  0.00
ATOM   5484  C52 POP   298      -9.605 -11.563  -7.513  1.00  0.00
ATOM   5485  H2E POP   298      -8.518 -11.419  -7.335  1.00  0.00
ATOM   5486  H2F POP   298      -9.731 -12.650  -7.701  1.00  0.00
ATOM   5487  C53 POP   298     -10.554 -11.134  -6.337  1.00  0.00
ATOM   5488  H2G POP   298     -10.501 -10.032  -6.212  1.00  0.00
ATOM   5489  H2H POP   298     -10.159 -11.681  -5.454  1.00  0.00
ATOM   5490  C54 POP   298     -11.938 -11.720  -6.476  1.00  0.00
ATOM   5491  H2I POP   298     -11.907 -12.830  -6.503  1.00  0.00
ATOM   5492  H2J POP   298     -12.597 -11.443  -7.326  1.00  0.00
ATOM   5493  C55 POP   298     -12.741 -11.191  -5.255  1.00  0.00
ATOM   5494  H2K POP   298     -12.518 -10.126  -5.026  1.00  0.00
ATOM   5495  H2L POP   298     -12.391 -11.792  -4.389  1.00  0.00
ATOM   5496  C56 POP   298     -14.293 -11.204  -5.457  1.00  0.00
ATOM   5497  H2M POP   298     -14.690 -12.209  -5.716  1.00  0.00
ATOM   5498  H2N POP   298     -14.531 -10.655  -6.393  1.00  0.00
ATOM   5499  H2O POP   298     -14.875 -10.717  -4.646  1.00  0.00
TER
ATOM   5500  C48 POP   299     -37.524 -17.387 -13.127  1.00  0.00
ATOM   5501  H1P POP   299     -38.362 -17.799 -13.730  1.00  0.00
ATOM   5502  H1Q POP   299     -37.477 -16.333 -13.474  1.00  0.00
ATOM   5503  H1R POP   299     -36.703 -18.003 -13.551  1.00  0.00
ATOM   5504  C47 POP   299     -37.690 -17.535 -11.566  1.00  0.00
ATOM   5505  H1N POP   299     -36.758 -17.170 -11.084  1.00  0.00
ATOM   5506  H1O POP   299     -37.870 -18.594 -11.282  1.00  0.00
ATOM   5507  C46 POP   299     -38.762 -16.670 -10.769  1.00  0.00
ATOM   5508  H1L POP   299     -39.636 -16.596 -11.451  1.00  0.00
ATOM   5509  H1M POP   299     -38.356 -15.636 -10.801  1.00  0.00
ATOM   5510  C45 POP   299     -39.164 -17.147  -9.399  1.00  0.00
ATOM   5511  H1J POP   299     -38.240 -17.280  -8.797  1.00  0.00
ATOM   5512  H1K POP   299     -39.812 -18.050  -9.404  1.00  0.00
ATOM   5513  C44 POP   299     -40.181 -16.169  -8.599  1.00  0.00
ATOM   5514  H1H POP   299     -41.056 -15.980  -9.258  1.00  0.00
ATOM   5515  H1I POP   299     -39.511 -15.349  -8.262  1.00  0.00
ATOM   5516  C43 POP   299     -40.806 -16.847  -7.299  1.00  0.00
ATOM   5517  H1F POP   299     -40.029 -17.429  -6.758  1.00  0.00
ATOM   5518  H1G POP   299     -41.678 -17.512  -7.477  1.00  0.00
ATOM   5519  C42 POP   299     -41.351 -15.822  -6.317  1.00  0.00
ATOM   5520  H1D POP   299     -42.229 -15.356  -6.812  1.00  0.00
ATOM   5521  H1E POP   299     -40.618 -14.999  -6.179  1.00  0.00
ATOM   5522  C41 POP   299     -41.684 -16.468  -4.939  1.00  0.00
ATOM   5523  H1B POP   299     -40.754 -16.377  -4.338  1.00  0.00
ATOM   5524  H1C POP   299     -41.768 -17.555  -5.155  1.00  0.00
ATOM   5525  C40 POP   299     -42.839 -15.885  -4.210  1.00  0.00
ATOM   5526  H1A POP   299     -43.570 -15.364  -4.845  1.00  0.00
ATOM   5527  C29 POP   299     -43.085 -16.169  -2.928  1.00  0.00
ATOM   5528  H91 POP   299     -43.955 -15.750  -2.402  1.00  0.00
ATOM   5529  C28 POP   299     -42.347 -17.219  -2.102  1.00  0.00
ATOM   5530  H8R POP   299     -41.795 -17.926  -2.757  1.00  0.00
ATOM   5531  H8S POP   299     -41.453 -16.875  -1.539  1.00  0.00
ATOM   5532  C27 POP   299     -43.185 -18.177  -1.279  1.00  0.00
ATOM   5533  H7R POP   299     -43.741 -18.911  -1.902  1.00  0.00
ATOM   5534  H7S POP   299     -42.475 -18.725  -0.624  1.00  0.00
ATOM   5535  C26 POP   299     -44.064 -17.329  -0.297  1.00  0.00
ATOM   5536  H6R POP   299     -43.552 -16.371  -0.066  1.00  0.00
ATOM   5537  H6S POP   299     -45.108 -17.215  -0.659  1.00  0.00
ATOM   5538  C25 POP   299     -44.252 -18.051   1.024  1.00  0.00
ATOM   5539  H5R POP   299     -43.255 -18.226   1.482  1.00  0.00
ATOM   5540  H5S POP   299     -44.721 -19.020   0.749  1.00  0.00
ATOM   5541  C24 POP   299     -45.108 -17.342   2.108  1.00  0.00
ATOM   5542  H4R POP   299     -46.198 -17.454   1.925  1.00  0.00
ATOM   5543  H4S POP   299     -44.906 -16.250   2.122  1.00  0.00
ATOM   5544  C23 POP   299     -44.824 -17.900   3.507  1.00  0.00
ATOM   5545  H3R POP   299     -43.814 -17.489   3.719  1.00  0.00
ATOM   5546  H3S POP   299     -44.822 -19.011   3.489  1.00  0.00
ATOM   5547  C22 POP   299     -45.882 -17.397   4.551  1.00  0.00
ATOM   5548  H2R POP   299     -46.820 -17.650   4.011  1.00  0.00
ATOM   5549  H2S POP   299     -45.795 -16.300   4.706  1.00  0.00
ATOM   5550  C21 POP   299     -45.906 -18.121   5.882  1.00  0.00
ATOM   5551  O22 POP   299     -45.474 -19.262   6.064  1.00  0.00
ATOM   5552  O21 POP   299     -46.690 -17.430   6.736  1.00  0.00
ATOM   5553  C2  POP   299     -46.914 -18.087   7.977  1.00  0.00
ATOM   5554  C1  POP   299     -47.191 -17.021   9.032  1.00  0.00
ATOM   5555  O2  POP   299     -47.341 -17.667  10.319  1.00  0.00
ATOM   5556  P1  POP   299     -47.635 -16.572  11.395  1.00  0.00
ATOM   5557  O3  POP   299     -48.283 -15.302  10.906  1.00  0.00
ATOM   5558  O4  POP   299     -48.199 -17.131  12.679  1.00  0.00
ATOM   5559  O1  POP   299     -46.197 -16.153  11.807  1.00  0.00
ATOM   5560  C15 POP   299     -45.121 -17.095  11.996  1.00  0.00
ATOM   5561  C11 POP   299     -44.228 -16.660  13.189  1.00  0.00
ATOM   5562  N   POP   299     -43.120 -17.582  13.651  1.00  0.00
ATOM   5563  C12 POP   299     -43.669 -18.945  14.128  1.00  0.00
ATOM   5564  H21 POP   299     -44.294 -18.822  15.000  1.00  0.00
ATOM   5565  H22 POP   299     -42.837 -19.537  14.481  1.00  0.00
ATOM   5566  H23 POP   299     -44.249 -19.357  13.315  1.00  0.00
ATOM   5567  C13 POP   299     -42.323 -16.984  14.797  1.00  0.00
ATOM   5568  H31 POP   299     -41.492 -17.658  14.948  1.00  0.00
ATOM   5569  H32 POP   299     -42.962 -16.930  15.666  1.00  0.00
ATOM   5570  H33 POP   299     -41.970 -15.971  14.676  1.00  0.00
ATOM   5571  C14 POP   299     -42.196 -17.857  12.524  1.00  0.00
ATOM   5572  H41 POP   299     -41.266 -18.291  12.861  1.00  0.00
ATOM   5573  H42 POP   299     -42.017 -16.921  12.016  1.00  0.00
ATOM   5574  H43 POP   299     -42.687 -18.539  11.845  1.00  0.00
ATOM   5575  H11 POP   299     -43.894 -15.680  12.880  1.00  0.00
ATOM   5576  H12 POP   299     -44.805 -16.490  14.087  1.00  0.00
ATOM   5577  H51 POP   299     -44.510 -17.202  11.074  1.00  0.00
ATOM   5578  H52 POP   299     -45.480 -18.107  12.280  1.00  0.00
ATOM   5579  HA  POP   299     -46.359 -16.286   9.076  1.00  0.00
ATOM   5580  HB  POP   299     -48.086 -16.503   8.624  1.00  0.00
ATOM   5581  HS  POP   299     -46.051 -18.685   8.341  1.00  0.00
ATOM   5582  C3  POP   299     -48.007 -19.287   7.829  1.00  0.00
ATOM   5583  HX  POP   299     -47.965 -19.902   8.753  1.00  0.00
ATOM   5584  HY  POP   299     -47.666 -20.008   7.055  1.00  0.00
ATOM   5585  O31 POP   299     -49.366 -18.795   7.757  1.00  0.00
ATOM   5586  C31 POP   299     -50.098 -19.048   6.716  1.00  0.00
ATOM   5587  O32 POP   299     -49.805 -19.752   5.739  1.00  0.00
ATOM   5588  C32 POP   299     -51.487 -18.429   6.953  1.00  0.00
ATOM   5589  H2X POP   299     -51.460 -17.410   7.396  1.00  0.00
ATOM   5590  H2Y POP   299     -52.089 -19.159   7.534  1.00  0.00
ATOM   5591  C33 POP   299     -52.215 -18.254   5.597  1.00  0.00
ATOM   5592  H3X POP   299     -53.277 -17.960   5.741  1.00  0.00
ATOM   5593  H3Y POP   299     -52.250 -19.205   5.024  1.00  0.00
ATOM   5594  C34 POP   299     -51.507 -17.219   4.598  1.00  0.00
ATOM   5595  H4X POP   299     -52.032 -17.150   3.621  1.00  0.00
ATOM   5596  H4Y POP   299     -50.554 -17.737   4.357  1.00  0.00
ATOM   5597  C35 POP   299     -51.272 -15.760   5.114  1.00  0.00
ATOM   5598  H5X POP   299     -50.434 -15.608   5.826  1.00  0.00
ATOM   5599  H5Y POP   299     -52.151 -15.266   5.579  1.00  0.00
ATOM   5600  C36 POP   299     -50.950 -14.754   3.955  1.00  0.00
ATOM   5601  H6X POP   299     -50.724 -13.759   4.394  1.00  0.00
ATOM   5602  H6Y POP   299     -51.914 -14.545   3.443  1.00  0.00
ATOM   5603  C37 POP   299     -49.913 -15.181   2.939  1.00  0.00
ATOM   5604  H7X POP   299     -49.871 -16.291   2.948  1.00  0.00
ATOM   5605  H7Y POP   299     -48.973 -14.781   3.377  1.00  0.00
ATOM   5606  C38 POP   299     -50.036 -14.523   1.568  1.00  0.00
ATOM   5607  H8X POP   299     -50.035 -13.448   1.850  1.00  0.00
ATOM   5608  H8Y POP   299     -51.001 -14.821   1.106  1.00  0.00
ATOM   5609  C39 POP   299     -48.855 -14.806   0.558  1.00  0.00
ATOM   5610  H9X POP   299     -48.791 -15.892   0.331  1.00  0.00
ATOM   5611  H9Y POP   299     -47.889 -14.350   0.863  1.00  0.00
ATOM   5612  C50 POP   299     -49.012 -14.152  -0.863  1.00  0.00
ATOM   5613  H2A POP   299     -49.411 -13.128  -0.702  1.00  0.00
ATOM   5614  H2B POP   299     -49.671 -14.660  -1.599  1.00  0.00
ATOM   5615  C51 POP   299     -47.668 -14.025  -1.632  1.00  0.00
ATOM   5616  H2C POP   299     -47.215 -15.016  -1.849  1.00  0.00
ATOM   5617  H2D POP   299     -46.935 -13.448  -1.029  1.00  0.00
ATOM   5618  C52 POP   299     -47.798 -13.360  -3.003  1.00  0.00
ATOM   5619  H2E POP   299     -48.189 -12.331  -2.854  1.00  0.00
ATOM   5620  H2F POP   299     -48.441 -13.998  -3.647  1.00  0.00
ATOM   5621  C53 POP   299     -46.385 -13.246  -3.644  1.00  0.00
ATOM   5622  H2G POP   299     -45.906 -14.233  -3.818  1.00  0.00
ATOM   5623  H2H POP   299     -45.728 -12.637  -2.987  1.00  0.00
ATOM   5624  C54 POP   299     -46.619 -12.496  -4.966  1.00  0.00
ATOM   5625  H2I POP   299     -47.412 -11.721  -5.046  1.00  0.00
ATOM   5626  H2J POP   299     -46.921 -13.304  -5.666  1.00  0.00
ATOM   5627  C55 POP   299     -45.380 -11.984  -5.662  1.00  0.00
ATOM   5628  H2K POP   299     -44.657 -12.825  -5.721  1.00  0.00
ATOM   5629  H2L POP   299     -44.851 -11.283  -4.982  1.00  0.00
ATOM   5630  C56 POP   299     -45.776 -11.365  -7.018  1.00  0.00
ATOM   5631  H2M POP   299     -44.845 -11.426  -7.622  1.00  0.00
ATOM   5632  H2N POP   299     -46.067 -10.293  -6.970  1.00  0.00
ATOM   5633  H2O POP   299     -46.558 -11.940  -7.559  1.00  0.00
TER
ATOM   5634  C48 POP   300      19.867  -6.008  -6.529  1.00  0.00
ATOM   5635  H1P POP   300      19.483  -5.319  -5.747  1.00  0.00
ATOM   5636  H1Q POP   300      20.700  -6.543  -6.025  1.00  0.00
ATOM   5637  H1R POP   300      20.342  -5.432  -7.352  1.00  0.00
ATOM   5638  C47 POP   300      18.748  -6.923  -6.950  1.00  0.00
ATOM   5639  H1N POP   300      17.929  -6.409  -7.497  1.00  0.00
ATOM   5640  H1O POP   300      18.255  -7.421  -6.089  1.00  0.00
ATOM   5641  C46 POP   300      19.288  -8.048  -7.914  1.00  0.00
ATOM   5642  H1L POP   300      18.949  -9.039  -7.545  1.00  0.00
ATOM   5643  H1M POP   300      20.367  -8.250  -7.740  1.00  0.00
ATOM   5644  C45 POP   300      18.984  -7.787  -9.372  1.00  0.00
ATOM   5645  H1J POP   300      19.448  -6.812  -9.629  1.00  0.00
ATOM   5646  H1K POP   300      17.894  -7.653  -9.542  1.00  0.00
ATOM   5647  C44 POP   300      19.517  -8.917 -10.318  1.00  0.00
ATOM   5648  H1H POP   300      19.372  -9.941  -9.912  1.00  0.00
ATOM   5649  H1I POP   300      20.590  -8.642 -10.238  1.00  0.00
ATOM   5650  C43 POP   300      19.026  -8.688 -11.744  1.00  0.00
ATOM   5651  H1F POP   300      19.198  -7.635 -12.056  1.00  0.00
ATOM   5652  H1G POP   300      17.926  -8.845 -11.756  1.00  0.00
ATOM   5653  C42 POP   300      19.640  -9.699 -12.772  1.00  0.00
ATOM   5654  H1D POP   300      19.128  -9.581 -13.750  1.00  0.00
ATOM   5655  H1E POP   300      19.498 -10.771 -12.518  1.00  0.00
ATOM   5656  C41 POP   300      21.130  -9.441 -12.965  1.00  0.00
ATOM   5657  H1B POP   300      21.564  -9.627 -11.959  1.00  0.00
ATOM   5658  H1C POP   300      21.229  -8.334 -12.984  1.00  0.00
ATOM   5659  C40 POP   300      21.914 -10.052 -14.012  1.00  0.00
ATOM   5660  H1A POP   300      22.025 -11.141 -13.901  1.00  0.00
ATOM   5661  C29 POP   300      22.519  -9.425 -14.978  1.00  0.00
ATOM   5662  H91 POP   300      22.817 -10.115 -15.781  1.00  0.00
ATOM   5663  C28 POP   300      22.478  -7.979 -15.340  1.00  0.00
ATOM   5664  H8R POP   300      21.904  -7.793 -16.273  1.00  0.00
ATOM   5665  H8S POP   300      22.101  -7.316 -14.532  1.00  0.00
ATOM   5666  C27 POP   300      23.897  -7.376 -15.486  1.00  0.00
ATOM   5667  H7R POP   300      24.530  -7.473 -14.578  1.00  0.00
ATOM   5668  H7S POP   300      24.347  -8.120 -16.177  1.00  0.00
ATOM   5669  C26 POP   300      23.852  -5.962 -15.994  1.00  0.00
ATOM   5670  H6R POP   300      23.067  -5.881 -16.776  1.00  0.00
ATOM   5671  H6S POP   300      23.619  -5.258 -15.167  1.00  0.00
ATOM   5672  C25 POP   300      25.169  -5.617 -16.605  1.00  0.00
ATOM   5673  H5R POP   300      25.357  -6.337 -17.430  1.00  0.00
ATOM   5674  H5S POP   300      25.963  -5.695 -15.831  1.00  0.00
ATOM   5675  C24 POP   300      25.248  -4.160 -17.071  1.00  0.00
ATOM   5676  H4R POP   300      26.273  -3.884 -17.397  1.00  0.00
ATOM   5677  H4S POP   300      24.998  -3.558 -16.170  1.00  0.00
ATOM   5678  C23 POP   300      24.220  -3.791 -18.111  1.00  0.00
ATOM   5679  H3R POP   300      23.221  -3.845 -17.628  1.00  0.00
ATOM   5680  H3S POP   300      24.135  -4.623 -18.842  1.00  0.00
ATOM   5681  C22 POP   300      24.535  -2.411 -18.627  1.00  0.00
ATOM   5682  H2R POP   300      25.245  -1.908 -17.937  1.00  0.00
ATOM   5683  H2S POP   300      23.620  -1.837 -18.889  1.00  0.00
ATOM   5684  C21 POP   300      25.385  -2.465 -19.903  1.00  0.00
ATOM   5685  O22 POP   300      25.508  -3.438 -20.614  1.00  0.00
ATOM   5686  O21 POP   300      26.154  -1.334 -20.059  1.00  0.00
ATOM   5687  C2  POP   300      27.134  -1.392 -21.091  1.00  0.00
ATOM   5688  C1  POP   300      26.558  -0.859 -22.428  1.00  0.00
ATOM   5689  O2  POP   300      27.524  -0.976 -23.533  1.00  0.00
ATOM   5690  P1  POP   300      27.243  -1.969 -24.761  1.00  0.00
ATOM   5691  O3  POP   300      25.887  -1.707 -25.184  1.00  0.00
ATOM   5692  O4  POP   300      28.257  -1.759 -25.800  1.00  0.00
ATOM   5693  O1  POP   300      27.412  -3.402 -24.218  1.00  0.00
ATOM   5694  C15 POP   300      27.317  -4.460 -25.066  1.00  0.00
ATOM   5695  C11 POP   300      27.652  -5.779 -24.323  1.00  0.00
ATOM   5696  N   POP   300      26.488  -6.430 -23.563  1.00  0.00
ATOM   5697  C12 POP   300      25.743  -5.531 -22.646  1.00  0.00
ATOM   5698  H21 POP   300      25.260  -4.736 -23.194  1.00  0.00
ATOM   5699  H22 POP   300      26.388  -5.078 -21.908  1.00  0.00
ATOM   5700  H23 POP   300      24.882  -6.032 -22.229  1.00  0.00
ATOM   5701  C13 POP   300      26.952  -7.609 -22.792  1.00  0.00
ATOM   5702  H31 POP   300      27.697  -7.324 -22.064  1.00  0.00
ATOM   5703  H32 POP   300      27.387  -8.253 -23.542  1.00  0.00
ATOM   5704  H33 POP   300      26.210  -8.151 -22.223  1.00  0.00
ATOM   5705  C14 POP   300      25.487  -6.938 -24.693  1.00  0.00
ATOM   5706  H41 POP   300      25.967  -7.503 -25.478  1.00  0.00
ATOM   5707  H42 POP   300      25.004  -6.065 -25.108  1.00  0.00
ATOM   5708  H43 POP   300      24.683  -7.553 -24.315  1.00  0.00
ATOM   5709  H11 POP   300      27.947  -6.530 -25.040  1.00  0.00
ATOM   5710  H12 POP   300      28.442  -5.557 -23.621  1.00  0.00
ATOM   5711  H51 POP   300      28.125  -4.462 -25.828  1.00  0.00
ATOM   5712  H52 POP   300      26.345  -4.599 -25.585  1.00  0.00
ATOM   5713  HA  POP   300      25.776  -1.629 -22.600  1.00  0.00
ATOM   5714  HB  POP   300      26.172   0.181 -22.359  1.00  0.00
ATOM   5715  HS  POP   300      27.455  -2.422 -21.354  1.00  0.00
ATOM   5716  C3  POP   300      28.327  -0.666 -20.667  1.00  0.00
ATOM   5717  HX  POP   300      28.972  -0.652 -21.572  1.00  0.00
ATOM   5718  HY  POP   300      28.874  -1.161 -19.836  1.00  0.00
ATOM   5719  O31 POP   300      27.947   0.645 -20.311  1.00  0.00
ATOM   5720  C31 POP   300      28.886   1.398 -19.706  1.00  0.00
ATOM   5721  O32 POP   300      29.987   1.024 -19.380  1.00  0.00
ATOM   5722  C32 POP   300      28.393   2.829 -19.547  1.00  0.00
ATOM   5723  H2X POP   300      27.325   2.715 -19.263  1.00  0.00
ATOM   5724  H2Y POP   300      28.349   3.425 -20.484  1.00  0.00
ATOM   5725  C33 POP   300      29.120   3.719 -18.487  1.00  0.00
ATOM   5726  H3X POP   300      28.422   4.582 -18.445  1.00  0.00
ATOM   5727  H3Y POP   300      30.154   3.839 -18.876  1.00  0.00
ATOM   5728  C34 POP   300      29.020   3.094 -17.124  1.00  0.00
ATOM   5729  H4X POP   300      29.561   2.126 -17.047  1.00  0.00
ATOM   5730  H4Y POP   300      27.949   3.081 -16.828  1.00  0.00
ATOM   5731  C35 POP   300      29.609   4.204 -16.154  1.00  0.00
ATOM   5732  H5X POP   300      29.076   5.164 -16.322  1.00  0.00
ATOM   5733  H5Y POP   300      30.660   4.422 -16.439  1.00  0.00
ATOM   5734  C36 POP   300      29.742   3.814 -14.694  1.00  0.00
ATOM   5735  H6X POP   300      29.819   2.706 -14.663  1.00  0.00
ATOM   5736  H6Y POP   300      28.821   4.076 -14.130  1.00  0.00
ATOM   5737  C37 POP   300      30.913   4.438 -13.897  1.00  0.00
ATOM   5738  H7X POP   300      31.150   5.463 -14.253  1.00  0.00
ATOM   5739  H7Y POP   300      31.861   3.901 -14.115  1.00  0.00
ATOM   5740  C38 POP   300      30.598   4.709 -12.385  1.00  0.00
ATOM   5741  H8X POP   300      29.706   5.350 -12.218  1.00  0.00
ATOM   5742  H8Y POP   300      31.519   5.227 -12.039  1.00  0.00
ATOM   5743  C39 POP   300      30.502   3.369 -11.541  1.00  0.00
ATOM   5744  H9X POP   300      31.003   3.570 -10.570  1.00  0.00
ATOM   5745  H9Y POP   300      31.013   2.484 -11.977  1.00  0.00
ATOM   5746  C50 POP   300      29.068   2.956 -11.262  1.00  0.00
ATOM   5747  H2A POP   300      28.511   2.743 -12.200  1.00  0.00
ATOM   5748  H2B POP   300      28.465   3.755 -10.779  1.00  0.00
ATOM   5749  C51 POP   300      28.983   1.692 -10.368  1.00  0.00
ATOM   5750  H2C POP   300      29.340   2.060  -9.382  1.00  0.00
ATOM   5751  H2D POP   300      29.592   0.821 -10.690  1.00  0.00
ATOM   5752  C52 POP   300      27.528   1.233 -10.202  1.00  0.00
ATOM   5753  H2E POP   300      27.133   1.095 -11.231  1.00  0.00
ATOM   5754  H2F POP   300      26.994   2.098  -9.754  1.00  0.00
ATOM   5755  C53 POP   300      27.367   0.193  -9.192  1.00  0.00
ATOM   5756  H2G POP   300      28.004   0.386  -8.303  1.00  0.00
ATOM   5757  H2H POP   300      27.783  -0.747  -9.615  1.00  0.00
ATOM   5758  C54 POP   300      25.937   0.096  -8.682  1.00  0.00
ATOM   5759  H2I POP   300      25.410  -0.146  -9.630  1.00  0.00
ATOM   5760  H2J POP   300      25.438   1.029  -8.343  1.00  0.00
ATOM   5761  C55 POP   300      25.857  -1.011  -7.690  1.00  0.00
ATOM   5762  H2K POP   300      26.495  -0.869  -6.792  1.00  0.00
ATOM   5763  H2L POP   300      26.224  -1.929  -8.198  1.00  0.00
ATOM   5764  C56 POP   300      24.425  -1.412  -7.155  1.00  0.00
ATOM   5765  H2M POP   300      24.373  -2.251  -6.428  1.00  0.00
ATOM   5766  H2N POP   300      23.974  -1.861  -8.066  1.00  0.00
ATOM   5767  H2O POP   300      23.905  -0.463  -6.903  1.00  0.00
TER
ATOM   5768  C48 POP   301     -45.597  30.309  -9.548  1.00  0.00
ATOM   5769  H1P POP   301     -45.697  30.054 -10.625  1.00  0.00
ATOM   5770  H1Q POP   301     -46.503  30.748  -9.078  1.00  0.00
ATOM   5771  H1R POP   301     -44.791  31.056  -9.382  1.00  0.00
ATOM   5772  C47 POP   301     -45.136  29.110  -8.762  1.00  0.00
ATOM   5773  H1N POP   301     -44.316  28.692  -9.384  1.00  0.00
ATOM   5774  H1O POP   301     -45.929  28.344  -8.628  1.00  0.00
ATOM   5775  C46 POP   301     -44.514  29.364  -7.405  1.00  0.00
ATOM   5776  H1L POP   301     -43.709  30.111  -7.573  1.00  0.00
ATOM   5777  H1M POP   301     -44.021  28.440  -7.033  1.00  0.00
ATOM   5778  C45 POP   301     -45.503  30.035  -6.469  1.00  0.00
ATOM   5779  H1J POP   301     -46.330  29.321  -6.267  1.00  0.00
ATOM   5780  H1K POP   301     -45.944  30.970  -6.877  1.00  0.00
ATOM   5781  C44 POP   301     -44.893  30.424  -5.115  1.00  0.00
ATOM   5782  H1H POP   301     -44.163  31.249  -5.258  1.00  0.00
ATOM   5783  H1I POP   301     -44.485  29.511  -4.631  1.00  0.00
ATOM   5784  C43 POP   301     -46.034  30.890  -4.258  1.00  0.00
ATOM   5785  H1F POP   301     -46.731  30.061  -4.009  1.00  0.00
ATOM   5786  H1G POP   301     -46.645  31.601  -4.853  1.00  0.00
ATOM   5787  C42 POP   301     -45.365  31.570  -3.039  1.00  0.00
ATOM   5788  H1D POP   301     -44.793  32.415  -3.479  1.00  0.00
ATOM   5789  H1E POP   301     -44.678  30.821  -2.591  1.00  0.00
ATOM   5790  C41 POP   301     -46.324  32.066  -2.006  1.00  0.00
ATOM   5791  H1B POP   301     -46.763  31.211  -1.449  1.00  0.00
ATOM   5792  H1C POP   301     -47.178  32.607  -2.467  1.00  0.00
ATOM   5793  C40 POP   301     -45.468  32.798  -1.053  1.00  0.00
ATOM   5794  H1A POP   301     -44.438  33.040  -1.353  1.00  0.00
ATOM   5795  C29 POP   301     -45.934  33.299   0.137  1.00  0.00
ATOM   5796  H91 POP   301     -45.202  33.790   0.795  1.00  0.00
ATOM   5797  C28 POP   301     -47.277  33.128   0.774  1.00  0.00
ATOM   5798  H8R POP   301     -48.024  33.475   0.028  1.00  0.00
ATOM   5799  H8S POP   301     -47.505  32.053   0.941  1.00  0.00
ATOM   5800  C27 POP   301     -47.553  33.754   2.154  1.00  0.00
ATOM   5801  H7R POP   301     -46.885  34.633   2.282  1.00  0.00
ATOM   5802  H7S POP   301     -48.555  34.234   2.166  1.00  0.00
ATOM   5803  C26 POP   301     -47.598  32.874   3.355  1.00  0.00
ATOM   5804  H6R POP   301     -48.561  32.349   3.532  1.00  0.00
ATOM   5805  H6S POP   301     -46.766  32.145   3.460  1.00  0.00
ATOM   5806  C25 POP   301     -47.668  33.685   4.649  1.00  0.00
ATOM   5807  H5R POP   301     -48.426  34.477   4.467  1.00  0.00
ATOM   5808  H5S POP   301     -46.700  34.142   4.945  1.00  0.00
ATOM   5809  C24 POP   301     -48.052  32.737   5.831  1.00  0.00
ATOM   5810  H4R POP   301     -47.522  31.792   5.584  1.00  0.00
ATOM   5811  H4S POP   301     -49.146  32.581   5.943  1.00  0.00
ATOM   5812  C23 POP   301     -47.565  33.206   7.216  1.00  0.00
ATOM   5813  H3R POP   301     -48.385  33.901   7.496  1.00  0.00
ATOM   5814  H3S POP   301     -46.591  33.717   7.374  1.00  0.00
ATOM   5815  C22 POP   301     -47.711  32.073   8.256  1.00  0.00
ATOM   5816  H2R POP   301     -48.593  31.440   8.020  1.00  0.00
ATOM   5817  H2S POP   301     -47.735  32.532   9.268  1.00  0.00
ATOM   5818  C21 POP   301     -46.462  31.132   8.204  1.00  0.00
ATOM   5819  O22 POP   301     -45.327  31.567   8.075  1.00  0.00
ATOM   5820  O21 POP   301     -46.780  29.904   8.312  1.00  0.00
ATOM   5821  C2  POP   301     -45.602  29.055   8.398  1.00  0.00
ATOM   5822  C1  POP   301     -45.082  29.021   9.830  1.00  0.00
ATOM   5823  O2  POP   301     -45.900  28.417  10.765  1.00  0.00
ATOM   5824  P1  POP   301     -46.528  29.094  12.020  1.00  0.00
ATOM   5825  O3  POP   301     -45.474  29.355  12.955  1.00  0.00
ATOM   5826  O4  POP   301     -47.373  30.255  11.646  1.00  0.00
ATOM   5827  O1  POP   301     -47.464  28.004  12.621  1.00  0.00
ATOM   5828  C15 POP   301     -48.587  27.545  11.923  1.00  0.00
ATOM   5829  C11 POP   301     -49.438  26.767  12.953  1.00  0.00
ATOM   5830  N   POP   301     -49.031  25.360  13.325  1.00  0.00
ATOM   5831  C12 POP   301     -49.714  24.967  14.592  1.00  0.00
ATOM   5832  H21 POP   301     -49.183  25.217  15.498  1.00  0.00
ATOM   5833  H22 POP   301     -49.721  23.893  14.699  1.00  0.00
ATOM   5834  H23 POP   301     -50.775  25.170  14.610  1.00  0.00
ATOM   5835  C13 POP   301     -47.563  25.289  13.664  1.00  0.00
ATOM   5836  H31 POP   301     -46.950  25.531  12.808  1.00  0.00
ATOM   5837  H32 POP   301     -47.181  24.363  14.068  1.00  0.00
ATOM   5838  H33 POP   301     -47.179  25.975  14.404  1.00  0.00
ATOM   5839  C14 POP   301     -49.324  24.414  12.231  1.00  0.00
ATOM   5840  H41 POP   301     -50.367  24.266  11.991  1.00  0.00
ATOM   5841  H42 POP   301     -48.759  23.515  12.427  1.00  0.00
ATOM   5842  H43 POP   301     -48.796  24.668  11.323  1.00  0.00
ATOM   5843  H11 POP   301     -49.343  27.339  13.864  1.00  0.00
ATOM   5844  H12 POP   301     -50.465  26.847  12.630  1.00  0.00
ATOM   5845  H51 POP   301     -48.308  26.883  11.075  1.00  0.00
ATOM   5846  H52 POP   301     -49.290  28.297  11.506  1.00  0.00
ATOM   5847  HA  POP   301     -44.149  28.419   9.826  1.00  0.00
ATOM   5848  HB  POP   301     -44.697  29.988  10.219  1.00  0.00
ATOM   5849  HS  POP   301     -44.743  29.280   7.731  1.00  0.00
ATOM   5850  C3  POP   301     -45.983  27.625   7.967  1.00  0.00
ATOM   5851  HX  POP   301     -47.021  27.349   8.253  1.00  0.00
ATOM   5852  HY  POP   301     -45.239  26.959   8.453  1.00  0.00
ATOM   5853  O31 POP   301     -45.745  27.368   6.544  1.00  0.00
ATOM   5854  C31 POP   301     -46.066  26.144   6.165  1.00  0.00
ATOM   5855  O32 POP   301     -46.723  25.451   6.862  1.00  0.00
ATOM   5856  C32 POP   301     -45.548  25.845   4.694  1.00  0.00
ATOM   5857  H2X POP   301     -44.566  25.327   4.669  1.00  0.00
ATOM   5858  H2Y POP   301     -45.391  26.779   4.114  1.00  0.00
ATOM   5859  C33 POP   301     -46.597  25.039   3.884  1.00  0.00
ATOM   5860  H3X POP   301     -47.549  25.543   3.610  1.00  0.00
ATOM   5861  H3Y POP   301     -46.876  24.144   4.480  1.00  0.00
ATOM   5862  C34 POP   301     -45.959  24.487   2.632  1.00  0.00
ATOM   5863  H4X POP   301     -46.291  23.467   2.341  1.00  0.00
ATOM   5864  H4Y POP   301     -44.868  24.423   2.835  1.00  0.00
ATOM   5865  C35 POP   301     -46.146  25.279   1.292  1.00  0.00
ATOM   5866  H5X POP   301     -46.080  26.374   1.467  1.00  0.00
ATOM   5867  H5Y POP   301     -47.183  25.071   0.952  1.00  0.00
ATOM   5868  C36 POP   301     -45.044  24.979   0.219  1.00  0.00
ATOM   5869  H6X POP   301     -44.648  23.941   0.190  1.00  0.00
ATOM   5870  H6Y POP   301     -44.262  25.744   0.410  1.00  0.00
ATOM   5871  C37 POP   301     -45.610  25.383  -1.194  1.00  0.00
ATOM   5872  H7X POP   301     -46.009  26.419  -1.159  1.00  0.00
ATOM   5873  H7Y POP   301     -46.504  24.733  -1.309  1.00  0.00
ATOM   5874  C38 POP   301     -44.617  25.190  -2.322  1.00  0.00
ATOM   5875  H8X POP   301     -43.624  25.544  -1.973  1.00  0.00
ATOM   5876  H8Y POP   301     -44.992  25.883  -3.105  1.00  0.00
ATOM   5877  C39 POP   301     -44.391  23.786  -2.909  1.00  0.00
ATOM   5878  H9X POP   301     -45.414  23.496  -3.233  1.00  0.00
ATOM   5879  H9Y POP   301     -44.129  23.086  -2.087  1.00  0.00
ATOM   5880  C50 POP   301     -43.467  23.779  -4.084  1.00  0.00
ATOM   5881  H2A POP   301     -42.490  23.948  -3.584  1.00  0.00
ATOM   5882  H2B POP   301     -43.683  24.576  -4.827  1.00  0.00
ATOM   5883  C51 POP   301     -43.349  22.318  -4.730  1.00  0.00
ATOM   5884  H2C POP   301     -44.274  21.979  -5.244  1.00  0.00
ATOM   5885  H2D POP   301     -43.104  21.510  -4.009  1.00  0.00
ATOM   5886  C52 POP   301     -42.175  22.332  -5.716  1.00  0.00
ATOM   5887  H2E POP   301     -41.304  22.785  -5.197  1.00  0.00
ATOM   5888  H2F POP   301     -42.526  22.937  -6.579  1.00  0.00
ATOM   5889  C53 POP   301     -41.832  20.951  -6.135  1.00  0.00
ATOM   5890  H2G POP   301     -42.739  20.466  -6.556  1.00  0.00
ATOM   5891  H2H POP   301     -41.513  20.335  -5.267  1.00  0.00
ATOM   5892  C54 POP   301     -40.584  20.791  -7.050  1.00  0.00
ATOM   5893  H2I POP   301     -40.339  19.713  -7.160  1.00  0.00
ATOM   5894  H2J POP   301     -39.768  21.440  -6.666  1.00  0.00
ATOM   5895  C55 POP   301     -40.926  21.276  -8.481  1.00  0.00
ATOM   5896  H2K POP   301     -41.065  22.379  -8.495  1.00  0.00
ATOM   5897  H2L POP   301     -41.936  20.912  -8.765  1.00  0.00
ATOM   5898  C56 POP   301     -39.851  20.754  -9.452  1.00  0.00
ATOM   5899  H2M POP   301     -39.727  21.457 -10.303  1.00  0.00
ATOM   5900  H2N POP   301     -40.125  19.713  -9.725  1.00  0.00
ATOM   5901  H2O POP   301     -38.912  20.614  -8.876  1.00  0.00
TER
ATOM   5902  C48 POP   302     -56.696  30.358 -11.746  1.00  0.00
ATOM   5903  H1P POP   302     -56.853  30.002 -10.705  1.00  0.00
ATOM   5904  H1Q POP   302     -57.245  31.310 -11.910  1.00  0.00
ATOM   5905  H1R POP   302     -57.096  29.648 -12.501  1.00  0.00
ATOM   5906  C47 POP   302     -55.236  30.594 -11.955  1.00  0.00
ATOM   5907  H1N POP   302     -55.026  31.485 -11.326  1.00  0.00
ATOM   5908  H1O POP   302     -54.965  30.759 -13.020  1.00  0.00
ATOM   5909  C46 POP   302     -54.298  29.442 -11.392  1.00  0.00
ATOM   5910  H1L POP   302     -54.198  28.581 -12.086  1.00  0.00
ATOM   5911  H1M POP   302     -54.771  29.148 -10.430  1.00  0.00
ATOM   5912  C45 POP   302     -52.826  29.797 -11.301  1.00  0.00
ATOM   5913  H1J POP   302     -52.821  30.706 -10.662  1.00  0.00
ATOM   5914  H1K POP   302     -52.285  30.125 -12.214  1.00  0.00
ATOM   5915  C44 POP   302     -52.095  28.715 -10.628  1.00  0.00
ATOM   5916  H1H POP   302     -52.783  28.113  -9.996  1.00  0.00
ATOM   5917  H1I POP   302     -51.371  29.171  -9.920  1.00  0.00
ATOM   5918  C43 POP   302     -51.106  27.968 -11.471  1.00  0.00
ATOM   5919  H1F POP   302     -50.319  28.684 -11.789  1.00  0.00
ATOM   5920  H1G POP   302     -51.507  27.446 -12.367  1.00  0.00
ATOM   5921  C42 POP   302     -50.472  26.807 -10.641  1.00  0.00
ATOM   5922  H1D POP   302     -51.269  26.038 -10.548  1.00  0.00
ATOM   5923  H1E POP   302     -50.186  27.130  -9.617  1.00  0.00
ATOM   5924  C41 POP   302     -49.223  26.244 -11.411  1.00  0.00
ATOM   5925  H1B POP   302     -49.633  26.276 -12.443  1.00  0.00
ATOM   5926  H1C POP   302     -49.058  25.195 -11.087  1.00  0.00
ATOM   5927  C40 POP   302     -48.006  27.039 -11.288  1.00  0.00
ATOM   5928  H1A POP   302     -47.850  27.321 -10.236  1.00  0.00
ATOM   5929  C29 POP   302     -47.157  27.505 -12.179  1.00  0.00
ATOM   5930  H91 POP   302     -46.382  28.212 -11.847  1.00  0.00
ATOM   5931  C28 POP   302     -47.231  27.240 -13.660  1.00  0.00
ATOM   5932  H8R POP   302     -48.122  26.678 -14.011  1.00  0.00
ATOM   5933  H8S POP   302     -47.347  28.203 -14.201  1.00  0.00
ATOM   5934  C27 POP   302     -46.015  26.426 -14.049  1.00  0.00
ATOM   5935  H7R POP   302     -45.078  26.964 -13.789  1.00  0.00
ATOM   5936  H7S POP   302     -45.948  25.516 -13.415  1.00  0.00
ATOM   5937  C26 POP   302     -45.973  25.869 -15.450  1.00  0.00
ATOM   5938  H6R POP   302     -46.554  24.923 -15.490  1.00  0.00
ATOM   5939  H6S POP   302     -46.390  26.678 -16.088  1.00  0.00
ATOM   5940  C25 POP   302     -44.606  25.533 -16.002  1.00  0.00
ATOM   5941  H5R POP   302     -44.209  24.767 -15.303  1.00  0.00
ATOM   5942  H5S POP   302     -43.928  26.405 -16.119  1.00  0.00
ATOM   5943  C24 POP   302     -44.513  24.823 -17.356  1.00  0.00
ATOM   5944  H4R POP   302     -44.770  25.537 -18.167  1.00  0.00
ATOM   5945  H4S POP   302     -45.323  24.063 -17.387  1.00  0.00
ATOM   5946  C23 POP   302     -43.252  24.081 -17.493  1.00  0.00
ATOM   5947  H3R POP   302     -43.111  23.247 -16.773  1.00  0.00
ATOM   5948  H3S POP   302     -42.404  24.796 -17.450  1.00  0.00
ATOM   5949  C22 POP   302     -42.989  23.259 -18.894  1.00  0.00
ATOM   5950  H2R POP   302     -43.790  22.501 -19.026  1.00  0.00
ATOM   5951  H2S POP   302     -42.076  22.644 -18.747  1.00  0.00
ATOM   5952  C21 POP   302     -42.878  24.142 -20.091  1.00  0.00
ATOM   5953  O22 POP   302     -42.061  25.041 -20.300  1.00  0.00
ATOM   5954  O21 POP   302     -43.600  23.585 -21.072  1.00  0.00
ATOM   5955  C2  POP   302     -43.923  24.345 -22.278  1.00  0.00
ATOM   5956  C1  POP   302     -43.878  23.321 -23.433  1.00  0.00
ATOM   5957  O2  POP   302     -43.955  23.859 -24.706  1.00  0.00
ATOM   5958  P1  POP   302     -42.763  23.866 -25.672  1.00  0.00
ATOM   5959  O3  POP   302     -42.147  22.550 -25.759  1.00  0.00
ATOM   5960  O4  POP   302     -43.155  24.517 -26.950  1.00  0.00
ATOM   5961  O1  POP   302     -41.746  24.885 -24.859  1.00  0.00
ATOM   5962  C15 POP   302     -40.464  25.219 -25.501  1.00  0.00
ATOM   5963  C11 POP   302     -40.791  26.208 -26.681  1.00  0.00
ATOM   5964  N   POP   302     -41.149  27.634 -26.508  1.00  0.00
ATOM   5965  C12 POP   302     -41.430  28.302 -27.790  1.00  0.00
ATOM   5966  H21 POP   302     -42.377  27.955 -28.178  1.00  0.00
ATOM   5967  H22 POP   302     -40.651  28.128 -28.517  1.00  0.00
ATOM   5968  H23 POP   302     -41.594  29.353 -27.601  1.00  0.00
ATOM   5969  C13 POP   302     -39.971  28.397 -25.855  1.00  0.00
[truncated: 3,340,888 more chars]
