# Supplementary material for: A Dynamic View of Molecular Switch Behavior at Serotonin Receptors: Implications for Functional Selectivity
Source: PLoS One. 2014 Oct 14;9(10):e109312. doi: 10.1371/journal.pone.0109312 (PMC4196896; doi:10.1371/journal.pone.0109312)
Supplement: File S2 — Simulation data (metadynamics). Initial topology of the 5-HT2B receptor in complex with ergotamine, together with scripts used to perform multiple walker metadynamics. (TAR) [file pone.0109312.s011.tar › 5HT2B_metadynamics/META_INP]

PRINT W_STRIDE 100
HILLS RESTART HEIGHT 0.1 W_STRIDE 1000
MULTIPLE_WALKERS HILLS_DIR /cadd/data/interchange/1B2B/walker R_STRIDE 5000 NWALKERS 6 ID 0
WELLTEMPERED SIMTEMP 300 BIASFACTOR 10

#biased CV
	#CV1 (distance CZ F224 and CA P183)
	DISTANCE LIST 3581 2919 SIGMA 0.1
	
	#CV2 (distance CZ F221 and CA I188)
	DISTANCE LIST 3522 2990 SIGMA 0.1
	
#monitored CVs
	
ENDMETA
