# Supplementary material for: A Dynamic View of Molecular Switch Behavior at Serotonin Receptors: Implications for Functional Selectivity
Source: PLoS One. 2014 Oct 14;9(10):e109312. doi: 10.1371/journal.pone.0109312 (PMC4196896; doi:10.1371/journal.pone.0109312)
Supplement: File S2 — Simulation data (metadynamics). Initial topology of the 5-HT2B receptor in complex with ergotamine, together with scripts used to perform multiple walker metadynamics. (TAR) [file pone.0109312.s011.tar › 5HT2B_metadynamics/structure.top]

%VERSION  VERSION_STAMP = V0001.000  DATE = 04/19/13  19:06:47                  
%FLAG TITLE                                                                     
%FORMAT(20a4)                                                                   
                                                                                
%FLAG POINTERS                                                                  
%FORMAT(10I8)                                                                   
   55234      20   44732   10363   36235   12499   60722   25265       0       0
  182606   10333   10363   12499   25265      77     161      71      53       1
       0       0       0       0       0       0       0       0     134       0
       0
%FLAG ATOM_NAME                                                                 
%FORMAT(20a4)                                                                   
HH31CH3 HH32HH33C   O   N   H   CA  HA  CB  HB2 HB3 CG  HG2 HG3 CD  OE1 OE2 C   
O   N   H   CA  HA  CB  HB2 HB3 CG  HG2 HG3 CD  OE1 OE2 C   O   N   H   CA  HA  
CB  HB2 HB3 CG  HG2 HG3 CD  OE1 NE2 HE21HE22C   O   N   H   CA  HA2 HA3 C   O   
N   H   CA  HA  CB  HB2 HB3 CG  OD1 ND2 HD21HD22C   O   N   H   CA  HA  CB  HB2 
HB3 CG  HG2 HG3 CD  HD2 HD3 CE  HE2 HE3 NZ  HZ1 HZ2 HZ3 C   O   N   H   CA  HA  
CB  HB2 HB3 CG  HG  CD1 HD11HD12HD13CD2 HD21HD22HD23C   O   N   H   CA  HA  CB  
HB2 HB3 CG  ND1 CE1 HE1 NE2 HE2 CD2 HD2 C   O   N   H   CA  HA  CB  HB2 HB3 CG  
CD1 HD1 NE1 HE1 CE2 CZ2 HZ2 CH2 HH2 CZ3 HZ3 CE3 HE3 CD2 C   O   N   H   CA  HA  
CB  HB1 HB2 HB3 C   O   N   H   CA  HA  CB  HB1 HB2 HB3 C   O   N   H   CA  HA  
CB  HB2 HB3 CG  HG  CD1 HD11HD12HD13CD2 HD21HD22HD23C   O   N   H   CA  HA  CB  
HB2 HB3 CG  HG  CD1 HD11HD12HD13CD2 HD21HD22HD23C   O   N   H   CA  HA  CB  HB  
CG2 HG21HG22HG23CG1 HG12HG13CD1 HD11HD12HD13C   O   N   H   CA  HA  CB  HB2 HB3 
CG  HG  CD1 HD11HD12HD13CD2 HD21HD22HD23C   O   N   H   CA  HA  CB  HB2 HB3 CG  
HG2 HG3 SD  CE  HE1 HE2 HE3 C   O   N   H   CA  HA  CB  HB  CG1 HG11HG12HG13CG2 
HG21HG22HG23C   O   N   H   CA  HA  CB  HB  CG2 HG21HG22HG23CG1 HG12HG13CD1 HD11
HD12HD13C   O   N   H   CA  HA  CB  HB  CG2 HG21HG22HG23CG1 HG12HG13CD1 HD11HD12
HD13C   O   N   CD  HD2 HD3 CG  HG2 HG3 CB  HB2 HB3 CA  HA  C   O   N   H   CA  
HA  CB  HB  CG2 HG21HG22HG23OG1 HG1 C   O   N   H   CA  HA  CB  HB  CG2 HG21HG22
HG23CG1 HG12HG13CD1 HD11HD12HD13C   O   N   H   CA  HA2 HA3 C   O   N   H   CA  
HA2 HA3 C   O   N   H   CA  HA  CB  HB2 HB3 CG  OD1 ND2 HD21HD22C   O   N   H   
CA  HA  CB  HB  CG2 HG21HG22HG23OG1 HG1 C   O   N   H   CA  HA  CB  HB2 HB3 CG  
HG  CD1 HD11HD12HD13CD2 HD21HD22HD23C   O   N   H   CA  HA  CB  HB  CG1 HG11HG12
HG13CG2 HG21HG22HG23C   O   N   H   CA  HA  CB  HB  CG2 HG21HG22HG23CG1 HG12HG13
CD1 HD11HD12HD13C   O   N   H   CA  HA  CB  HB2 HB3 CG  HG  CD1 HD11HD12HD13CD2 
HD21HD22HD23C   O   N   H   CA  HA  CB  HB1 HB2 HB3 C   O   N   H   CA  HA  CB  
HB  CG1 HG11HG12HG13CG2 HG21HG22HG23C   O   N   H   CA  HA  CB  HB2 HB3 OG  HG  
C   O   N   H   CA  HA  CB  HB2 HB3 CG  HG  CD1 HD11HD12HD13CD2 HD21HD22HD23C   
O   N   H   CA  HA  CB  HB2 HB3 CG  HG2 HG3 CD  OE1 OE2 C   O   N   H   CA  HA  
CB  HB2 HB3 CG  HG2 HG3 CD  HD2 HD3 CE  HE2 HE3 NZ  HZ1 HZ2 HZ3 C   O   N   H   
CA  HA  CB  HB2 HB3 CG  HG2 HG3 CD  HD2 HD3 CE  HE2 HE3 NZ  HZ1 HZ2 HZ3 C   O   
N   H   CA  HA  CB  HB2 HB3 CG  HG  CD1 HD11HD12HD13CD2 HD21HD22HD23C   O   N   
H   CA  HA  CB  HB2 HB3 CG  HG2 HG3 CD  OE1 NE2 HE21HE22C   O   N   H   CA  HA  
CB  HB2 HB3 CG  CD1 HD1 CE1 HE1 CZ  OH  HH  CE2 HE2 CD2 HD2 C   O   N   H   CA  
HA  CB  HB1 HB2 HB3 C   O   N   H   CA  HA  CB  HB  CG2 HG21HG22HG23OG1 HG1 C   
O   N   H   CA  HA  CB  HB2 HB3 CG  OD1 ND2 HD21HD22C   O   N   H   CA  HA  CB  
HB2 HB3 CG  CD1 HD1 CE1 HE1 CZ  OH  HH  CE2 HE2 CD2 HD2 C   O   N   H   CA  HA  
CB  HB2 HB3 CG  CD1 HD1 CE1 HE1 CZ  HZ  CE2 HE2 CD2 HD2 C   O   N   H   CA  HA  
CB  HB2 HB3 CG  HG  CD1 HD11HD12HD13CD2 HD21HD22HD23C   O   N   H   CA  HA  CB  
HB2 HB3 CG  HG2 HG3 SD  CE  HE1 HE2 HE3 C   O   N   H   CA  HA  CB  HB2 HB3 OG  
HG  C   O   N   H   CA  HA  CB  HB2 HB3 CG  HG  CD1 HD11HD12HD13CD2 HD21HD22HD23
C   O   N   H   CA  HA  CB  HB1 HB2 HB3 C   O   N   H   CA  HA  CB  HB  CG1 HG11
HG12HG13CG2 HG21HG22HG23C   O   N   H   CA  HA  CB  HB1 HB2 HB3 C   O   N   H   
CA  HA  CB  HB2 HB3 CG  OD1 OD2 C   O   N   H   CA  HA  CB  HB2 HB3 CG  HG  CD1 
HD11HD12HD13CD2 HD21HD22HD23C   O   N   H   CA  HA  CB  HB2 HB3 CG  HG  CD1 HD11
HD12HD13CD2 HD21HD22HD23C   O   N   H   CA  HA  CB  HB  CG1 HG11HG12HG13CG2 HG21
HG22HG23C   O   N   H   CA  HA2 HA3 C   O   N   H   CA  HA  CB  HB2 HB3 CG  HG  
CD1 HD11HD12HD13CD2 HD21HD22HD23C   O   N   H   CA  HA  CB  HB2 HB3 CG  CD1 HD1 
CE1 HE1 CZ  HZ  CE2 HE2 CD2 HD2 C   O   N   H   CA  HA  CB  HB  CG1 HG11HG12HG13
CG2 HG21HG22HG23C   O   N   H   CA  HA  CB  HB2 HB3 CG  HG2 HG3 SD  CE  HE1 HE2 
HE3 C   O   N   CD  HD2 HD3 CG  HG2 HG3 CB  HB2 HB3 CA  HA  C   O   N   H   CA  
HA  CB  HB  CG2 HG21HG22HG23CG1 HG12HG13CD1 HD11HD12HD13C   O   N   H   CA  HA  
CB  HB1 HB2 HB3 C   O   N   H   CA  HA  CB  HB2 HB3 CG  HG  CD1 HD11HD12HD13CD2 
HD21HD22HD23C   O   N   H   CA  HA  CB  HB2 HB3 CG  HG  CD1 HD11HD12HD13CD2 HD21
HD22HD23C   O   N   H   CA  HA  CB  HB  CG2 HG21HG22HG23OG1 HG1 C   O   N   H   
CA  HA  CB  HB  CG2 HG21HG22HG23CG1 HG12HG13CD1 HD11HD12HD13C   O   N   H   CA  
HA  CB  HB2 HB3 CG  HG2 HG3 SD  CE  HE1 HE2 HE3 C   O   N   H   CA  HA  CB  HB2 
HB3 CG  CD1 HD1 CE1 HE1 CZ  HZ  CE2 HE2 CD2 HD2 C   O   N   H   CA  HA  CB  HB2 
HB3 CG  HG2 HG3 CD  OE1 OE2 C   O   N   H   CA  HA  CB  HB1 HB2 HB3 C   O   N   
H   CA  HA  CB  HB2 HB3 CG  HG2 HG3 SD  CE  HE1 HE2 HE3 C   O   N   H   CA  HA  
CB  HB2 HB3 CG  CD1 HD1 NE1 HE1 CE2 CZ2 HZ2 CH2 HH2 CZ3 HZ3 CE3 HE3 CD2 C   O   
N   CD  HD2 HD3 CG  HG2 HG3 CB  HB2 HB3 CA  HA  C   O   N   H   CA  HA  CB  HB2 
HB3 CG  HG  CD1 HD11HD12HD13CD2 HD21HD22HD23C   O   N   CD  HD2 HD3 CG  HG2 HG3 
CB  HB2 HB3 CA  HA  C   O   N   H   CA  HA  CB  HB2 HB3 CG  HG  CD1 HD11HD12HD13
CD2 HD21HD22HD23C   O   N   H   CA  HA  CB  HB  CG1 HG11HG12HG13CG2 HG21HG22HG23
C   O   N   H   CA  HA  CB  HB2 HB3 CG  HG  CD1 HD11HD12HD13CD2 HD21HD22HD23C   
O   N   H   CA  HA  CB  HB2 HB3 SG  C   O   N   CD  HD2 HD3 CG  HG2 HG3 CB  HB2 
HB3 CA  HA  C   O   N   H   CA  HA  CB  HB1 HB2 HB3 C   O   N   H   CA  HA  CB  
HB2 HB3 CG  CD1 HD1 NE1 HE1 CE2 CZ2 HZ2 CH2 HH2 CZ3 HZ3 CE3 HE3 CD2 C   O   N   
H   CA  HA  CB  HB2 HB3 CG  HG  CD1 HD11HD12HD13CD2 HD21HD22HD23C   O   N   H   
CA  HA  CB  HB2 HB3 CG  CD1 HD1 CE1 HE1 CZ  HZ  CE2 HE2 CD2 HD2 C   O   N   H   
CA  HA  CB  HB2 HB3 CG  HG  CD1 HD11HD12HD13CD2 HD21HD22HD23C   O   N   H   CA  
HA  CB  HB2 HB3 CG  OD1 OD2 C   O   N   H   CA  HA  CB  HB  CG1 HG11HG12HG13CG2 
HG21HG22HG23C   O   N   H   CA  HA  CB  HB2 HB3 CG  HG  CD1 HD11HD12HD13CD2 HD21
HD22HD23C   O   N   H   CA  HA  CB  HB2 HB3 CG  CD1 HD1 CE1 HE1 CZ  HZ  CE2 HE2 
CD2 HD2 C   O   N   H   CA  HA  CB  HB2 HB3 OG  HG  C   O   N   H   CA  HA  CB  
HB  CG2 HG21HG22HG23OG1 HG1 C   O   N   H   CA  HA  CB  HB1 HB2 HB3 C   O   N   
H   CA  HA  CB  HB2 HB3 OG  HG  C   O   N   H   CA  HA  CB  HB  CG2 HG21HG22HG23
CG1 HG12HG13CD1 HD11HD12HD13C   O   N   H   CA  HA  CB  HB2 HB3 CG  CD1 HD1 NE1 
HE1 CE2 CZ2 HZ2 CH2 HH2 CZ3 HZ3 CE3 HE3 CD2 C   O   N   H   CA  HA  CB  HB2 HB3 
CG  ND1 CE1 HE1 NE2 HE2 CD2 HD2 C   O   N   H   CA  HA  CB  HB2 HB3 CG  HG  CD1 
HD11HD12HD13CD2 HD21HD22HD23C   O   N   H   CA  HA  CB  HB2 HB3 SG  HG  C   O   
N   H   CA  HA  CB  HB1 HB2 HB3 C   O   N   H   CA  HA  CB  HB  CG2 HG21HG22HG23
CG1 HG12HG13CD1 HD11HD12HD13C   O   N   H   CA  HA  CB  HB2 HB3 OG  HG  C   O   
N   H   CA  HA  CB  HB  CG1 HG11HG12HG13CG2 HG21HG22HG23C   O   N   H   CA  HA  
CB  HB2 HB3 CG  OD1 OD2 C   O   N   H   CA  HA  CB  HB2 HB3 CG  HG2 HG3 CD  HD2 
HD3 NE  HE  CZ  NH1 HH11HH12NH2 HH21HH22C   O   N   H   CA  HA  CB  HB2 HB3 CG  
CD1 HD1 CE1 HE1 CZ  OH  HH  CE2 HE2 CD2 HD2 C   O   N   H   CA  HA  CB  HB  CG2 
HG21HG22HG23CG1 HG12HG13CD1 HD11HD12HD13C   O   N   H   CA  HA  CB  HB1 HB2 HB3 
C   O   N   H   CA  HA  CB  HB  CG2 HG21HG22HG23CG1 HG12HG13CD1 HD11HD12HD13C   
O   N   H   CA  HA  CB  HB2 HB3 CG  HG2 HG3 CD  HD2 HD3 CE  HE2 HE3 NZ  HZ1 HZ2 
HZ3 C   O   N   H   CA  HA  CB  HB2 HB3 CG  HG2 HG3 CD  HD2 HD3 CE  HE2 HE3 NZ  
HZ1 HZ2 HZ3 C   O   N   CD  HD2 HD3 CG  HG2 HG3 CB  HB2 HB3 CA  HA  C   O   N   
H   CA  HA  CB  HB  CG2 HG21HG22HG23CG1 HG12HG13CD1 HD11HD12HD13C   O   N   H   
CA  HA  CB  HB2 HB3 CG  HG2 HG3 CD  OE1 NE2 HE21HE22C   O   N   H   CA  HA  CB  
HB1 HB2 HB3 C   O   N   H   CA  HA  CB  HB2 HB3 CG  OD1 ND2 HD21HD22C   O   N   
H   CA  HA  CB  HB2 HB3 CG  HG2 HG3 CD  OE1 NE2 HE21HE22C   O   N   H   CA  HA  
CB  HB2 HB3 CG  CD1 HD1 CE1 HE1 CZ  OH  HH  CE2 HE2 CD2 HD2 C   O   N   H   CA  
HA  CB  HB2 HB3 CG  OD1 ND2 HD21HD22C   O   N   H   CA  HA  CB  HB2 HB3 OG  HG  
C   O   N   H   CA  HA  CB  HB2 HB3 CG  HG2 HG3 CD  HD2 HD3 NE  HE  CZ  NH1 HH11
HH12NH2 HH21HH22C   O   N   H   CA  HA  CB  HB1 HB2 HB3 C   O   N   H   CA  HA  
CB  HB  CG2 HG21HG22HG23OG1 HG1 C   O   N   H   CA  HA  CB  HB1 HB2 HB3 C   O   
N   H   CA  HA  CB  HB2 HB3 CG  CD1 HD1 CE1 HE1 CZ  HZ  CE2 HE2 CD2 HD2 C   O   
N   H   CA  HA  CB  HB  CG2 HG21HG22HG23CG1 HG12HG13CD1 HD11HD12HD13C   O   N   
H   CA  HA  CB  HB2 HB3 CG  HG2 HG3 CD  HD2 HD3 CE  HE2 HE3 NZ  HZ1 HZ2 HZ3 C   
O   N   H   CA  HA  CB  HB  CG2 HG21HG22HG23CG1 HG12HG13CD1 HD11HD12HD13C   O   
N   H   CA  HA  CB  HB  CG2 HG21HG22HG23OG1 HG1 C   O   N   H   CA  HA  CB  HB  
CG1 HG11HG12HG13CG2 HG21HG22HG23C   O   N   H   CA  HA  CB  HB  CG1 HG11HG12HG13
CG2 HG21HG22HG23C   O   N   H   CA  HA  CB  HB2 HB3 CG  CD1 HD1 NE1 HE1 CE2 CZ2 
HZ2 CH2 HH2 CZ3 HZ3 CE3 HE3 CD2 C   O   N   H   CA  HA  CB  HB2 HB3 CG  HG  CD1 
HD11HD12HD13CD2 HD21HD22HD23C   O   N   H   CA  HA  CB  HB  CG2 HG21HG22HG23CG1 
HG12HG13CD1 HD11HD12HD13C   O   N   H   CA  HA  CB  HB2 HB3 OG  HG  C   O   N   
H   CA  HA  CB  HB  CG2 HG21HG22HG23CG1 HG12HG13CD1 HD11HD12HD13C   O   N   H   
CA  HA2 HA3 C   O   N   H   CA  HA  CB  HB  CG2 HG21HG22HG23CG1 HG12HG13CD1 HD11
HD12HD13C   O   N   H   CA  HA  CB  HB1 HB2 HB3 C   O   N   H   CA  HA  CB  HB  
CG2 HG21HG22HG23CG1 HG12HG13CD1 HD11HD12HD13C   O   N   CD  HD2 HD3 CG  HG2 HG3 
CB  HB2 HB3 CA  HA  C   O   N   H   CA  HA  CB  HB  CG1 HG11HG12HG13CG2 HG21HG22
HG23C   O   N   CD  HD2 HD3 CG  HG2 HG3 CB  HB2 HB3 CA  HA  C   O   N   H   CA  
HA  CB  HB  CG2 HG21HG22HG23CG1 HG12HG13CD1 HD11HD12HD13C   O   N   H   CA  HA  
CB  HB2 HB3 CG  HG2 HG3 CD  HD2 HD3 CE  HE2 HE3 NZ  HZ1 HZ2 HZ3 C   O   N   H   
CA  HA2 HA3 C   O   N   H   CA  HA  CB  HB  CG2 HG21HG22HG23CG1 HG12HG13CD1 HD11
HD12HD13C   O   N   H   CA  HA  CB  HB2 HB3 CG  HG2 HG3 CD  OE1 OE2 C   O   N   
H   CA  HA  CB  HB  CG2 HG21HG22HG23OG1 HG1 C   O   N   H   CA  HA  CB  HB2 HB3 
CG  OD1 OD2 C   O   N   H   CA  HA  CB  HB  CG1 HG11HG12HG13CG2 HG21HG22HG23C   
O   N   H   CA  HA  CB  HB2 HB3 CG  OD1 OD2 C   O   N   H   CA  HA  CB  HB2 HB3 
CG  OD1 ND2 HD21HD22C   O   N   CD  HD2 HD3 CG  HG2 HG3 CB  HB2 HB3 CA  HA  C   
O   N   H   CA  HA  CB  HB2 HB3 CG  OD1 ND2 HD21HD22C   O   N   H   CA  HA  CB  
HB2 HB3 CG  OD1 ND2 HD21HD22C   O   N   H   CA  HA  CB  HB  CG2 HG21HG22HG23CG1 
HG12HG13CD1 HD11HD12HD13C   O   N   H   CA  HA  CB  HB  CG2 HG21HG22HG23OG1 HG1 
C   O   N   H   CA  HA  CB  HB2 HB3 SG  C   O   N   H   CA  HA  CB  HB  CG1 HG11
HG12HG13CG2 HG21HG22HG23C   O   N   H   CA  HA  CB  HB2 HB3 CG  HG  CD1 HD11HD12
HD13CD2 HD21HD22HD23C   O   N   H   CA  HA  CB  HB  CG2 HG21HG22HG23OG1 HG1 C   
O   N   H   CA  HA  CB  HB2 HB3 CG  HG2 HG3 CD  HD2 HD3 CE  HE2 HE3 NZ  HZ1 HZ2 
HZ3 C   O   N   H   CA  HA  CB  HB2 HB3 CG  HG2 HG3 CD  OE1 OE2 C   O   N   H   
CA  HA  CB  HB2 HB3 CG  HG2 HG3 CD  HD2 HD3 NE  HE  CZ  NH1 HH11HH12NH2 HH21HH22
C   O   N   H   CA  HA  CB  HB2 HB3 CG  CD1 HD1 CE1 HE1 CZ  HZ  CE2 HE2 CD2 HD2 
C   O   N   H   CA  HA2 HA3 C   O   N   H   CA  HA  CB  HB2 HB3 CG  OD1 OD2 C   
O   N   H   CA  HA  CB  HB2 HB3 CG  CD1 HD1 CE1 HE1 CZ  HZ  CE2 HE2 CD2 HD2 C   
O   N   H   CA  HA  CB  HB2 HB3 CG  HG2 HG3 SD  CE  HE1 HE2 HE3 C   O   N   H   
CA  HA  CB  HB2 HB3 CG  HG  CD1 HD11HD12HD13CD2 HD21HD22HD23C   O   N   H   CA  
HA  CB  HB2 HB3 CG  CD1 HD1 CE1 HE1 CZ  HZ  CE2 HE2 CD2 HD2 C   O   N   H   CA  
HA2 HA3 C   O   N   H   CA  HA  CB  HB2 HB3 OG  HG  C   O   N   H   CA  HA  CB  
HB2 HB3 CG  HG  CD1 HD11HD12HD13CD2 HD21HD22HD23C   O   N   H   CA  HA  CB  HB1 
HB2 HB3 C   O   N   H   CA  HA  CB  HB1 HB2 HB3 C   O   N   H   CA  HA  CB  HB2 
HB3 CG  CD1 HD1 CE1 HE1 CZ  HZ  CE2 HE2 CD2 HD2 C   O   N   H   CA  HA  CB  HB2 
HB3 CG  CD1 HD1 CE1 HE1 CZ  HZ  CE2 HE2 CD2 HD2 C   O   N   H   CA  HA  CB  HB  
CG2 HG21HG22HG23OG1 HG1 C   O   N   CD  HD2 HD3 CG  HG2 HG3 CB  HB2 HB3 CA  HA  
C   O   N   H   CA  HA  CB  HB2 HB3 CG  HG  CD1 HD11HD12HD13CD2 HD21HD22HD23C   
O   N   H   CA  HA  CB  HB1 HB2 HB3 C   O   N   H   CA  HA  CB  HB  CG2 HG21HG22
HG23CG1 HG12HG13CD1 HD11HD12HD13C   O   N   H   CA  HA  CB  HB2 HB3 CG  HG2 HG3 
SD  CE  HE1 HE2 HE3 C   O   N   H   CA  HA  CB  HB  CG2 HG21HG22HG23CG1 HG12HG13
CD1 HD11HD12HD13C   O   N   H   CA  HA  CB  HB  CG1 HG11HG12HG13CG2 HG21HG22HG23
C   O   N   H   CA  HA  CB  HB  CG2 HG21HG22HG23OG1 HG1 C   O   N   H   CA  HA  
CB  HB2 HB3 CG  CD1 HD1 CE1 HE1 CZ  OH  HH  CE2 HE2 CD2 HD2 C   O   N   H   CA  
HA  CB  HB2 HB3 CG  CD1 HD1 CE1 HE1 CZ  HZ  CE2 HE2 CD2 HD2 C   O   N   H   CA  
HA  CB  HB2 HB3 CG  HG  CD1 HD11HD12HD13CD2 HD21HD22HD23C   O   N   H   CA  HA  
CB  HB  CG2 HG21HG22HG23OG1 HG1 C   O   N   H   CA  HA  CB  HB  CG2 HG21HG22HG23
CG1 HG12HG13CD1 HD11HD12HD13C   O   N   H   CA  HA  CB  HB2 HB3 CG  ND1 CE1 HE1 
NE2 HE2 CD2 HD2 C   O   N   H   CA  HA  CB  HB1 HB2 HB3 C   O   N   H   CA  HA  
CB  HB2 HB3 CG  HG  CD1 HD11HD12HD13CD2 HD21HD22HD23C   O   N   H   CA  HA  CB  
HB2 HB3 CG  HG2 HG3 CD  OE1 NE2 HE21HE22C   O   N   H   CA  HA  CB  HB2 HB3 CG  
HG2 HG3 CD  HD2 HD3 CE  HE2 HE3 NZ  HZ1 HZ2 HZ3 C   O   N   H   CA  HA  CB  HB2 
HB3 CG  HG2 HG3 CD  HD2 HD3 CE  HE2 HE3 NZ  HZ1 HZ2 HZ3 C   O   N   H   CA  HA  
CB  HB1 HB2 HB3 C   O   N   H   CH3 HH31HH32HH33HH31CH3 HH32HH33C   O   N   H   
CA  HA  CB  HB2 HB3 CG  HG2 HG3 CD  OE1 NE2 HE21HE22C   O   N   H   CA  HA  CB  
HB  CG2 HG21HG22HG23OG1 HG1 C   O   N   H   CA  HA  CB  HB  CG2 HG21HG22HG23CG1 
HG12HG13CD1 HD11HD12HD13C   O   N   H   CA  HA  CB  HB2 HB3 OG  HG  C   O   N   
H   CA  HA  CB  HB2 HB3 CG  OD1 ND2 HD21HD22C   O   N   H   CA  HA  CB  HB2 HB3 
CG  HG2 HG3 CD  OE1 OE2 C   O   N   H   CA  HA  CB  HB2 HB3 CG  HG2 HG3 CD  OE1 
NE2 HE21HE22C   O   N   H   CA  HA  CB  HB2 HB3 CG  HG2 HG3 CD  HD2 HD3 NE  HE  
CZ  NH1 HH11HH12NH2 HH21HH22C   O   N   H   CA  HA  CB  HB1 HB2 HB3 C   O   N   
H   CA  HA  CB  HB2 HB3 OG  HG  C   O   N   H   CA  HA  CB  HB2 HB3 CG  HG2 HG3 
CD  HD2 HD3 CE  HE2 HE3 NZ  HZ1 HZ2 HZ3 C   O   N   H   CA  HA  CB  HB  CG1 HG11
HG12HG13CG2 HG21HG22HG23C   O   N   H   CA  HA  CB  HB2 HB3 CG  HG  CD1 HD11HD12
HD13CD2 HD21HD22HD23C   O   N   H   CA  HA2 HA3 C   O   N   H   CA  HA  CB  HB  
CG2 HG21HG22HG23CG1 HG12HG13CD1 HD11HD12HD13C   O   N   H   CA  HA  CB  HB  CG1 
HG11HG12HG13CG2 HG21HG22HG23C   O   N   H   CA  HA  CB  HB2 HB3 CG  CD1 HD1 CE1 
HE1 CZ  HZ  CE2 HE2 CD2 HD2 C   O   N   H   CA  HA  CB  HB2 HB3 CG  CD1 HD1 CE1 
HE1 CZ  HZ  CE2 HE2 CD2 HD2 C   O   N   H   CA  HA  CB  HB2 HB3 CG  HG  CD1 HD11
HD12HD13CD2 HD21HD22HD23C   O   N   H   CA  HA  CB  HB2 HB3 CG  CD1 HD1 CE1 HE1 
CZ  HZ  CE2 HE2 CD2 HD2 C   O   N   H   CA  HA  CB  HB2 HB3 CG  HG  CD1 HD11HD12
HD13CD2 HD21HD22HD23C   O   N   H   CA  HA  CB  HB2 HB3 CG  HG  CD1 HD11HD12HD13
CD2 HD21HD22HD23C   O   N   H   CA  HA  CB  HB2 HB3 CG  HG2 HG3 SD  CE  HE1 HE2 
HE3 C   O   N   H   CA  HA  CB  HB2 HB3 CG  CD1 HD1 NE1 HE1 CE2 CZ2 HZ2 CH2 HH2 
CZ3 HZ3 CE3 HE3 CD2 C   O   N   H   CA  HA  CB  HB2 HB3 SG  HG  C   O   N   CD  
HD2 HD3 CG  HG2 HG3 CB  HB2 HB3 CA  HA  C   O   N   H   CA  HA  CB  HB2 HB3 CG  
CD1 HD1 CE1 HE1 CZ  HZ  CE2 HE2 CD2 HD2 C   O   N   H   CA  HA  CB  HB2 HB3 CG  
CD1 HD1 CE1 HE1 CZ  HZ  CE2 HE2 CD2 HD2 C   O   N   H   CA  HA  CB  HB  CG2 HG21
HG22HG23CG1 HG12HG13CD1 HD11HD12HD13C   O   N   H   CA  HA  CB  HB  CG2 HG21HG22
HG23OG1 HG1 C   O   N   H   CA  HA  CB  HB2 HB3 CG  OD1 ND2 HD21HD22C   O   N   
H   CA  HA  CB  HB  CG2 HG21HG22HG23CG1 HG12HG13CD1 HD11HD12HD13C   O   N   H   
CA  HA  CB  HB  CG2 HG21HG22HG23OG1 HG1 C   O   N   H   CA  HA  CB  HB2 HB3 CG  
HG  CD1 HD11HD12HD13CD2 HD21HD22HD23C   O   N   H   CA  HA  CB  HB  CG1 HG11HG12
HG13CG2 HG21HG22HG23C   O   N   H   CA  HA  CB  HB2 HB3 CG  HG  CD1 HD11HD12HD13
CD2 HD21HD22HD23C   O   N   H   CA  HA  CB  HB2 HB3 SG  C   O   N   H   CA  HA  
CB  HB2 HB3 CG  OD1 OD2 C   O   N   H   CA  HA  CB  HB2 HB3 OG  HG  C   O   N   
H   CA  HA  CB  HB2 HB3 SG  C   O   N   H   CA  HA  CB  HB2 HB3 CG  OD1 ND2 HD21
HD22C   O   N   H   CA  HA  CB  HB2 HB3 CG  HG2 HG3 CD  OE1 NE2 HE21HE22C   O   
N   H   CA  HA  CB  HB  CG2 HG21HG22HG23OG1 HG1 C   O   N   H   CA  HA  CB  HB  
CG2 HG21HG22HG23OG1 HG1 C   O   N   H   CA  HA  CB  HB2 HB3 CG  HG  CD1 HD11HD12
HD13CD2 HD21HD22HD23C   O   N   H   CA  HA  CB  HB2 HB3 CG  HG2 HG3 CD  OE1 NE2 
HE21HE22C   O   N   H   CA  HA  CB  HB2 HB3 CG  HG2 HG3 SD  CE  HE1 HE2 HE3 C   
O   N   H   CA  HA  CB  HB2 HB3 CG  HG  CD1 HD11HD12HD13CD2 HD21HD22HD23C   O   
N   H   CA  HA  CB  HB2 HB3 CG  HG  CD1 HD11HD12HD13CD2 HD21HD22HD23C   O   N   
H   CA  HA  CB  HB2 HB3 CG  HG2 HG3 CD  OE1 OE2 C   O   N   H   CA  HA  CB  HB  
CG2 HG21HG22HG23CG1 HG12HG13CD1 HD11HD12HD13C   O   N   H   CA  HA  CB  HB2 HB3 
CG  CD1 HD1 CE1 HE1 CZ  HZ  CE2 HE2 CD2 HD2 C   O   N   H   CA  HA  CB  HB  CG1 
HG11HG12HG13CG2 HG21HG22HG23C   O   N   H   CA  HA  CB  HB2 HB3 CG  CD1 HD1 NE1 
HE1 CE2 CZ2 HZ2 CH2 HH2 CZ3 HZ3 CE3 HE3 CD2 C   O   N   H   CA  HA  CB  HB  CG2 
HG21HG22HG23CG1 HG12HG13CD1 HD11HD12HD13C   O   N   H   CA  HA2 HA3 C   O   N   
H   CA  HA  CB  HB2 HB3 CG  CD1 HD1 CE1 HE1 CZ  OH  HH  CE2 HE2 CD2 HD2 C   O   
N   H   CA  HA  CB  HB  CG1 HG11HG12HG13CG2 HG21HG22HG23C   O   N   H   CA  HA  
CB  HB2 HB3 OG  HG  C   O   N   H   CA  HA  CB  HB2 HB3 OG  HG  C   O   N   H   
CA  HA2 HA3 C   O   N   H   CA  HA  CB  HB  CG1 HG11HG12HG13CG2 HG21HG22HG23C   
O   N   H   CA  HA  CB  HB2 HB3 CG  OD1 ND2 HD21HD22C   O   N   CD  HD2 HD3 CG  
HG2 HG3 CB  HB2 HB3 CA  HA  C   O   N   H   CA  HA  CB  HB2 HB3 CG  HG  CD1 HD11
HD12HD13CD2 HD21HD22HD23C   O   N   H   CA  HA  CB  HB  CG1 HG11HG12HG13CG2 HG21
HG22HG23C   O   N   H   CA  HA  CB  HB2 HB3 CG  CD1 HD1 CE1 HE1 CZ  OH  HH  CE2 
HE2 CD2 HD2 C   O   N   H   CA  HA  CB  HB  CG2 HG21HG22HG23OG1 HG1 C   O   N   
H   CA  HA  CB  HB2 HB3 CG  HG  CD1 HD11HD12HD13CD2 HD21HD22HD23C   O   N   H   
CA  HA  CB  HB2 HB3 CG  CD1 HD1 CE1 HE1 CZ  HZ  CE2 HE2 CD2 HD2 C   O   N   H   
CA  HA  CB  HB2 HB3 CG  OD1 ND2 HD21HD22C   O   N   H   CA  HA  CB  HB2 HB3 CG  
HG2 HG3 CD  HD2 HD3 CE  HE2 HE3 NZ  HZ1 HZ2 HZ3 C   O   N   H   CA  HA  CB  HB  
CG2 HG21HG22HG23OG1 HG1 C   O   N   H   CA  HA  CB  HB2 HB3 CG  CD1 HD1 CE1 HE1 
CZ  HZ  CE2 HE2 CD2 HD2 C   O   N   H   CA  HA  CB  HB2 HB3 CG  HG2 HG3 CD  HD2 
HD3 NE  HE  CZ  NH1 HH11HH12NH2 HH21HH22C   O   N   H   CA  HA  CB  HB2 HB3 CG  
OD1 OD2 C   O   N   H   CA  HA  CB  HB1 HB2 HB3 C   O   N   H   CA  HA  CB  HB2 
HB3 CG  CD1 HD1 CE1 HE1 CZ  HZ  CE2 HE2 CD2 HD2 C   O   N   H   CA  HA2 HA3 C   
O   N   H   CA  HA  CB  HB2 HB3 CG  HG2 HG3 CD  HD2 HD3 NE  HE  CZ  NH1 HH11HH12
NH2 HH21HH22C   O   N   H   CA  HA  CB  HB2 HB3 CG  CD1 HD1 CE1 HE1 CZ  OH  HH  
CE2 HE2 CD2 HD2 C   O   N   H   CA  HA  CB  HB  CG2 HG21HG22HG23CG1 HG12HG13CD1 
HD11HD12HD13C   O   N   H   CA  HA  CB  HB  CG2 HG21HG22HG23OG1 HG1 C   O   N   
H   CA  HA  CB  HB2 HB3 SG  HG  C   O   N   H   CA  HA  CB  HB2 HB3 CG  OD1 ND2 
HD21HD22C   O   N   H   CA  HA  CB  HB2 HB3 CG  CD1 HD1 CE1 HE1 CZ  OH  HH  CE2 
HE2 CD2 HD2 C   O   N   H   CA  HA  CB  HB2 HB3 CG  HG2 HG3 CD  HD2 HD3 NE  HE  
CZ  NH1 HH11HH12NH2 HH21HH22C   O   N   H   CH3 HH31HH32HH33C48 H1P H1Q H1R C47 
H1N H1O C46 H1L H1M C45 H1J H1K C44 H1H H1I C43 H1F H1G C42 H1D H1E C41 H1B H1C 
C40 H1A C29 H91 C28 H8R H8S C27 H7R H7S C26 H6R H6S C25 H5R H5S C24 H4R H4S C23 
H3R H3S C22 H2R H2S C21 O22 O21 C2  C1  O2  P1  O3  O4  O1  C15 C11 N   C12 H21 
H22 H23 C13 H31 H32 H33 C14 H41 H42 H43 H11 H12 H51 H52 HA  HB  HS  C3  HX  HY  
O31 C31 O32 C32 H2X H2Y C33 H3X H3Y C34 H4X H4Y C35 H5X H5Y C36 H6X H6Y C37 H7X 
H7Y C38 H8X H8Y C39 H9X H9Y C50 H2A H2B C51 H2C H2D C52 H2E H2F C53 H2G H2H C54 
H2I H2J C55 H2K H2L C56 H2M H2N H2O C48 H1P H1Q H1R C47 H1N H1O C46 H1L H1M C45 
H1J H1K C44 H1H H1I C43 H1F H1G C42 H1D H1E C41 H1B H1C C40 H1A C29 H91 C28 H8R 
H8S C27 H7R H7S C26 H6R H6S C25 H5R H5S C24 H4R H4S C23 H3R H3S C22 H2R H2S C21 
O22 O21 C2  C1  O2  P1  O3  O4  O1  C15 C11 N   C12 H21 H22 H23 C13 H31 H32 H33 
C14 H41 H42 H43 H11 H12 H51 H52 HA  HB  HS  C3  HX  HY  O31 C31 O32 C32 H2X H2Y 
C33 H3X H3Y C34 H4X H4Y C35 H5X H5Y C36 H6X H6Y C37 H7X H7Y C38 H8X H8Y C39 H9X 
H9Y C50 H2A H2B C51 H2C H2D C52 H2E H2F C53 H2G H2H C54 H2I H2J C55 H2K H2L C56 
H2M H2N H2O C48 H1P H1Q H1R C47 H1N H1O C46 H1L H1M C45 H1J H1K C44 H1H H1I C43 
H1F H1G C42 H1D H1E C41 H1B H1C C40 H1A C29 H91 C28 H8R H8S C27 H7R H7S C26 H6R 
H6S C25 H5R H5S C24 H4R H4S C23 H3R H3S C22 H2R H2S C21 O22 O21 C2  C1  O2  P1  
O3  O4  O1  C15 C11 N   C12 H21 H22 H23 C13 H31 H32 H33 C14 H41 H42 H43 H11 H12 
H51 H52 HA  HB  HS  C3  HX  HY  O31 C31 O32 C32 H2X H2Y C33 H3X H3Y C34 H4X H4Y 
C35 H5X H5Y C36 H6X H6Y C37 H7X H7Y C38 H8X H8Y C39 H9X H9Y C50 H2A H2B C51 H2C 
H2D C52 H2E H2F C53 H2G H2H C54 H2I H2J C55 H2K H2L C56 H2M H2N H2O C48 H1P H1Q 
H1R C47 H1N H1O C46 H1L H1M C45 H1J H1K C44 H1H H1I C43 H1F H1G C42 H1D H1E C41 
H1B H1C C40 H1A C29 H91 C28 H8R H8S C27 H7R H7S C26 H6R H6S C25 H5R H5S C24 H4R 
H4S C23 H3R H3S C22 H2R H2S C21 O22 O21 C2  C1  O2  P1  O3  O4  O1  C15 C11 N   
C12 H21 H22 H23 C13 H31 H32 H33 C14 H41 H42 H43 H11 H12 H51 H52 HA  HB  HS  C3  
HX  HY  O31 C31 O32 C32 H2X H2Y C33 H3X H3Y C34 H4X H4Y C35 H5X H5Y C36 H6X H6Y 
C37 H7X H7Y C38 H8X H8Y C39 H9X H9Y C50 H2A H2B C51 H2C H2D C52 H2E H2F C53 H2G 
H2H C54 H2I H2J C55 H2K H2L C56 H2M H2N H2O C48 H1P H1Q H1R C47 H1N H1O C46 H1L 
H1M C45 H1J H1K C44 H1H H1I C43 H1F H1G C42 H1D H1E C41 H1B H1C C40 H1A C29 H91 
C28 H8R H8S C27 H7R H7S C26 H6R H6S C25 H5R H5S C24 H4R H4S C23 H3R H3S C22 H2R 
H2S C21 O22 O21 C2  C1  O2  P1  O3  O4  O1  C15 C11 N   C12 H21 H22 H23 C13 H31 
H32 H33 C14 H41 H42 H43 H11 H12 H51 H52 HA  HB  HS  C3  HX  HY  O31 C31 O32 C32 
H2X H2Y C33 H3X H3Y C34 H4X H4Y C35 H5X H5Y C36 H6X H6Y C37 H7X H7Y C38 H8X H8Y 
C39 H9X H9Y C50 H2A H2B C51 H2C H2D C52 H2E H2F C53 H2G H2H C54 H2I H2J C55 H2K 
H2L C56 H2M H2N H2O C48 H1P H1Q H1R C47 H1N H1O C46 H1L H1M C45 H1J H1K C44 H1H 
H1I C43 H1F H1G C42 H1D H1E C41 H1B H1C C40 H1A C29 H91 C28 H8R H8S C27 H7R H7S 
C26 H6R H6S C25 H5R H5S C24 H4R H4S C23 H3R H3S C22 H2R H2S C21 O22 O21 C2  C1  
O2  P1  O3  O4  O1  C15 C11 N   C12 H21 H22 H23 C13 H31 H32 H33 C14 H41 H42 H43 
H11 H12 H51 H52 HA  HB  HS  C3  HX  HY  O31 C31 O32 C32 H2X H2Y C33 H3X H3Y C34 
H4X H4Y C35 H5X H5Y C36 H6X H6Y C37 H7X H7Y C38 H8X H8Y C39 H9X H9Y C50 H2A H2B 
C51 H2C H2D C52 H2E H2F C53 H2G H2H C54 H2I H2J C55 H2K H2L C56 H2M H2N H2O C48 
H1P H1Q H1R C47 H1N H1O C46 H1L H1M C45 H1J H1K C44 H1H H1I C43 H1F H1G C42 H1D 
H1E C41 H1B H1C C40 H1A C29 H91 C28 H8R H8S C27 H7R H7S C26 H6R H6S C25 H5R H5S 
C24 H4R H4S C23 H3R H3S C22 H2R H2S C21 O22 O21 C2  C1  O2  P1  O3  O4  O1  C15 
C11 N   C12 H21 H22 H23 C13 H31 H32 H33 C14 H41 H42 H43 H11 H12 H51 H52 HA  HB  
HS  C3  HX  HY  O31 C31 O32 C32 H2X H2Y C33 H3X H3Y C34 H4X H4Y C35 H5X H5Y C36 
H6X H6Y C37 H7X H7Y C38 H8X H8Y C39 H9X H9Y C50 H2A H2B C51 H2C H2D C52 H2E H2F 
C53 H2G H2H C54 H2I H2J C55 H2K H2L C56 H2M H2N H2O C48 H1P H1Q H1R C47 H1N H1O 
C46 H1L H1M C45 H1J H1K C44 H1H H1I C43 H1F H1G C42 H1D H1E C41 H1B H1C C40 H1A 
C29 H91 C28 H8R H8S C27 H7R H7S C26 H6R H6S C25 H5R H5S C24 H4R H4S C23 H3R H3S 
C22 H2R H2S C21 O22 O21 C2  C1  O2  P1  O3  O4  O1  C15 C11 N   C12 H21 H22 H23 
C13 H31 H32 H33 C14 H41 H42 H43 H11 H12 H51 H52 HA  HB  HS  C3  HX  HY  O31 C31 
O32 C32 H2X H2Y C33 H3X H3Y C34 H4X H4Y C35 H5X H5Y C36 H6X H6Y C37 H7X H7Y C38 
H8X H8Y C39 H9X H9Y C50 H2A H2B C51 H2C H2D C52 H2E H2F C53 H2G H2H C54 H2I H2J 
C55 H2K H2L C56 H2M H2N H2O C48 H1P H1Q H1R C47 H1N H1O C46 H1L H1M C45 H1J H1K 
C44 H1H H1I C43 H1F H1G C42 H1D H1E C41 H1B H1C C40 H1A C29 H91 C28 H8R H8S C27 
H7R H7S C26 H6R H6S C25 H5R H5S C24 H4R H4S C23 H3R H3S C22 H2R H2S C21 O22 O21 
C2  C1  O2  P1  O3  O4  O1  C15 C11 N   C12 H21 H22 H23 C13 H31 H32 H33 C14 H41 
H42 H43 H11 H12 H51 H52 HA  HB  HS  C3  HX  HY  O31 C31 O32 C32 H2X H2Y C33 H3X 
H3Y C34 H4X H4Y C35 H5X H5Y C36 H6X H6Y C37 H7X H7Y C38 H8X H8Y C39 H9X H9Y C50 
H2A H2B C51 H2C H2D C52 H2E H2F C53 H2G H2H C54 H2I H2J C55 H2K H2L C56 H2M H2N 
H2O C48 H1P H1Q H1R C47 H1N H1O C46 H1L H1M C45 H1J H1K C44 H1H H1I C43 H1F H1G 
C42 H1D H1E C41 H1B H1C C40 H1A C29 H91 C28 H8R H8S C27 H7R H7S C26 H6R H6S C25 
H5R H5S C24 H4R H4S C23 H3R H3S C22 H2R H2S C21 O22 O21 C2  C1  O2  P1  O3  O4  
O1  C15 C11 N   C12 H21 H22 H23 C13 H31 H32 H33 C14 H41 H42 H43 H11 H12 H51 H52 
HA  HB  HS  C3  HX  HY  O31 C31 O32 C32 H2X H2Y C33 H3X H3Y C34 H4X H4Y C35 H5X 
H5Y C36 H6X H6Y C37 H7X H7Y C38 H8X H8Y C39 H9X H9Y C50 H2A H2B C51 H2C H2D C52 
H2E H2F C53 H2G H2H C54 H2I H2J C55 H2K H2L C56 H2M H2N H2O C48 H1P H1Q H1R C47 
H1N H1O C46 H1L H1M C45 H1J H1K C44 H1H H1I C43 H1F H1G C42 H1D H1E C41 H1B H1C 
C40 H1A C29 H91 C28 H8R H8S C27 H7R H7S C26 H6R H6S C25 H5R H5S C24 H4R H4S C23 
H3R H3S C22 H2R H2S C21 O22 O21 C2  C1  O2  P1  O3  O4  O1  C15 C11 N   C12 H21 
H22 H23 C13 H31 H32 H33 C14 H41 H42 H43 H11 H12 H51 H52 HA  HB  HS  C3  HX  HY  
O31 C31 O32 C32 H2X H2Y C33 H3X H3Y C34 H4X H4Y C35 H5X H5Y C36 H6X H6Y C37 H7X 
H7Y C38 H8X H8Y C39 H9X H9Y C50 H2A H2B C51 H2C H2D C52 H2E H2F C53 H2G H2H C54 
H2I H2J C55 H2K H2L C56 H2M H2N H2O C48 H1P H1Q H1R C47 H1N H1O C46 H1L H1M C45 
H1J H1K C44 H1H H1I C43 H1F H1G C42 H1D H1E C41 H1B H1C C40 H1A C29 H91 C28 H8R 
H8S C27 H7R H7S C26 H6R H6S C25 H5R H5S C24 H4R H4S C23 H3R H3S C22 H2R H2S C21 
O22 O21 C2  C1  O2  P1  O3  O4  O1  C15 C11 N   C12 H21 H22 H23 C13 H31 H32 H33 
C14 H41 H42 H43 H11 H12 H51 H52 HA  HB  HS  C3  HX  HY  O31 C31 O32 C32 H2X H2Y 
C33 H3X H3Y C34 H4X H4Y C35 H5X H5Y C36 H6X H6Y C37 H7X H7Y C38 H8X H8Y C39 H9X 
H9Y C50 H2A H2B C51 H2C H2D C52 H2E H2F C53 H2G H2H C54 H2I H2J C55 H2K H2L C56 
H2M H2N H2O C48 H1P H1Q H1R C47 H1N H1O C46 H1L H1M C45 H1J H1K C44 H1H H1I C43 
H1F H1G C42 H1D H1E C41 H1B H1C C40 H1A C29 H91 C28 H8R H8S C27 H7R H7S C26 H6R 
H6S C25 H5R H5S C24 H4R H4S C23 H3R H3S C22 H2R H2S C21 O22 O21 C2  C1  O2  P1  
O3  O4  O1  C15 C11 N   C12 H21 H22 H23 C13 H31 H32 H33 C14 H41 H42 H43 H11 H12 
H51 H52 HA  HB  HS  C3  HX  HY  O31 C31 O32 C32 H2X H2Y C33 H3X H3Y C34 H4X H4Y 
C35 H5X H5Y C36 H6X H6Y C37 H7X H7Y C38 H8X H8Y C39 H9X H9Y C50 H2A H2B C51 H2C 
H2D C52 H2E H2F C53 H2G H2H C54 H2I H2J C55 H2K H2L C56 H2M H2N H2O C48 H1P H1Q 
H1R C47 H1N H1O C46 H1L H1M C45 H1J H1K C44 H1H H1I C43 H1F H1G C42 H1D H1E C41 
H1B H1C C40 H1A C29 H91 C28 H8R H8S C27 H7R H7S C26 H6R H6S C25 H5R H5S C24 H4R 
H4S C23 H3R H3S C22 H2R H2S C21 O22 O21 C2  C1  O2  P1  O3  O4  O1  C15 C11 N   
C12 H21 H22 H23 C13 H31 H32 H33 C14 H41 H42 H43 H11 H12 H51 H52 HA  HB  HS  C3  
HX  HY  O31 C31 O32 C32 H2X H2Y C33 H3X H3Y C34 H4X H4Y C35 H5X H5Y C36 H6X H6Y 
C37 H7X H7Y C38 H8X H8Y C39 H9X H9Y C50 H2A H2B C51 H2C H2D C52 H2E H2F C53 H2G 
H2H C54 H2I H2J C55 H2K H2L C56 H2M H2N H2O C48 H1P H1Q H1R C47 H1N H1O C46 H1L 
H1M C45 H1J H1K C44 H1H H1I C43 H1F H1G C42 H1D H1E C41 H1B H1C C40 H1A C29 H91 
C28 H8R H8S C27 H7R H7S C26 H6R H6S C25 H5R H5S C24 H4R H4S C23 H3R H3S C22 H2R 
H2S C21 O22 O21 C2  C1  O2  P1  O3  O4  O1  C15 C11 N   C12 H21 H22 H23 C13 H31 
H32 H33 C14 H41 H42 H43 H11 H12 H51 H52 HA  HB  HS  C3  HX  HY  O31 C31 O32 C32 
H2X H2Y C33 H3X H3Y C34 H4X H4Y C35 H5X H5Y C36 H6X H6Y C37 H7X H7Y C38 H8X H8Y 
C39 H9X H9Y C50 H2A H2B C51 H2C H2D C52 H2E H2F C53 H2G H2H C54 H2I H2J C55 H2K 
H2L C56 H2M H2N H2O C48 H1P H1Q H1R C47 H1N H1O C46 H1L H1M C45 H1J H1K C44 H1H 
H1I C43 H1F H1G C42 H1D H1E C41 H1B H1C C40 H1A C29 H91 C28 H8R H8S C27 H7R H7S 
C26 H6R H6S C25 H5R H5S C24 H4R H4S C23 H3R H3S C22 H2R H2S C21 O22 O21 C2  C1  
O2  P1  O3  O4  O1  C15 C11 N   C12 H21 H22 H23 C13 H31 H32 H33 C14 H41 H42 H43 
H11 H12 H51 H52 HA  HB  HS  C3  HX  HY  O31 C31 O32 C32 H2X H2Y C33 H3X H3Y C34 
H4X H4Y C35 H5X H5Y C36 H6X H6Y C37 H7X H7Y C38 H8X H8Y C39 H9X H9Y C50 H2A H2B 
C51 H2C H2D C52 H2E H2F C53 H2G H2H C54 H2I H2J C55 H2K H2L C56 H2M H2N H2O C48 
H1P H1Q H1R C47 H1N H1O C46 H1L H1M C45 H1J H1K C44 H1H H1I C43 H1F H1G C42 H1D 
H1E C41 H1B H1C C40 H1A C29 H91 C28 H8R H8S C27 H7R H7S C26 H6R H6S C25 H5R H5S 
C24 H4R H4S C23 H3R H3S C22 H2R H2S C21 O22 O21 C2  C1  O2  P1  O3  O4  O1  C15 
C11 N   C12 H21 H22 H23 C13 H31 H32 H33 C14 H41 H42 H43 H11 H12 H51 H52 HA  HB  
HS  C3  HX  HY  O31 C31 O32 C32 H2X H2Y C33 H3X H3Y C34 H4X H4Y C35 H5X H5Y C36 
H6X H6Y C37 H7X H7Y C38 H8X H8Y C39 H9X H9Y C50 H2A H2B C51 H2C H2D C52 H2E H2F 
C53 H2G H2H C54 H2I H2J C55 H2K H2L C56 H2M H2N H2O C48 H1P H1Q H1R C47 H1N H1O 
C46 H1L H1M C45 H1J H1K C44 H1H H1I C43 H1F H1G C42 H1D H1E C41 H1B H1C C40 H1A 
C29 H91 C28 H8R H8S C27 H7R H7S C26 H6R H6S C25 H5R H5S C24 H4R H4S C23 H3R H3S 
C22 H2R H2S C21 O22 O21 C2  C1  O2  P1  O3  O4  O1  C15 C11 N   C12 H21 H22 H23 
C13 H31 H32 H33 C14 H41 H42 H43 H11 H12 H51 H52 HA  HB  HS  C3  HX  HY  O31 C31 
O32 C32 H2X H2Y C33 H3X H3Y C34 H4X H4Y C35 H5X H5Y C36 H6X H6Y C37 H7X H7Y C38 
H8X H8Y C39 H9X H9Y C50 H2A H2B C51 H2C H2D C52 H2E H2F C53 H2G H2H C54 H2I H2J 
C55 H2K H2L C56 H2M H2N H2O C48 H1P H1Q H1R C47 H1N H1O C46 H1L H1M C45 H1J H1K 
C44 H1H H1I C43 H1F H1G C42 H1D H1E C41 H1B H1C C40 H1A C29 H91 C28 H8R H8S C27 
H7R H7S C26 H6R H6S C25 H5R H5S C24 H4R H4S C23 H3R H3S C22 H2R H2S C21 O22 O21 
C2  C1  O2  P1  O3  O4  O1  C15 C11 N   C12 H21 H22 H23 C13 H31 H32 H33 C14 H41 
H42 H43 H11 H12 H51 H52 HA  HB  HS  C3  HX  HY  O31 C31 O32 C32 H2X H2Y C33 H3X 
H3Y C34 H4X H4Y C35 H5X H5Y C36 H6X H6Y C37 H7X H7Y C38 H8X H8Y C39 H9X H9Y C50 
H2A H2B C51 H2C H2D C52 H2E H2F C53 H2G H2H C54 H2I H2J C55 H2K H2L C56 H2M H2N 
H2O C48 H1P H1Q H1R C47 H1N H1O C46 H1L H1M C45 H1J H1K C44 H1H H1I C43 H1F H1G 
C42 H1D H1E C41 H1B H1C C40 H1A C29 H91 C28 H8R H8S C27 H7R H7S C26 H6R H6S C25 
H5R H5S C24 H4R H4S C23 H3R H3S C22 H2R H2S C21 O22 O21 C2  C1  O2  P1  O3  O4  
O1  C15 C11 N   C12 H21 H22 H23 C13 H31 H32 H33 C14 H41 H42 H43 H11 H12 H51 H52 
HA  HB  HS  C3  HX  HY  O31 C31 O32 C32 H2X H2Y C33 H3X H3Y C34 H4X H4Y C35 H5X 
H5Y C36 H6X H6Y C37 H7X H7Y C38 H8X H8Y C39 H9X H9Y C50 H2A H2B C51 H2C H2D C52 
H2E H2F C53 H2G H2H C54 H2I H2J C55 H2K H2L C56 H2M H2N H2O C48 H1P H1Q H1R C47 
H1N H1O C46 H1L H1M C45 H1J H1K C44 H1H H1I C43 H1F H1G C42 H1D H1E C41 H1B H1C 
C40 H1A C29 H91 C28 H8R H8S C27 H7R H7S C26 H6R H6S C25 H5R H5S C24 H4R H4S C23 
H3R H3S C22 H2R H2S C21 O22 O21 C2  C1  O2  P1  O3  O4  O1  C15 C11 N   C12 H21 
H22 H23 C13 H31 H32 H33 C14 H41 H42 H43 H11 H12 H51 H52 HA  HB  HS  C3  HX  HY  
O31 C31 O32 C32 H2X H2Y C33 H3X H3Y C34 H4X H4Y C35 H5X H5Y C36 H6X H6Y C37 H7X 
H7Y C38 H8X H8Y C39 H9X H9Y C50 H2A H2B C51 H2C H2D C52 H2E H2F C53 H2G H2H C54 
H2I H2J C55 H2K H2L C56 H2M H2N H2O C48 H1P H1Q H1R C47 H1N H1O C46 H1L H1M C45 
H1J H1K C44 H1H H1I C43 H1F H1G C42 H1D H1E C41 H1B H1C C40 H1A C29 H91 C28 H8R 
H8S C27 H7R H7S C26 H6R H6S C25 H5R H5S C24 H4R H4S C23 H3R H3S C22 H2R H2S C21 
O22 O21 C2  C1  O2  P1  O3  O4  O1  C15 C11 N   C12 H21 H22 H23 C13 H31 H32 H33 
C14 H41 H42 H43 H11 H12 H51 H52 HA  HB  HS  C3  HX  HY  O31 C31 O32 C32 H2X H2Y 
C33 H3X H3Y C34 H4X H4Y C35 H5X H5Y C36 H6X H6Y C37 H7X H7Y C38 H8X H8Y C39 H9X 
H9Y C50 H2A H2B C51 H2C H2D C52 H2E H2F C53 H2G H2H C54 H2I H2J C55 H2K H2L C56 
H2M H2N H2O C48 H1P H1Q H1R C47 H1N H1O C46 H1L H1M C45 H1J H1K C44 H1H H1I C43 
H1F H1G C42 H1D H1E C41 H1B H1C C40 H1A C29 H91 C28 H8R H8S C27 H7R H7S C26 H6R 
H6S C25 H5R H5S C24 H4R H4S C23 H3R H3S C22 H2R H2S C21 O22 O21 C2  C1  O2  P1  
O3  O4  O1  C15 C11 N   C12 H21 H22 H23 C13 H31 H32 H33 C14 H41 H42 H43 H11 H12 
H51 H52 HA  HB  HS  C3  HX  HY  O31 C31 O32 C32 H2X H2Y C33 H3X H3Y C34 H4X H4Y 
C35 H5X H5Y C36 H6X H6Y C37 H7X H7Y C38 H8X H8Y C39 H9X H9Y C50 H2A H2B C51 H2C 
H2D C52 H2E H2F C53 H2G H2H C54 H2I H2J C55 H2K H2L C56 H2M H2N H2O C48 H1P H1Q 
H1R C47 H1N H1O C46 H1L H1M C45 H1J H1K C44 H1H H1I C43 H1F H1G C42 H1D H1E C41 
H1B H1C C40 H1A C29 H91 C28 H8R H8S C27 H7R H7S C26 H6R H6S C25 H5R H5S C24 H4R 
H4S C23 H3R H3S C22 H2R H2S C21 O22 O21 C2  C1  O2  P1  O3  O4  O1  C15 C11 N   
C12 H21 H22 H23 C13 H31 H32 H33 C14 H41 H42 H43 H11 H12 H51 H52 HA  HB  HS  C3  
HX  HY  O31 C31 O32 C32 H2X H2Y C33 H3X H3Y C34 H4X H4Y C35 H5X H5Y C36 H6X H6Y 
C37 H7X H7Y C38 H8X H8Y C39 H9X H9Y C50 H2A H2B C51 H2C H2D C52 H2E H2F C53 H2G 
H2H C54 H2I H2J C55 H2K H2L C56 H2M H2N H2O C48 H1P H1Q H1R C47 H1N H1O C46 H1L 
H1M C45 H1J H1K C44 H1H H1I C43 H1F H1G C42 H1D H1E C41 H1B H1C C40 H1A C29 H91 
C28 H8R H8S C27 H7R H7S C26 H6R H6S C25 H5R H5S C24 H4R H4S C23 H3R H3S C22 H2R 
H2S C21 O22 O21 C2  C1  O2  P1  O3  O4  O1  C15 C11 N   C12 H21 H22 H23 C13 H31 
H32 H33 C14 H41 H42 H43 H11 H12 H51 H52 HA  HB  HS  C3  HX  HY  O31 C31 O32 C32 
H2X H2Y C33 H3X H3Y C34 H4X H4Y C35 H5X H5Y C36 H6X H6Y C37 H7X H7Y C38 H8X H8Y 
C39 H9X H9Y C50 H2A H2B C51 H2C H2D C52 H2E H2F C53 H2G H2H C54 H2I H2J C55 H2K 
H2L C56 H2M H2N H2O C48 H1P H1Q H1R C47 H1N H1O C46 H1L H1M C45 H1J H1K C44 H1H 
H1I C43 H1F H1G C42 H1D H1E C41 H1B H1C C40 H1A C29 H91 C28 H8R H8S C27 H7R H7S 
C26 H6R H6S C25 H5R H5S C24 H4R H4S C23 H3R H3S C22 H2R H2S C21 O22 O21 C2  C1  
O2  P1  O3  O4  O1  C15 C11 N   C12 H21 H22 H23 C13 H31 H32 H33 C14 H41 H42 H43 
H11 H12 H51 H52 HA  HB  HS  C3  HX  HY  O31 C31 O32 C32 H2X H2Y C33 H3X H3Y C34 
H4X H4Y C35 H5X H5Y C36 H6X H6Y C37 H7X H7Y C38 H8X H8Y C39 H9X H9Y C50 H2A H2B 
C51 H2C H2D C52 H2E H2F C53 H2G H2H C54 H2I H2J C55 H2K H2L C56 H2M H2N H2O C48 
H1P H1Q H1R C47 H1N H1O C46 H1L H1M C45 H1J H1K C44 H1H H1I C43 H1F H1G C42 H1D 
H1E C41 H1B H1C C40 H1A C29 H91 C28 H8R H8S C27 H7R H7S C26 H6R H6S C25 H5R H5S 
C24 H4R H4S C23 H3R H3S C22 H2R H2S C21 O22 O21 C2  C1  O2  P1  O3  O4  O1  C15 
C11 N   C12 H21 H22 H23 C13 H31 H32 H33 C14 H41 H42 H43 H11 H12 H51 H52 HA  HB  
HS  C3  HX  HY  O31 C31 O32 C32 H2X H2Y C33 H3X H3Y C34 H4X H4Y C35 H5X H5Y C36 
H6X H6Y C37 H7X H7Y C38 H8X H8Y C39 H9X H9Y C50 H2A H2B C51 H2C H2D C52 H2E H2F 
C53 H2G H2H C54 H2I H2J C55 H2K H2L C56 H2M H2N H2O C48 H1P H1Q H1R C47 H1N H1O 
C46 H1L H1M C45 H1J H1K C44 H1H H1I C43 H1F H1G C42 H1D H1E C41 H1B H1C C40 H1A 
C29 H91 C28 H8R H8S C27 H7R H7S C26 H6R H6S C25 H5R H5S C24 H4R H4S C23 H3R H3S 
C22 H2R H2S C21 O22 O21 C2  C1  O2  P1  O3  O4  O1  C15 C11 N   C12 H21 H22 H23 
C13 H31 H32 H33 C14 H41 H42 H43 H11 H12 H51 H52 HA  HB  HS  C3  HX  HY  O31 C31 
O32 C32 H2X H2Y C33 H3X H3Y C34 H4X H4Y C35 H5X H5Y C36 H6X H6Y C37 H7X H7Y C38 
H8X H8Y C39 H9X H9Y C50 H2A H2B C51 H2C H2D C52 H2E H2F C53 H2G H2H C54 H2I H2J 
C55 H2K H2L C56 H2M H2N H2O C48 H1P H1Q H1R C47 H1N H1O C46 H1L H1M C45 H1J H1K 
C44 H1H H1I C43 H1F H1G C42 H1D H1E C41 H1B H1C C40 H1A C29 H91 C28 H8R H8S C27 
H7R H7S C26 H6R H6S C25 H5R H5S C24 H4R H4S C23 H3R H3S C22 H2R H2S C21 O22 O21 
C2  C1  O2  P1  O3  O4  O1  C15 C11 N   C12 H21 H22 H23 C13 H31 H32 H33 C14 H41 
H42 H43 H11 H12 H51 H52 HA  HB  HS  C3  HX  HY  O31 C31 O32 C32 H2X H2Y C33 H3X 
H3Y C34 H4X H4Y C35 H5X H5Y C36 H6X H6Y C37 H7X H7Y C38 H8X H8Y C39 H9X H9Y C50 
H2A H2B C51 H2C H2D C52 H2E H2F C53 H2G H2H C54 H2I H2J C55 H2K H2L C56 H2M H2N 
H2O C48 H1P H1Q H1R C47 H1N H1O C46 H1L H1M C45 H1J H1K C44 H1H H1I C43 H1F H1G 
C42 H1D H1E C41 H1B H1C C40 H1A C29 H91 C28 H8R H8S C27 H7R H7S C26 H6R H6S C25 
H5R H5S C24 H4R H4S C23 H3R H3S C22 H2R H2S C21 O22 O21 C2  C1  O2  P1  O3  O4  
O1  C15 C11 N   C12 H21 H22 H23 C13 H31 H32 H33 C14 H41 H42 H43 H11 H12 H51 H52 
HA  HB  HS  C3  HX  HY  O31 C31 O32 C32 H2X H2Y C33 H3X H3Y C34 H4X H4Y C35 H5X 
H5Y C36 H6X H6Y C37 H7X H7Y C38 H8X H8Y C39 H9X H9Y C50 H2A H2B C51 H2C H2D C52 
H2E H2F C53 H2G H2H C54 H2I H2J C55 H2K H2L C56 H2M H2N H2O C48 H1P H1Q H1R C47 
H1N H1O C46 H1L H1M C45 H1J H1K C44 H1H H1I C43 H1F H1G C42 H1D H1E C41 H1B H1C 
C40 H1A C29 H91 C28 H8R H8S C27 H7R H7S C26 H6R H6S C25 H5R H5S C24 H4R H4S C23 
H3R H3S C22 H2R H2S C21 O22 O21 C2  C1  O2  P1  O3  O4  O1  C15 C11 N   C12 H21 
H22 H23 C13 H31 H32 H33 C14 H41 H42 H43 H11 H12 H51 H52 HA  HB  HS  C3  HX  HY  
O31 C31 O32 C32 H2X H2Y C33 H3X H3Y C34 H4X H4Y C35 H5X H5Y C36 H6X H6Y C37 H7X 
H7Y C38 H8X H8Y C39 H9X H9Y C50 H2A H2B C51 H2C H2D C52 H2E H2F C53 H2G H2H C54 
H2I H2J C55 H2K H2L C56 H2M H2N H2O C48 H1P H1Q H1R C47 H1N H1O C46 H1L H1M C45 
H1J H1K C44 H1H H1I C43 H1F H1G C42 H1D H1E C41 H1B H1C C40 H1A C29 H91 C28 H8R 
H8S C27 H7R H7S C26 H6R H6S C25 H5R H5S C24 H4R H4S C23 H3R H3S C22 H2R H2S C21 
O22 O21 C2  C1  O2  P1  O3  O4  O1  C15 C11 N   C12 H21 H22 H23 C13 H31 H32 H33 
C14 H41 H42 H43 H11 H12 H51 H52 HA  HB  HS  C3  HX  HY  O31 C31 O32 C32 H2X H2Y 
C33 H3X H3Y C34 H4X H4Y C35 H5X H5Y C36 H6X H6Y C37 H7X H7Y C38 H8X H8Y C39 H9X 
H9Y C50 H2A H2B C51 H2C H2D C52 H2E H2F C53 H2G H2H C54 H2I H2J C55 H2K H2L C56 
H2M H2N H2O C48 H1P H1Q H1R C47 H1N H1O C46 H1L H1M C45 H1J H1K C44 H1H H1I C43 
H1F H1G C42 H1D H1E C41 H1B H1C C40 H1A C29 H91 C28 H8R H8S C27 H7R H7S C26 H6R 
H6S C25 H5R H5S C24 H4R H4S C23 H3R H3S C22 H2R H2S C21 O22 O21 C2  C1  O2  P1  
O3  O4  O1  C15 C11 N   C12 H21 H22 H23 C13 H31 H32 H33 C14 H41 H42 H43 H11 H12 
H51 H52 HA  HB  HS  C3  HX  HY  O31 C31 O32 C32 H2X H2Y C33 H3X H3Y C34 H4X H4Y 
C35 H5X H5Y C36 H6X H6Y C37 H7X H7Y C38 H8X H8Y C39 H9X H9Y C50 H2A H2B C51 H2C 
H2D C52 H2E H2F C53 H2G H2H C54 H2I H2J C55 H2K H2L C56 H2M H2N H2O C48 H1P H1Q 
H1R C47 H1N H1O C46 H1L H1M C45 H1J H1K C44 H1H H1I C43 H1F H1G C42 H1D H1E C41 
H1B H1C C40 H1A C29 H91 C28 H8R H8S C27 H7R H7S C26 H6R H6S C25 H5R H5S C24 H4R 
H4S C23 H3R H3S C22 H2R H2S C21 O22 O21 C2  C1  O2  P1  O3  O4  O1  C15 C11 N   
C12 H21 H22 H23 C13 H31 H32 H33 C14 H41 H42 H43 H11 H12 H51 H52 HA  HB  HS  C3  
HX  HY  O31 C31 O32 C32 H2X H2Y C33 H3X H3Y C34 H4X H4Y C35 H5X H5Y C36 H6X H6Y 
C37 H7X H7Y C38 H8X H8Y C39 H9X H9Y C50 H2A H2B C51 H2C H2D C52 H2E H2F C53 H2G 
H2H C54 H2I H2J C55 H2K H2L C56 H2M H2N H2O C48 H1P H1Q H1R C47 H1N H1O C46 H1L 
H1M C45 H1J H1K C44 H1H H1I C43 H1F H1G C42 H1D H1E C41 H1B H1C C40 H1A C29 H91 
C28 H8R H8S C27 H7R H7S C26 H6R H6S C25 H5R H5S C24 H4R H4S C23 H3R H3S C22 H2R 
H2S C21 O22 O21 C2  C1  O2  P1  O3  O4  O1  C15 C11 N   C12 H21 H22 H23 C13 H31 
H32 H33 C14 H41 H42 H43 H11 H12 H51 H52 HA  HB  HS  C3  HX  HY  O31 C31 O32 C32 
H2X H2Y C33 H3X H3Y C34 H4X H4Y C35 H5X H5Y C36 H6X H6Y C37 H7X H7Y C38 H8X H8Y 
C39 H9X H9Y C50 H2A H2B C51 H2C H2D C52 H2E H2F C53 H2G H2H C54 H2I H2J C55 H2K 
H2L C56 H2M H2N H2O C48 H1P H1Q H1R C47 H1N H1O C46 H1L H1M C45 H1J H1K C44 H1H 
H1I C43 H1F H1G C42 H1D H1E C41 H1B H1C C40 H1A C29 H91 C28 H8R H8S C27 H7R H7S 
C26 H6R H6S C25 H5R H5S C24 H4R H4S C23 H3R H3S C22 H2R H2S C21 O22 O21 C2  C1  
O2  P1  O3  O4  O1  C15 C11 N   C12 H21 H22 H23 C13 H31 H32 H33 C14 H41 H42 H43 
H11 H12 H51 H52 HA  HB  HS  C3  HX  HY  O31 C31 O32 C32 H2X H2Y C33 H3X H3Y C34 
H4X H4Y C35 H5X H5Y C36 H6X H6Y C37 H7X H7Y C38 H8X H8Y C39 H9X H9Y C50 H2A H2B 
C51 H2C H2D C52 H2E H2F C53 H2G H2H C54 H2I H2J C55 H2K H2L C56 H2M H2N H2O C48 
H1P H1Q H1R C47 H1N H1O C46 H1L H1M C45 H1J H1K C44 H1H H1I C43 H1F H1G C42 H1D 
H1E C41 H1B H1C C40 H1A C29 H91 C28 H8R H8S C27 H7R H7S C26 H6R H6S C25 H5R H5S 
C24 H4R H4S C23 H3R H3S C22 H2R H2S C21 O22 O21 C2  C1  O2  P1  O3  O4  O1  C15 
C11 N   C12 H21 H22 H23 C13 H31 H32 H33 C14 H41 H42 H43 H11 H12 H51 H52 HA  HB  
HS  C3  HX  HY  O31 C31 O32 C32 H2X H2Y C33 H3X H3Y C34 H4X H4Y C35 H5X H5Y C36 
H6X H6Y C37 H7X H7Y C38 H8X H8Y C39 H9X H9Y C50 H2A H2B C51 H2C H2D C52 H2E H2F 
C53 H2G H2H C54 H2I H2J C55 H2K H2L C56 H2M H2N H2O C48 H1P H1Q H1R C47 H1N H1O 
C46 H1L H1M C45 H1J H1K C44 H1H H1I C43 H1F H1G C42 H1D H1E C41 H1B H1C C40 H1A 
C29 H91 C28 H8R H8S C27 H7R H7S C26 H6R H6S C25 H5R H5S C24 H4R H4S C23 H3R H3S 
C22 H2R H2S C21 O22 O21 C2  C1  O2  P1  O3  O4  O1  C15 C11 N   C12 H21 H22 H23 
C13 H31 H32 H33 C14 H41 H42 H43 H11 H12 H51 H52 HA  HB  HS  C3  HX  HY  O31 C31 
O32 C32 H2X H2Y C33 H3X H3Y C34 H4X H4Y C35 H5X H5Y C36 H6X H6Y C37 H7X H7Y C38 
H8X H8Y C39 H9X H9Y C50 H2A H2B C51 H2C H2D C52 H2E H2F C53 H2G H2H C54 H2I H2J 
C55 H2K H2L C56 H2M H2N H2O C48 H1P H1Q H1R C47 H1N H1O C46 H1L H1M C45 H1J H1K 
C44 H1H H1I C43 H1F H1G C42 H1D H1E C41 H1B H1C C40 H1A C29 H91 C28 H8R H8S C27 
H7R H7S C26 H6R H6S C25 H5R H5S C24 H4R H4S C23 H3R H3S C22 H2R H2S C21 O22 O21 
C2  C1  O2  P1  O3  O4  O1  C15 C11 N   C12 H21 H22 H23 C13 H31 H32 H33 C14 H41 
H42 H43 H11 H12 H51 H52 HA  HB  HS  C3  HX  HY  O31 C31 O32 C32 H2X H2Y C33 H3X 
H3Y C34 H4X H4Y C35 H5X H5Y C36 H6X H6Y C37 H7X H7Y C38 H8X H8Y C39 H9X H9Y C50 
H2A H2B C51 H2C H2D C52 H2E H2F C53 H2G H2H C54 H2I H2J C55 H2K H2L C56 H2M H2N 
H2O C48 H1P H1Q H1R C47 H1N H1O C46 H1L H1M C45 H1J H1K C44 H1H H1I C43 H1F H1G 
C42 H1D H1E C41 H1B H1C C40 H1A C29 H91 C28 H8R H8S C27 H7R H7S C26 H6R H6S C25 
H5R H5S C24 H4R H4S C23 H3R H3S C22 H2R H2S C21 O22 O21 C2  C1  O2  P1  O3  O4  
O1  C15 C11 N   C12 H21 H22 H23 C13 H31 H32 H33 C14 H41 H42 H43 H11 H12 H51 H52 
HA  HB  HS  C3  HX  HY  O31 C31 O32 C32 H2X H2Y C33 H3X H3Y C34 H4X H4Y C35 H5X 
H5Y C36 H6X H6Y C37 H7X H7Y C38 H8X H8Y C39 H9X H9Y C50 H2A H2B C51 H2C H2D C52 
H2E H2F C53 H2G H2H C54 H2I H2J C55 H2K H2L C56 H2M H2N H2O C48 H1P H1Q H1R C47 
H1N H1O C46 H1L H1M C45 H1J H1K C44 H1H H1I C43 H1F H1G C42 H1D H1E C41 H1B H1C 
C40 H1A C29 H91 C28 H8R H8S C27 H7R H7S C26 H6R H6S C25 H5R H5S C24 H4R H4S C23 
H3R H3S C22 H2R H2S C21 O22 O21 C2  C1  O2  P1  O3  O4  O1  C15 C11 N   C12 H21 
H22 H23 C13 H31 H32 H33 C14 H41 H42 H43 H11 H12 H51 H52 HA  HB  HS  C3  HX  HY  
O31 C31 O32 C32 H2X H2Y C33 H3X H3Y C34 H4X H4Y C35 H5X H5Y C36 H6X H6Y C37 H7X 
H7Y C38 H8X H8Y C39 H9X H9Y C50 H2A H2B C51 H2C H2D C52 H2E H2F C53 H2G H2H C54 
H2I H2J C55 H2K H2L C56 H2M H2N H2O C48 H1P H1Q H1R C47 H1N H1O C46 H1L H1M C45 
H1J H1K C44 H1H H1I C43 H1F H1G C42 H1D H1E C41 H1B H1C C40 H1A C29 H91 C28 H8R 
H8S C27 H7R H7S C26 H6R H6S C25 H5R H5S C24 H4R H4S C23 H3R H3S C22 H2R H2S C21 
O22 O21 C2  C1  O2  P1  O3  O4  O1  C15 C11 N   C12 H21 H22 H23 C13 H31 H32 H33 
C14 H41 H42 H43 H11 H12 H51 H52 HA  HB  HS  C3  HX  HY  O31 C31 O32 C32 H2X H2Y 
C33 H3X H3Y C34 H4X H4Y C35 H5X H5Y C36 H6X H6Y C37 H7X H7Y C38 H8X H8Y C39 H9X 
H9Y C50 H2A H2B C51 H2C H2D C52 H2E H2F C53 H2G H2H C54 H2I H2J C55 H2K H2L C56 
H2M H2N H2O C48 H1P H1Q H1R C47 H1N H1O C46 H1L H1M C45 H1J H1K C44 H1H H1I C43 
H1F H1G C42 H1D H1E C41 H1B H1C C40 H1A C29 H91 C28 H8R H8S C27 H7R H7S C26 H6R 
H6S C25 H5R H5S C24 H4R H4S C23 H3R H3S C22 H2R H2S C21 O22 O21 C2  C1  O2  P1  
O3  O4  O1  C15 C11 N   C12 H21 H22 H23 C13 H31 H32 H33 C14 H41 H42 H43 H11 H12 
H51 H52 HA  HB  HS  C3  HX  HY  O31 C31 O32 C32 H2X H2Y C33 H3X H3Y C34 H4X H4Y 
C35 H5X H5Y C36 H6X H6Y C37 H7X H7Y C38 H8X H8Y C39 H9X H9Y C50 H2A H2B C51 H2C 
H2D C52 H2E H2F C53 H2G H2H C54 H2I H2J C55 H2K H2L C56 H2M H2N H2O C48 H1P H1Q 
H1R C47 H1N H1O C46 H1L H1M C45 H1J H1K C44 H1H H1I C43 H1F H1G C42 H1D H1E C41 
H1B H1C C40 H1A C29 H91 C28 H8R H8S C27 H7R H7S C26 H6R H6S C25 H5R H5S C24 H4R 
H4S C23 H3R H3S C22 H2R H2S C21 O22 O21 C2  C1  O2  P1  O3  O4  O1  C15 C11 N   
C12 H21 H22 H23 C13 H31 H32 H33 C14 H41 H42 H43 H11 H12 H51 H52 HA  HB  HS  C3  
HX  HY  O31 C31 O32 C32 H2X H2Y C33 H3X H3Y C34 H4X H4Y C35 H5X H5Y C36 H6X H6Y 
C37 H7X H7Y C38 H8X H8Y C39 H9X H9Y C50 H2A H2B C51 H2C H2D C52 H2E H2F C53 H2G 
H2H C54 H2I H2J C55 H2K H2L C56 H2M H2N H2O C48 H1P H1Q H1R C47 H1N H1O C46 H1L 
H1M C45 H1J H1K C44 H1H H1I C43 H1F H1G C42 H1D H1E C41 H1B H1C C40 H1A C29 H91 
C28 H8R H8S C27 H7R H7S C26 H6R H6S C25 H5R H5S C24 H4R H4S C23 H3R H3S C22 H2R 
H2S C21 O22 O21 C2  C1  O2  P1  O3  O4  O1  C15 C11 N   C12 H21 H22 H23 C13 H31 
H32 H33 C14 H41 H42 H43 H11 H12 H51 H52 HA  HB  HS  C3  HX  HY  O31 C31 O32 C32 
H2X H2Y C33 H3X H3Y C34 H4X H4Y C35 H5X H5Y C36 H6X H6Y C37 H7X H7Y C38 H8X H8Y 
C39 H9X H9Y C50 H2A H2B C51 H2C H2D C52 H2E H2F C53 H2G H2H C54 H2I H2J C55 H2K 
H2L C56 H2M H2N H2O C48 H1P H1Q H1R C47 H1N H1O C46 H1L H1M C45 H1J H1K C44 H1H 
H1I C43 H1F H1G C42 H1D H1E C41 H1B H1C C40 H1A C29 H91 C28 H8R H8S C27 H7R H7S 
C26 H6R H6S C25 H5R H5S C24 H4R H4S C23 H3R H3S C22 H2R H2S C21 O22 O21 C2  C1  
O2  P1  O3  O4  O1  C15 C11 N   C12 H21 H22 H23 C13 H31 H32 H33 C14 H41 H42 H43 
H11 H12 H51 H52 HA  HB  HS  C3  HX  HY  O31 C31 O32 C32 H2X H2Y C33 H3X H3Y C34 
H4X H4Y C35 H5X H5Y C36 H6X H6Y C37 H7X H7Y C38 H8X H8Y C39 H9X H9Y C50 H2A H2B 
C51 H2C H2D C52 H2E H2F C53 H2G H2H C54 H2I H2J C55 H2K H2L C56 H2M H2N H2O C48 
H1P H1Q H1R C47 H1N H1O C46 H1L H1M C45 H1J H1K C44 H1H H1I C43 H1F H1G C42 H1D 
H1E C41 H1B H1C C40 H1A C29 H91 C28 H8R H8S C27 H7R H7S C26 H6R H6S C25 H5R H5S 
C24 H4R H4S C23 H3R H3S C22 H2R H2S C21 O22 O21 C2  C1  O2  P1  O3  O4  O1  C15 
C11 N   C12 H21 H22 H23 C13 H31 H32 H33 C14 H41 H42 H43 H11 H12 H51 H52 HA  HB  
HS  C3  HX  HY  O31 C31 O32 C32 H2X H2Y C33 H3X H3Y C34 H4X H4Y C35 H5X H5Y C36 
H6X H6Y C37 H7X H7Y C38 H8X H8Y C39 H9X H9Y C50 H2A H2B C51 H2C H2D C52 H2E H2F 
C53 H2G H2H C54 H2I H2J C55 H2K H2L C56 H2M H2N H2O C48 H1P H1Q H1R C47 H1N H1O 
C46 H1L H1M C45 H1J H1K C44 H1H H1I C43 H1F H1G C42 H1D H1E C41 H1B H1C C40 H1A 
C29 H91 C28 H8R H8S C27 H7R H7S C26 H6R H6S C25 H5R H5S C24 H4R H4S C23 H3R H3S 
C22 H2R H2S C21 O22 O21 C2  C1  O2  P1  O3  O4  O1  C15 C11 N   C12 H21 H22 H23 
C13 H31 H32 H33 C14 H41 H42 H43 H11 H12 H51 H52 HA  HB  HS  C3  HX  HY  O31 C31 
O32 C32 H2X H2Y C33 H3X H3Y C34 H4X H4Y C35 H5X H5Y C36 H6X H6Y C37 H7X H7Y C38 
H8X H8Y C39 H9X H9Y C50 H2A H2B C51 H2C H2D C52 H2E H2F C53 H2G H2H C54 H2I H2J 
C55 H2K H2L C56 H2M H2N H2O C48 H1P H1Q H1R C47 H1N H1O C46 H1L H1M C45 H1J H1K 
C44 H1H H1I C43 H1F H1G C42 H1D H1E C41 H1B H1C C40 H1A C29 H91 C28 H8R H8S C27 
H7R H7S C26 H6R H6S C25 H5R H5S C24 H4R H4S C23 H3R H3S C22 H2R H2S C21 O22 O21 
C2  C1  O2  P1  O3  O4  O1  C15 C11 N   C12 H21 H22 H23 C13 H31 H32 H33 C14 H41 
H42 H43 H11 H12 H51 H52 HA  HB  HS  C3  HX  HY  O31 C31 O32 C32 H2X H2Y C33 H3X 
H3Y C34 H4X H4Y C35 H5X H5Y C36 H6X H6Y C37 H7X H7Y C38 H8X H8Y C39 H9X H9Y C50 
H2A H2B C51 H2C H2D C52 H2E H2F C53 H2G H2H C54 H2I H2J C55 H2K H2L C56 H2M H2N 
H2O C48 H1P H1Q H1R C47 H1N H1O C46 H1L H1M C45 H1J H1K C44 H1H H1I C43 H1F H1G 
C42 H1D H1E C41 H1B H1C C40 H1A C29 H91 C28 H8R H8S C27 H7R H7S C26 H6R H6S C25 
H5R H5S C24 H4R H4S C23 H3R H3S C22 H2R H2S C21 O22 O21 C2  C1  O2  P1  O3  O4  
O1  C15 C11 N   C12 H21 H22 H23 C13 H31 H32 H33 C14 H41 H42 H43 H11 H12 H51 H52 
HA  HB  HS  C3  HX  HY  O31 C31 O32 C32 H2X H2Y C33 H3X H3Y C34 H4X H4Y C35 H5X 
H5Y C36 H6X H6Y C37 H7X H7Y C38 H8X H8Y C39 H9X H9Y C50 H2A H2B C51 H2C H2D C52 
H2E H2F C53 H2G H2H C54 H2I H2J C55 H2K H2L C56 H2M H2N H2O C48 H1P H1Q H1R C47 
H1N H1O C46 H1L H1M C45 H1J H1K C44 H1H H1I C43 H1F H1G C42 H1D H1E C41 H1B H1C 
C40 H1A C29 H91 C28 H8R H8S C27 H7R H7S C26 H6R H6S C25 H5R H5S C24 H4R H4S C23 
H3R H3S C22 H2R H2S C21 O22 O21 C2  C1  O2  P1  O3  O4  O1  C15 C11 N   C12 H21 
H22 H23 C13 H31 H32 H33 C14 H41 H42 H43 H11 H12 H51 H52 HA  HB  HS  C3  HX  HY  
O31 C31 O32 C32 H2X H2Y C33 H3X H3Y C34 H4X H4Y C35 H5X H5Y C36 H6X H6Y C37 H7X 
H7Y C38 H8X H8Y C39 H9X H9Y C50 H2A H2B C51 H2C H2D C52 H2E H2F C53 H2G H2H C54 
H2I H2J C55 H2K H2L C56 H2M H2N H2O C48 H1P H1Q H1R C47 H1N H1O C46 H1L H1M C45 
H1J H1K C44 H1H H1I C43 H1F H1G C42 H1D H1E C41 H1B H1C C40 H1A C29 H91 C28 H8R 
H8S C27 H7R H7S C26 H6R H6S C25 H5R H5S C24 H4R H4S C23 H3R H3S C22 H2R H2S C21 
O22 O21 C2  C1  O2  P1  O3  O4  O1  C15 C11 N   C12 H21 H22 H23 C13 H31 H32 H33 
C14 H41 H42 H43 H11 H12 H51 H52 HA  HB  HS  C3  HX  HY  O31 C31 O32 C32 H2X H2Y 
C33 H3X H3Y C34 H4X H4Y C35 H5X H5Y C36 H6X H6Y C37 H7X H7Y C38 H8X H8Y C39 H9X 
H9Y C50 H2A H2B C51 H2C H2D C52 H2E H2F C53 H2G H2H C54 H2I H2J C55 H2K H2L C56 
H2M H2N H2O C48 H1P H1Q H1R C47 H1N H1O C46 H1L H1M C45 H1J H1K C44 H1H H1I C43 
H1F H1G C42 H1D H1E C41 H1B H1C C40 H1A C29 H91 C28 H8R H8S C27 H7R H7S C26 H6R 
H6S C25 H5R H5S C24 H4R H4S C23 H3R H3S C22 H2R H2S C21 O22 O21 C2  C1  O2  P1  
O3  O4  O1  C15 C11 N   C12 H21 H22 H23 C13 H31 H32 H33 C14 H41 H42 H43 H11 H12 
H51 H52 HA  HB  HS  C3  HX  HY  O31 C31 O32 C32 H2X H2Y C33 H3X H3Y C34 H4X H4Y 
C35 H5X H5Y C36 H6X H6Y C37 H7X H7Y C38 H8X H8Y C39 H9X H9Y C50 H2A H2B C51 H2C 
H2D C52 H2E H2F C53 H2G H2H C54 H2I H2J C55 H2K H2L C56 H2M H2N H2O C48 H1P H1Q 
H1R C47 H1N H1O C46 H1L H1M C45 H1J H1K C44 H1H H1I C43 H1F H1G C42 H1D H1E C41 
H1B H1C C40 H1A C29 H91 C28 H8R H8S C27 H7R H7S C26 H6R H6S C25 H5R H5S C24 H4R 
H4S C23 H3R H3S C22 H2R H2S C21 O22 O21 C2  C1  O2  P1  O3  O4  O1  C15 C11 N   
C12 H21 H22 H23 C13 H31 H32 H33 C14 H41 H42 H43 H11 H12 H51 H52 HA  HB  HS  C3  
HX  HY  O31 C31 O32 C32 H2X H2Y C33 H3X H3Y C34 H4X H4Y C35 H5X H5Y C36 H6X H6Y 
C37 H7X H7Y C38 H8X H8Y C39 H9X H9Y C50 H2A H2B C51 H2C H2D C52 H2E H2F C53 H2G 
H2H C54 H2I H2J C55 H2K H2L C56 H2M H2N H2O C48 H1P H1Q H1R C47 H1N H1O C46 H1L 
H1M C45 H1J H1K C44 H1H H1I C43 H1F H1G C42 H1D H1E C41 H1B H1C C40 H1A C29 H91 
C28 H8R H8S C27 H7R H7S C26 H6R H6S C25 H5R H5S C24 H4R H4S C23 H3R H3S C22 H2R 
H2S C21 O22 O21 C2  C1  O2  P1  O3  O4  O1  C15 C11 N   C12 H21 H22 H23 C13 H31 
H32 H33 C14 H41 H42 H43 H11 H12 H51 H52 HA  HB  HS  C3  HX  HY  O31 C31 O32 C32 
H2X H2Y C33 H3X H3Y C34 H4X H4Y C35 H5X H5Y C36 H6X H6Y C37 H7X H7Y C38 H8X H8Y 
C39 H9X H9Y C50 H2A H2B C51 H2C H2D C52 H2E H2F C53 H2G H2H C54 H2I H2J C55 H2K 
H2L C56 H2M H2N H2O C48 H1P H1Q H1R C47 H1N H1O C46 H1L H1M C45 H1J H1K C44 H1H 
H1I C43 H1F H1G C42 H1D H1E C41 H1B H1C C40 H1A C29 H91 C28 H8R H8S C27 H7R H7S 
C26 H6R H6S C25 H5R H5S C24 H4R H4S C23 H3R H3S C22 H2R H2S C21 O22 O21 C2  C1  
O2  P1  O3  O4  O1  C15 C11 N   C12 H21 H22 H23 C13 H31 H32 H33 C14 H41 H42 H43 
H11 H12 H51 H52 HA  HB  HS  C3  HX  HY  O31 C31 O32 C32 H2X H2Y C33 H3X H3Y C34 
H4X H4Y C35 H5X H5Y C36 H6X H6Y C37 H7X H7Y C38 H8X H8Y C39 H9X H9Y C50 H2A H2B 
C51 H2C H2D C52 H2E H2F C53 H2G H2H C54 H2I H2J C55 H2K H2L C56 H2M H2N H2O C48 
H1P H1Q H1R C47 H1N H1O C46 H1L H1M C45 H1J H1K C44 H1H H1I C43 H1F H1G C42 H1D 
H1E C41 H1B H1C C40 H1A C29 H91 C28 H8R H8S C27 H7R H7S C26 H6R H6S C25 H5R H5S 
C24 H4R H4S C23 H3R H3S C22 H2R H2S C21 O22 O21 C2  C1  O2  P1  O3  O4  O1  C15 
C11 N   C12 H21 H22 H23 C13 H31 H32 H33 C14 H41 H42 H43 H11 H12 H51 H52 HA  HB  
HS  C3  HX  HY  O31 C31 O32 C32 H2X H2Y C33 H3X H3Y C34 H4X H4Y C35 H5X H5Y C36 
H6X H6Y C37 H7X H7Y C38 H8X H8Y C39 H9X H9Y C50 H2A H2B C51 H2C H2D C52 H2E H2F 
C53 H2G H2H C54 H2I H2J C55 H2K H2L C56 H2M H2N H2O C48 H1P H1Q H1R C47 H1N H1O 
C46 H1L H1M C45 H1J H1K C44 H1H H1I C43 H1F H1G C42 H1D H1E C41 H1B H1C C40 H1A 
C29 H91 C28 H8R H8S C27 H7R H7S C26 H6R H6S C25 H5R H5S C24 H4R H4S C23 H3R H3S 
C22 H2R H2S C21 O22 O21 C2  C1  O2  P1  O3  O4  O1  C15 C11 N   C12 H21 H22 H23 
C13 H31 H32 H33 C14 H41 H42 H43 H11 H12 H51 H52 HA  HB  HS  C3  HX  HY  O31 C31 
O32 C32 H2X H2Y C33 H3X H3Y C34 H4X H4Y C35 H5X H5Y C36 H6X H6Y C37 H7X H7Y C38 
H8X H8Y C39 H9X H9Y C50 H2A H2B C51 H2C H2D C52 H2E H2F C53 H2G H2H C54 H2I H2J 
C55 H2K H2L C56 H2M H2N H2O C48 H1P H1Q H1R C47 H1N H1O C46 H1L H1M C45 H1J H1K 
C44 H1H H1I C43 H1F H1G C42 H1D H1E C41 H1B H1C C40 H1A C29 H91 C28 H8R H8S C27 
H7R H7S C26 H6R H6S C25 H5R H5S C24 H4R H4S C23 H3R H3S C22 H2R H2S C21 O22 O21 
C2  C1  O2  P1  O3  O4  O1  C15 C11 N   C12 H21 H22 H23 C13 H31 H32 H33 C14 H41 
H42 H43 H11 H12 H51 H52 HA  HB  HS  C3  HX  HY  O31 C31 O32 C32 H2X H2Y C33 H3X 
H3Y C34 H4X H4Y C35 H5X H5Y C36 H6X H6Y C37 H7X H7Y C38 H8X H8Y C39 H9X H9Y C50 
H2A H2B C51 H2C H2D C52 H2E H2F C53 H2G H2H C54 H2I H2J C55 H2K H2L C56 H2M H2N 
H2O C48 H1P H1Q H1R C47 H1N H1O C46 H1L H1M C45 H1J H1K C44 H1H H1I C43 H1F H1G 
C42 H1D H1E C41 H1B H1C C40 H1A C29 H91 C28 H8R H8S C27 H7R H7S C26 H6R H6S C25 
H5R H5S C24 H4R H4S C23 H3R H3S C22 H2R H2S C21 O22 O21 C2  C1  O2  P1  O3  O4  
O1  C15 C11 N   C12 H21 H22 H23 C13 H31 H32 H33 C14 H41 H42 H43 H11 H12 H51 H52 
HA  HB  HS  C3  HX  HY  O31 C31 O32 C32 H2X H2Y C33 H3X H3Y C34 H4X H4Y C35 H5X 
H5Y C36 H6X H6Y C37 H7X H7Y C38 H8X H8Y C39 H9X H9Y C50 H2A H2B C51 H2C H2D C52 
H2E H2F C53 H2G H2H C54 H2I H2J C55 H2K H2L C56 H2M H2N H2O C48 H1P H1Q H1R C47 
H1N H1O C46 H1L H1M C45 H1J H1K C44 H1H H1I C43 H1F H1G C42 H1D H1E C41 H1B H1C 
C40 H1A C29 H91 C28 H8R H8S C27 H7R H7S C26 H6R H6S C25 H5R H5S C24 H4R H4S C23 
H3R H3S C22 H2R H2S C21 O22 O21 C2  C1  O2  P1  O3  O4  O1  C15 C11 N   C12 H21 
H22 H23 C13 H31 H32 H33 C14 H41 H42 H43 H11 H12 H51 H52 HA  HB  HS  C3  HX  HY  
O31 C31 O32 C32 H2X H2Y C33 H3X H3Y C34 H4X H4Y C35 H5X H5Y C36 H6X H6Y C37 H7X 
H7Y C38 H8X H8Y C39 H9X H9Y C50 H2A H2B C51 H2C H2D C52 H2E H2F C53 H2G H2H C54 
H2I H2J C55 H2K H2L C56 H2M H2N H2O C48 H1P H1Q H1R C47 H1N H1O C46 H1L H1M C45 
H1J H1K C44 H1H H1I C43 H1F H1G C42 H1D H1E C41 H1B H1C C40 H1A C29 H91 C28 H8R 
H8S C27 H7R H7S C26 H6R H6S C25 H5R H5S C24 H4R H4S C23 H3R H3S C22 H2R H2S C21 
O22 O21 C2  C1  O2  P1  O3  O4  O1  C15 C11 N   C12 H21 H22 H23 C13 H31 H32 H33 
C14 H41 H42 H43 H11 H12 H51 H52 HA  HB  HS  C3  HX  HY  O31 C31 O32 C32 H2X H2Y 
C33 H3X H3Y C34 H4X H4Y C35 H5X H5Y C36 H6X H6Y C37 H7X H7Y C38 H8X H8Y C39 H9X 
H9Y C50 H2A H2B C51 H2C H2D C52 H2E H2F C53 H2G H2H C54 H2I H2J C55 H2K H2L C56 
H2M H2N H2O C48 H1P H1Q H1R C47 H1N H1O C46 H1L H1M C45 H1J H1K C44 H1H H1I C43 
H1F H1G C42 H1D H1E C41 H1B H1C C40 H1A C29 H91 C28 H8R H8S C27 H7R H7S C26 H6R 
H6S C25 H5R H5S C24 H4R H4S C23 H3R H3S C22 H2R H2S C21 O22 O21 C2  C1  O2  P1  
O3  O4  O1  C15 C11 N   C12 H21 H22 H23 C13 H31 H32 H33 C14 H41 H42 H43 H11 H12 
H51 H52 HA  HB  HS  C3  HX  HY  O31 C31 O32 C32 H2X H2Y C33 H3X H3Y C34 H4X H4Y 
C35 H5X H5Y C36 H6X H6Y C37 H7X H7Y C38 H8X H8Y C39 H9X H9Y C50 H2A H2B C51 H2C 
H2D C52 H2E H2F C53 H2G H2H C54 H2I H2J C55 H2K H2L C56 H2M H2N H2O C48 H1P H1Q 
H1R C47 H1N H1O C46 H1L H1M C45 H1J H1K C44 H1H H1I C43 H1F H1G C42 H1D H1E C41 
H1B H1C C40 H1A C29 H91 C28 H8R H8S C27 H7R H7S C26 H6R H6S C25 H5R H5S C24 H4R 
H4S C23 H3R H3S C22 H2R H2S C21 O22 O21 C2  C1  O2  P1  O3  O4  O1  C15 C11 N   
C12 H21 H22 H23 C13 H31 H32 H33 C14 H41 H42 H43 H11 H12 H51 H52 HA  HB  HS  C3  
HX  HY  O31 C31 O32 C32 H2X H2Y C33 H3X H3Y C34 H4X H4Y C35 H5X H5Y C36 H6X H6Y 
C37 H7X H7Y C38 H8X H8Y C39 H9X H9Y C50 H2A H2B C51 H2C H2D C52 H2E H2F C53 H2G 
H2H C54 H2I H2J C55 H2K H2L C56 H2M H2N H2O C48 H1P H1Q H1R C47 H1N H1O C46 H1L 
H1M C45 H1J H1K C44 H1H H1I C43 H1F H1G C42 H1D H1E C41 H1B H1C C40 H1A C29 H91 
C28 H8R H8S C27 H7R H7S C26 H6R H6S C25 H5R H5S C24 H4R H4S C23 H3R H3S C22 H2R 
H2S C21 O22 O21 C2  C1  O2  P1  O3  O4  O1  C15 C11 N   C12 H21 H22 H23 C13 H31 
H32 H33 C14 H41 H42 H43 H11 H12 H51 H52 HA  HB  HS  C3  HX  HY  O31 C31 O32 C32 
H2X H2Y C33 H3X H3Y C34 H4X H4Y C35 H5X H5Y C36 H6X H6Y C37 H7X H7Y C38 H8X H8Y 
C39 H9X H9Y C50 H2A H2B C51 H2C H2D C52 H2E H2F C53 H2G H2H C54 H2I H2J C55 H2K 
H2L C56 H2M H2N H2O C48 H1P H1Q H1R C47 H1N H1O C46 H1L H1M C45 H1J H1K C44 H1H 
H1I C43 H1F H1G C42 H1D H1E C41 H1B H1C C40 H1A C29 H91 C28 H8R H8S C27 H7R H7S 
C26 H6R H6S C25 H5R H5S C24 H4R H4S C23 H3R H3S C22 H2R H2S C21 O22 O21 C2  C1  
O2  P1  O3  O4  O1  C15 C11 N   C12 H21 H22 H23 C13 H31 H32 H33 C14 H41 H42 H43 
H11 H12 H51 H52 HA  HB  HS  C3  HX  HY  O31 C31 O32 C32 H2X H2Y C33 H3X H3Y C34 
H4X H4Y C35 H5X H5Y C36 H6X H6Y C37 H7X H7Y C38 H8X H8Y C39 H9X H9Y C50 H2A H2B 
C51 H2C H2D C52 H2E H2F C53 H2G H2H C54 H2I H2J C55 H2K H2L C56 H2M H2N H2O C48 
H1P H1Q H1R C47 H1N H1O C46 H1L H1M C45 H1J H1K C44 H1H H1I C43 H1F H1G C42 H1D 
H1E C41 H1B H1C C40 H1A C29 H91 C28 H8R H8S C27 H7R H7S C26 H6R H6S C25 H5R H5S 
C24 H4R H4S C23 H3R H3S C22 H2R H2S C21 O22 O21 C2  C1  O2  P1  O3  O4  O1  C15 
C11 N   C12 H21 H22 H23 C13 H31 H32 H33 C14 H41 H42 H43 H11 H12 H51 H52 HA  HB  
HS  C3  HX  HY  O31 C31 O32 C32 H2X H2Y C33 H3X H3Y C34 H4X H4Y C35 H5X H5Y C36 
H6X H6Y C37 H7X H7Y C38 H8X H8Y C39 H9X H9Y C50 H2A H2B C51 H2C H2D C52 H2E H2F 
C53 H2G H2H C54 H2I H2J C55 H2K H2L C56 H2M H2N H2O C48 H1P H1Q H1R C47 H1N H1O 
C46 H1L H1M C45 H1J H1K C44 H1H H1I C43 H1F H1G C42 H1D H1E C41 H1B H1C C40 H1A 
C29 H91 C28 H8R H8S C27 H7R H7S C26 H6R H6S C25 H5R H5S C24 H4R H4S C23 H3R H3S 
C22 H2R H2S C21 O22 O21 C2  C1  O2  P1  O3  O4  O1  C15 C11 N   C12 H21 H22 H23 
C13 H31 H32 H33 C14 H41 H42 H43 H11 H12 H51 H52 HA  HB  HS  C3  HX  HY  O31 C31 
O32 C32 H2X H2Y C33 H3X H3Y C34 H4X H4Y C35 H5X H5Y C36 H6X H6Y C37 H7X H7Y C38 
H8X H8Y C39 H9X H9Y C50 H2A H2B C51 H2C H2D C52 H2E H2F C53 H2G H2H C54 H2I H2J 
C55 H2K H2L C56 H2M H2N H2O C48 H1P H1Q H1R C47 H1N H1O C46 H1L H1M C45 H1J H1K 
C44 H1H H1I C43 H1F H1G C42 H1D H1E C41 H1B H1C C40 H1A C29 H91 C28 H8R H8S C27 
H7R H7S C26 H6R H6S C25 H5R H5S C24 H4R H4S C23 H3R H3S C22 H2R H2S C21 O22 O21 
C2  C1  O2  P1  O3  O4  O1  C15 C11 N   C12 H21 H22 H23 C13 H31 H32 H33 C14 H41 
H42 H43 H11 H12 H51 H52 HA  HB  HS  C3  HX  HY  O31 C31 O32 C32 H2X H2Y C33 H3X 
H3Y C34 H4X H4Y C35 H5X H5Y C36 H6X H6Y C37 H7X H7Y C38 H8X H8Y C39 H9X H9Y C50 
H2A H2B C51 H2C H2D C52 H2E H2F C53 H2G H2H C54 H2I H2J C55 H2K H2L C56 H2M H2N 
H2O C48 H1P H1Q H1R C47 H1N H1O C46 H1L H1M C45 H1J H1K C44 H1H H1I C43 H1F H1G 
C42 H1D H1E C41 H1B H1C C40 H1A C29 H91 C28 H8R H8S C27 H7R H7S C26 H6R H6S C25 
H5R H5S C24 H4R H4S C23 H3R H3S C22 H2R H2S C21 O22 O21 C2  C1  O2  P1  O3  O4  
O1  C15 C11 N   C12 H21 H22 H23 C13 H31 H32 H33 C14 H41 H42 H43 H11 H12 H51 H52 
HA  HB  HS  C3  HX  HY  O31 C31 O32 C32 H2X H2Y C33 H3X H3Y C34 H4X H4Y C35 H5X 
H5Y C36 H6X H6Y C37 H7X H7Y C38 H8X H8Y C39 H9X H9Y C50 H2A H2B C51 H2C H2D C52 
H2E H2F C53 H2G H2H C54 H2I H2J C55 H2K H2L C56 H2M H2N H2O C48 H1P H1Q H1R C47 
H1N H1O C46 H1L H1M C45 H1J H1K C44 H1H H1I C43 H1F H1G C42 H1D H1E C41 H1B H1C 
C40 H1A C29 H91 C28 H8R H8S C27 H7R H7S C26 H6R H6S C25 H5R H5S C24 H4R H4S C23 
H3R H3S C22 H2R H2S C21 O22 O21 C2  C1  O2  P1  O3  O4  O1  C15 C11 N   C12 H21 
H22 H23 C13 H31 H32 H33 C14 H41 H42 H43 H11 H12 H51 H52 HA  HB  HS  C3  HX  HY  
O31 C31 O32 C32 H2X H2Y C33 H3X H3Y C34 H4X H4Y C35 H5X H5Y C36 H6X H6Y C37 H7X 
H7Y C38 H8X H8Y C39 H9X H9Y C50 H2A H2B C51 H2C H2D C52 H2E H2F C53 H2G H2H C54 
H2I H2J C55 H2K H2L C56 H2M H2N H2O C48 H1P H1Q H1R C47 H1N H1O C46 H1L H1M C45 
H1J H1K C44 H1H H1I C43 H1F H1G C42 H1D H1E C41 H1B H1C C40 H1A C29 H91 C28 H8R 
H8S C27 H7R H7S C26 H6R H6S C25 H5R H5S C24 H4R H4S C23 H3R H3S C22 H2R H2S C21 
O22 O21 C2  C1  O2  P1  O3  O4  O1  C15 C11 N   C12 H21 H22 H23 C13 H31 H32 H33 
C14 H41 H42 H43 H11 H12 H51 H52 HA  HB  HS  C3  HX  HY  O31 C31 O32 C32 H2X H2Y 
C33 H3X H3Y C34 H4X H4Y C35 H5X H5Y C36 H6X H6Y C37 H7X H7Y C38 H8X H8Y C39 H9X 
H9Y C50 H2A H2B C51 H2C H2D C52 H2E H2F C53 H2G H2H C54 H2I H2J C55 H2K H2L C56 
H2M H2N H2O C48 H1P H1Q H1R C47 H1N H1O C46 H1L H1M C45 H1J H1K C44 H1H H1I C43 
H1F H1G C42 H1D H1E C41 H1B H1C C40 H1A C29 H91 C28 H8R H8S C27 H7R H7S C26 H6R 
H6S C25 H5R H5S C24 H4R H4S C23 H3R H3S C22 H2R H2S C21 O22 O21 C2  C1  O2  P1  
O3  O4  O1  C15 C11 N   C12 H21 H22 H23 C13 H31 H32 H33 C14 H41 H42 H43 H11 H12 
H51 H52 HA  HB  HS  C3  HX  HY  O31 C31 O32 C32 H2X H2Y C33 H3X H3Y C34 H4X H4Y 
C35 H5X H5Y C36 H6X H6Y C37 H7X H7Y C38 H8X H8Y C39 H9X H9Y C50 H2A H2B C51 H2C 
H2D C52 H2E H2F C53 H2G H2H C54 H2I H2J C55 H2K H2L C56 H2M H2N H2O C48 H1P H1Q 
H1R C47 H1N H1O C46 H1L H1M C45 H1J H1K C44 H1H H1I C43 H1F H1G C42 H1D H1E C41 
H1B H1C C40 H1A C29 H91 C28 H8R H8S C27 H7R H7S C26 H6R H6S C25 H5R H5S C24 H4R 
H4S C23 H3R H3S C22 H2R H2S C21 O22 O21 C2  C1  O2  P1  O3  O4  O1  C15 C11 N   
C12 H21 H22 H23 C13 H31 H32 H33 C14 H41 H42 H43 H11 H12 H51 H52 HA  HB  HS  C3  
HX  HY  O31 C31 O32 C32 H2X H2Y C33 H3X H3Y C34 H4X H4Y C35 H5X H5Y C36 H6X H6Y 
C37 H7X H7Y C38 H8X H8Y C39 H9X H9Y C50 H2A H2B C51 H2C H2D C52 H2E H2F C53 H2G 
H2H C54 H2I H2J C55 H2K H2L C56 H2M H2N H2O C48 H1P H1Q H1R C47 H1N H1O C46 H1L 
H1M C45 H1J H1K C44 H1H H1I C43 H1F H1G C42 H1D H1E C41 H1B H1C C40 H1A C29 H91 
C28 H8R H8S C27 H7R H7S C26 H6R H6S C25 H5R H5S C24 H4R H4S C23 H3R H3S C22 H2R 
H2S C21 O22 O21 C2  C1  O2  P1  O3  O4  O1  C15 C11 N   C12 H21 H22 H23 C13 H31 
H32 H33 C14 H41 H42 H43 H11 H12 H51 H52 HA  HB  HS  C3  HX  HY  O31 C31 O32 C32 
H2X H2Y C33 H3X H3Y C34 H4X H4Y C35 H5X H5Y C36 H6X H6Y C37 H7X H7Y C38 H8X H8Y 
C39 H9X H9Y C50 H2A H2B C51 H2C H2D C52 H2E H2F C53 H2G H2H C54 H2I H2J C55 H2K 
H2L C56 H2M H2N H2O C48 H1P H1Q H1R C47 H1N H1O C46 H1L H1M C45 H1J H1K C44 H1H 
H1I C43 H1F H1G C42 H1D H1E C41 H1B H1C C40 H1A C29 H91 C28 H8R H8S C27 H7R H7S 
C26 H6R H6S C25 H5R H5S C24 H4R H4S C23 H3R H3S C22 H2R H2S C21 O22 O21 C2  C1  
O2  P1  O3  O4  O1  C15 C11 N   C12 H21 H22 H23 C13 H31 H32 H33 C14 H41 H42 H43 
H11 H12 H51 H52 HA  HB  HS  C3  HX  HY  O31 C31 O32 C32 H2X H2Y C33 H3X H3Y C34 
H4X H4Y C35 H5X H5Y C36 H6X H6Y C37 H7X H7Y C38 H8X H8Y C39 H9X H9Y C50 H2A H2B 
C51 H2C H2D C52 H2E H2F C53 H2G H2H C54 H2I H2J C55 H2K H2L C56 H2M H2N H2O C48 
H1P H1Q H1R C47 H1N H1O C46 H1L H1M C45 H1J H1K C44 H1H H1I C43 H1F H1G C42 H1D 
H1E C41 H1B H1C C40 H1A C29 H91 C28 H8R H8S C27 H7R H7S C26 H6R H6S C25 H5R H5S 
C24 H4R H4S C23 H3R H3S C22 H2R H2S C21 O22 O21 C2  C1  O2  P1  O3  O4  O1  C15 
C11 N   C12 H21 H22 H23 C13 H31 H32 H33 C14 H41 H42 H43 H11 H12 H51 H52 HA  HB  
HS  C3  HX  HY  O31 C31 O32 C32 H2X H2Y C33 H3X H3Y C34 H4X H4Y C35 H5X H5Y C36 
H6X H6Y C37 H7X H7Y C38 H8X H8Y C39 H9X H9Y C50 H2A H2B C51 H2C H2D C52 H2E H2F 
C53 H2G H2H C54 H2I H2J C55 H2K H2L C56 H2M H2N H2O C48 H1P H1Q H1R C47 H1N H1O 
C46 H1L H1M C45 H1J H1K C44 H1H H1I C43 H1F H1G C42 H1D H1E C41 H1B H1C C40 H1A 
C29 H91 C28 H8R H8S C27 H7R H7S C26 H6R H6S C25 H5R H5S C24 H4R H4S C23 H3R H3S 
C22 H2R H2S C21 O22 O21 C2  C1  O2  P1  O3  O4  O1  C15 C11 N   C12 H21 H22 H23 
C13 H31 H32 H33 C14 H41 H42 H43 H11 H12 H51 H52 HA  HB  HS  C3  HX  HY  O31 C31 
O32 C32 H2X H2Y C33 H3X H3Y C34 H4X H4Y C35 H5X H5Y C36 H6X H6Y C37 H7X H7Y C38 
H8X H8Y C39 H9X H9Y C50 H2A H2B C51 H2C H2D C52 H2E H2F C53 H2G H2H C54 H2I H2J 
C55 H2K H2L C56 H2M H2N H2O C48 H1P H1Q H1R C47 H1N H1O C46 H1L H1M C45 H1J H1K 
C44 H1H H1I C43 H1F H1G C42 H1D H1E C41 H1B H1C C40 H1A C29 H91 C28 H8R H8S C27 
H7R H7S C26 H6R H6S C25 H5R H5S C24 H4R H4S C23 H3R H3S C22 H2R H2S C21 O22 O21 
C2  C1  O2  P1  O3  O4  O1  C15 C11 N   C12 H21 H22 H23 C13 H31 H32 H33 C14 H41 
H42 H43 H11 H12 H51 H52 HA  HB  HS  C3  HX  HY  O31 C31 O32 C32 H2X H2Y C33 H3X 
H3Y C34 H4X H4Y C35 H5X H5Y C36 H6X H6Y C37 H7X H7Y C38 H8X H8Y C39 H9X H9Y C50 
H2A H2B C51 H2C H2D C52 H2E H2F C53 H2G H2H C54 H2I H2J C55 H2K H2L C56 H2M H2N 
H2O C48 H1P H1Q H1R C47 H1N H1O C46 H1L H1M C45 H1J H1K C44 H1H H1I C43 H1F H1G 
C42 H1D H1E C41 H1B H1C C40 H1A C29 H91 C28 H8R H8S C27 H7R H7S C26 H6R H6S C25 
H5R H5S C24 H4R H4S C23 H3R H3S C22 H2R H2S C21 O22 O21 C2  C1  O2  P1  O3  O4  
O1  C15 C11 N   C12 H21 H22 H23 C13 H31 H32 H33 C14 H41 H42 H43 H11 H12 H51 H52 
HA  HB  HS  C3  HX  HY  O31 C31 O32 C32 H2X H2Y C33 H3X H3Y C34 H4X H4Y C35 H5X 
H5Y C36 H6X H6Y C37 H7X H7Y C38 H8X H8Y C39 H9X H9Y C50 H2A H2B C51 H2C H2D C52 
H2E H2F C53 H2G H2H C54 H2I H2J C55 H2K H2L C56 H2M H2N H2O C48 H1P H1Q H1R C47 
H1N H1O C46 H1L H1M C45 H1J H1K C44 H1H H1I C43 H1F H1G C42 H1D H1E C41 H1B H1C 
C40 H1A C29 H91 C28 H8R H8S C27 H7R H7S C26 H6R H6S C25 H5R H5S C24 H4R H4S C23 
H3R H3S C22 H2R H2S C21 O22 O21 C2  C1  O2  P1  O3  O4  O1  C15 C11 N   C12 H21 
H22 H23 C13 H31 H32 H33 C14 H41 H42 H43 H11 H12 H51 H52 HA  HB  HS  C3  HX  HY  
O31 C31 O32 C32 H2X H2Y C33 H3X H3Y C34 H4X H4Y C35 H5X H5Y C36 H6X H6Y C37 H7X 
H7Y C38 H8X H8Y C39 H9X H9Y C50 H2A H2B C51 H2C H2D C52 H2E H2F C53 H2G H2H C54 
H2I H2J C55 H2K H2L C56 H2M H2N H2O C48 H1P H1Q H1R C47 H1N H1O C46 H1L H1M C45 
H1J H1K C44 H1H H1I C43 H1F H1G C42 H1D H1E C41 H1B H1C C40 H1A C29 H91 C28 H8R 
H8S C27 H7R H7S C26 H6R H6S C25 H5R H5S C24 H4R H4S C23 H3R H3S C22 H2R H2S C21 
O22 O21 C2  C1  O2  P1  O3  O4  O1  C15 C11 N   C12 H21 H22 H23 C13 H31 H32 H33 
C14 H41 H42 H43 H11 H12 H51 H52 HA  HB  HS  C3  HX  HY  O31 C31 O32 C32 H2X H2Y 
C33 H3X H3Y C34 H4X H4Y C35 H5X H5Y C36 H6X H6Y C37 H7X H7Y C38 H8X H8Y C39 H9X 
H9Y C50 H2A H2B C51 H2C H2D C52 H2E H2F C53 H2G H2H C54 H2I H2J C55 H2K H2L C56 
H2M H2N H2O C48 H1P H1Q H1R C47 H1N H1O C46 H1L H1M C45 H1J H1K C44 H1H H1I C43 
H1F H1G C42 H1D H1E C41 H1B H1C C40 H1A C29 H91 C28 H8R H8S C27 H7R H7S C26 H6R 
H6S C25 H5R H5S C24 H4R H4S C23 H3R H3S C22 H2R H2S C21 O22 O21 C2  C1  O2  P1  
O3  O4  O1  C15 C11 N   C12 H21 H22 H23 C13 H31 H32 H33 C14 H41 H42 H43 H11 H12 
H51 H52 HA  HB  HS  C3  HX  HY  O31 C31 O32 C32 H2X H2Y C33 H3X H3Y C34 H4X H4Y 
C35 H5X H5Y C36 H6X H6Y C37 H7X H7Y C38 H8X H8Y C39 H9X H9Y C50 H2A H2B C51 H2C 
H2D C52 H2E H2F C53 H2G H2H C54 H2I H2J C55 H2K H2L C56 H2M H2N H2O C48 H1P H1Q 
H1R C47 H1N H1O C46 H1L H1M C45 H1J H1K C44 H1H H1I C43 H1F H1G C42 H1D H1E C41 
H1B H1C C40 H1A C29 H91 C28 H8R H8S C27 H7R H7S C26 H6R H6S C25 H5R H5S C24 H4R 
H4S C23 H3R H3S C22 H2R H2S C21 O22 O21 C2  C1  O2  P1  O3  O4  O1  C15 C11 N   
C12 H21 H22 H23 C13 H31 H32 H33 C14 H41 H42 H43 H11 H12 H51 H52 HA  HB  HS  C3  
HX  HY  O31 C31 O32 C32 H2X H2Y C33 H3X H3Y C34 H4X H4Y C35 H5X H5Y C36 H6X H6Y 
C37 H7X H7Y C38 H8X H8Y C39 H9X H9Y C50 H2A H2B C51 H2C H2D C52 H2E H2F C53 H2G 
H2H C54 H2I H2J C55 H2K H2L C56 H2M H2N H2O C48 H1P H1Q H1R C47 H1N H1O C46 H1L 
H1M C45 H1J H1K C44 H1H H1I C43 H1F H1G C42 H1D H1E C41 H1B H1C C40 H1A C29 H91 
C28 H8R H8S C27 H7R H7S C26 H6R H6S C25 H5R H5S C24 H4R H4S C23 H3R H3S C22 H2R 
H2S C21 O22 O21 C2  C1  O2  P1  O3  O4  O1  C15 C11 N   C12 H21 H22 H23 C13 H31 
H32 H33 C14 H41 H42 H43 H11 H12 H51 H52 HA  HB  HS  C3  HX  HY  O31 C31 O32 C32 
H2X H2Y C33 H3X H3Y C34 H4X H4Y C35 H5X H5Y C36 H6X H6Y C37 H7X H7Y C38 H8X H8Y 
C39 H9X H9Y C50 H2A H2B C51 H2C H2D C52 H2E H2F C53 H2G H2H C54 H2I H2J C55 H2K 
H2L C56 H2M H2N H2O C48 H1P H1Q H1R C47 H1N H1O C46 H1L H1M C45 H1J H1K C44 H1H 
H1I C43 H1F H1G C42 H1D H1E C41 H1B H1C C40 H1A C29 H91 C28 H8R H8S C27 H7R H7S 
C26 H6R H6S C25 H5R H5S C24 H4R H4S C23 H3R H3S C22 H2R H2S C21 O22 O21 C2  C1  
O2  P1  O3  O4  O1  C15 C11 N   C12 H21 H22 H23 C13 H31 H32 H33 C14 H41 H42 H43 
H11 H12 H51 H52 HA  HB  HS  C3  HX  HY  O31 C31 O32 C32 H2X H2Y C33 H3X H3Y C34 
H4X H4Y C35 H5X H5Y C36 H6X H6Y C37 H7X H7Y C38 H8X H8Y C39 H9X H9Y C50 H2A H2B 
C51 H2C H2D C52 H2E H2F C53 H2G H2H C54 H2I H2J C55 H2K H2L C56 H2M H2N H2O C48 
H1P H1Q H1R C47 H1N H1O C46 H1L H1M C45 H1J H1K C44 H1H H1I C43 H1F H1G C42 H1D 
H1E C41 H1B H1C C40 H1A C29 H91 C28 H8R H8S C27 H7R H7S C26 H6R H6S C25 H5R H5S 
C24 H4R H4S C23 H3R H3S C22 H2R H2S C21 O22 O21 C2  C1  O2  P1  O3  O4  O1  C15 
C11 N   C12 H21 H22 H23 C13 H31 H32 H33 C14 H41 H42 H43 H11 H12 H51 H52 HA  HB  
HS  C3  HX  HY  O31 C31 O32 C32 H2X H2Y C33 H3X H3Y C34 H4X H4Y C35 H5X H5Y C36 
H6X H6Y C37 H7X H7Y C38 H8X H8Y C39 H9X H9Y C50 H2A H2B C51 H2C H2D C52 H2E H2F 
C53 H2G H2H C54 H2I H2J C55 H2K H2L C56 H2M H2N H2O C48 H1P H1Q H1R C47 H1N H1O 
C46 H1L H1M C45 H1J H1K C44 H1H H1I C43 H1F H1G C42 H1D H1E C41 H1B H1C C40 H1A 
C29 H91 C28 H8R H8S C27 H7R H7S C26 H6R H6S C25 H5R H5S C24 H4R H4S C23 H3R H3S 
C22 H2R H2S C21 O22 O21 C2  C1  O2  P1  O3  O4  O1  C15 C11 N   C12 H21 H22 H23 
C13 H31 H32 H33 C14 H41 H42 H43 H11 H12 H51 H52 HA  HB  HS  C3  HX  HY  O31 C31 
O32 C32 H2X H2Y C33 H3X H3Y C34 H4X H4Y C35 H5X H5Y C36 H6X H6Y C37 H7X H7Y C38 
H8X H8Y C39 H9X H9Y C50 H2A H2B C51 H2C H2D C52 H2E H2F C53 H2G H2H C54 H2I H2J 
C55 H2K H2L C56 H2M H2N H2O C48 H1P H1Q H1R C47 H1N H1O C46 H1L H1M C45 H1J H1K 
C44 H1H H1I C43 H1F H1G C42 H1D H1E C41 H1B H1C C40 H1A C29 H91 C28 H8R H8S C27 
H7R H7S C26 H6R H6S C25 H5R H5S C24 H4R H4S C23 H3R H3S C22 H2R H2S C21 O22 O21 
C2  C1  O2  P1  O3  O4  O1  C15 C11 N   C12 H21 H22 H23 C13 H31 H32 H33 C14 H41 
H42 H43 H11 H12 H51 H52 HA  HB  HS  C3  HX  HY  O31 C31 O32 C32 H2X H2Y C33 H3X 
H3Y C34 H4X H4Y C35 H5X H5Y C36 H6X H6Y C37 H7X H7Y C38 H8X H8Y C39 H9X H9Y C50 
H2A H2B C51 H2C H2D C52 H2E H2F C53 H2G H2H C54 H2I H2J C55 H2K H2L C56 H2M H2N 
H2O C48 H1P H1Q H1R C47 H1N H1O C46 H1L H1M C45 H1J H1K C44 H1H H1I C43 H1F H1G 
C42 H1D H1E C41 H1B H1C C40 H1A C29 H91 C28 H8R H8S C27 H7R H7S C26 H6R H6S C25 
H5R H5S C24 H4R H4S C23 H3R H3S C22 H2R H2S C21 O22 O21 C2  C1  O2  P1  O3  O4  
O1  C15 C11 N   C12 H21 H22 H23 C13 H31 H32 H33 C14 H41 H42 H43 H11 H12 H51 H52 
HA  HB  HS  C3  HX  HY  O31 C31 O32 C32 H2X H2Y C33 H3X H3Y C34 H4X H4Y C35 H5X 
H5Y C36 H6X H6Y C37 H7X H7Y C38 H8X H8Y C39 H9X H9Y C50 H2A H2B C51 H2C H2D C52 
H2E H2F C53 H2G H2H C54 H2I H2J C55 H2K H2L C56 H2M H2N H2O C48 H1P H1Q H1R C47 
H1N H1O C46 H1L H1M C45 H1J H1K C44 H1H H1I C43 H1F H1G C42 H1D H1E C41 H1B H1C 
C40 H1A C29 H91 C28 H8R H8S C27 H7R H7S C26 H6R H6S C25 H5R H5S C24 H4R H4S C23 
H3R H3S C22 H2R H2S C21 O22 O21 C2  C1  O2  P1  O3  O4  O1  C15 C11 N   C12 H21 
H22 H23 C13 H31 H32 H33 C14 H41 H42 H43 H11 H12 H51 H52 HA  HB  HS  C3  HX  HY  
O31 C31 O32 C32 H2X H2Y C33 H3X H3Y C34 H4X H4Y C35 H5X H5Y C36 H6X H6Y C37 H7X 
H7Y C38 H8X H8Y C39 H9X H9Y C50 H2A H2B C51 H2C H2D C52 H2E H2F C53 H2G H2H C54 
H2I H2J C55 H2K H2L C56 H2M H2N H2O C48 H1P H1Q H1R C47 H1N H1O C46 H1L H1M C45 
H1J H1K C44 H1H H1I C43 H1F H1G C42 H1D H1E C41 H1B H1C C40 H1A C29 H91 C28 H8R 
H8S C27 H7R H7S C26 H6R H6S C25 H5R H5S C24 H4R H4S C23 H3R H3S C22 H2R H2S C21 
O22 O21 C2  C1  O2  P1  O3  O4  O1  C15 C11 N   C12 H21 H22 H23 C13 H31 H32 H33 
C14 H41 H42 H43 H11 H12 H51 H52 HA  HB  HS  C3  HX  HY  O31 C31 O32 C32 H2X H2Y 
C33 H3X H3Y C34 H4X H4Y C35 H5X H5Y C36 H6X H6Y C37 H7X H7Y C38 H8X H8Y C39 H9X 
H9Y C50 H2A H2B C51 H2C H2D C52 H2E H2F C53 H2G H2H C54 H2I H2J C55 H2K H2L C56 
H2M H2N H2O C48 H1P H1Q H1R C47 H1N H1O C46 H1L H1M C45 H1J H1K C44 H1H H1I C43 
H1F H1G C42 H1D H1E C41 H1B H1C C40 H1A C29 H91 C28 H8R H8S C27 H7R H7S C26 H6R 
H6S C25 H5R H5S C24 H4R H4S C23 H3R H3S C22 H2R H2S C21 O22 O21 C2  C1  O2  P1  
O3  O4  O1  C15 C11 N   C12 H21 H22 H23 C13 H31 H32 H33 C14 H41 H42 H43 H11 H12 
H51 H52 HA  HB  HS  C3  HX  HY  O31 C31 O32 C32 H2X H2Y C33 H3X H3Y C34 H4X H4Y 
C35 H5X H5Y C36 H6X H6Y C37 H7X H7Y C38 H8X H8Y C39 H9X H9Y C50 H2A H2B C51 H2C 
H2D C52 H2E H2F C53 H2G H2H C54 H2I H2J C55 H2K H2L C56 H2M H2N H2O C48 H1P H1Q 
H1R C47 H1N H1O C46 H1L H1M C45 H1J H1K C44 H1H H1I C43 H1F H1G C42 H1D H1E C41 
H1B H1C C40 H1A C29 H91 C28 H8R H8S C27 H7R H7S C26 H6R H6S C25 H5R H5S C24 H4R 
H4S C23 H3R H3S C22 H2R H2S C21 O22 O21 C2  C1  O2  P1  O3  O4  O1  C15 C11 N   
C12 H21 H22 H23 C13 H31 H32 H33 C14 H41 H42 H43 H11 H12 H51 H52 HA  HB  HS  C3  
HX  HY  O31 C31 O32 C32 H2X H2Y C33 H3X H3Y C34 H4X H4Y C35 H5X H5Y C36 H6X H6Y 
C37 H7X H7Y C38 H8X H8Y C39 H9X H9Y C50 H2A H2B C51 H2C H2D C52 H2E H2F C53 H2G 
H2H C54 H2I H2J C55 H2K H2L C56 H2M H2N H2O C48 H1P H1Q H1R C47 H1N H1O C46 H1L 
H1M C45 H1J H1K C44 H1H H1I C43 H1F H1G C42 H1D H1E C41 H1B H1C C40 H1A C29 H91 
C28 H8R H8S C27 H7R H7S C26 H6R H6S C25 H5R H5S C24 H4R H4S C23 H3R H3S C22 H2R 
H2S C21 O22 O21 C2  C1  O2  P1  O3  O4  O1  C15 C11 N   C12 H21 H22 H23 C13 H31 
H32 H33 C14 H41 H42 H43 H11 H12 H51 H52 HA  HB  HS  C3  HX  HY  O31 C31 O32 C32 
H2X H2Y C33 H3X H3Y C34 H4X H4Y C35 H5X H5Y C36 H6X H6Y C37 H7X H7Y C38 H8X H8Y 
C39 H9X H9Y C50 H2A H2B C51 H2C H2D C52 H2E H2F C53 H2G H2H C54 H2I H2J C55 H2K 
H2L C56 H2M H2N H2O C48 H1P H1Q H1R C47 H1N H1O C46 H1L H1M C45 H1J H1K C44 H1H 
H1I C43 H1F H1G C42 H1D H1E C41 H1B H1C C40 H1A C29 H91 C28 H8R H8S C27 H7R H7S 
C26 H6R H6S C25 H5R H5S C24 H4R H4S C23 H3R H3S C22 H2R H2S C21 O22 O21 C2  C1  
O2  P1  O3  O4  O1  C15 C11 N   C12 H21 H22 H23 C13 H31 H32 H33 C14 H41 H42 H43 
H11 H12 H51 H52 HA  HB  HS  C3  HX  HY  O31 C31 O32 C32 H2X H2Y C33 H3X H3Y C34 
H4X H4Y C35 H5X H5Y C36 H6X H6Y C37 H7X H7Y C38 H8X H8Y C39 H9X H9Y C50 H2A H2B 
C51 H2C H2D C52 H2E H2F C53 H2G H2H C54 H2I H2J C55 H2K H2L C56 H2M H2N H2O C48 
H1P H1Q H1R C47 H1N H1O C46 H1L H1M C45 H1J H1K C44 H1H H1I C43 H1F H1G C42 H1D 
H1E C41 H1B H1C C40 H1A C29 H91 C28 H8R H8S C27 H7R H7S C26 H6R H6S C25 H5R H5S 
C24 H4R H4S C23 H3R H3S C22 H2R H2S C21 O22 O21 C2  C1  O2  P1  O3  O4  O1  C15 
C11 N   C12 H21 H22 H23 C13 H31 H32 H33 C14 H41 H42 H43 H11 H12 H51 H52 HA  HB  
HS  C3  HX  HY  O31 C31 O32 C32 H2X H2Y C33 H3X H3Y C34 H4X H4Y C35 H5X H5Y C36 
H6X H6Y C37 H7X H7Y C38 H8X H8Y C39 H9X H9Y C50 H2A H2B C51 H2C H2D C52 H2E H2F 
C53 H2G H2H C54 H2I H2J C55 H2K H2L C56 H2M H2N H2O C48 H1P H1Q H1R C47 H1N H1O 
C46 H1L H1M C45 H1J H1K C44 H1H H1I C43 H1F H1G C42 H1D H1E C41 H1B H1C C40 H1A 
C29 H91 C28 H8R H8S C27 H7R H7S C26 H6R H6S C25 H5R H5S C24 H4R H4S C23 H3R H3S 
C22 H2R H2S C21 O22 O21 C2  C1  O2  P1  O3  O4  O1  C15 C11 N   C12 H21 H22 H23 
C13 H31 H32 H33 C14 H41 H42 H43 H11 H12 H51 H52 HA  HB  HS  C3  HX  HY  O31 C31 
O32 C32 H2X H2Y C33 H3X H3Y C34 H4X H4Y C35 H5X H5Y C36 H6X H6Y C37 H7X H7Y C38 
H8X H8Y C39 H9X H9Y C50 H2A H2B C51 H2C H2D C52 H2E H2F C53 H2G H2H C54 H2I H2J 
C55 H2K H2L C56 H2M H2N H2O C48 H1P H1Q H1R C47 H1N H1O C46 H1L H1M C45 H1J H1K 
C44 H1H H1I C43 H1F H1G C42 H1D H1E C41 H1B H1C C40 H1A C29 H91 C28 H8R H8S C27 
H7R H7S C26 H6R H6S C25 H5R H5S C24 H4R H4S C23 H3R H3S C22 H2R H2S C21 O22 O21 
C2  C1  O2  P1  O3  O4  O1  C15 C11 N   C12 H21 H22 H23 C13 H31 H32 H33 C14 H41 
H42 H43 H11 H12 H51 H52 HA  HB  HS  C3  HX  HY  O31 C31 O32 C32 H2X H2Y C33 H3X 
H3Y C34 H4X H4Y C35 H5X H5Y C36 H6X H6Y C37 H7X H7Y C38 H8X H8Y C39 H9X H9Y C50 
H2A H2B C51 H2C H2D C52 H2E H2F C53 H2G H2H C54 H2I H2J C55 H2K H2L C56 H2M H2N 
H2O C48 H1P H1Q H1R C47 H1N H1O C46 H1L H1M C45 H1J H1K C44 H1H H1I C43 H1F H1G 
C42 H1D H1E C41 H1B H1C C40 H1A C29 H91 C28 H8R H8S C27 H7R H7S C26 H6R H6S C25 
H5R H5S C24 H4R H4S C23 H3R H3S C22 H2R H2S C21 O22 O21 C2  C1  O2  P1  O3  O4  
O1  C15 C11 N   C12 H21 H22 H23 C13 H31 H32 H33 C14 H41 H42 H43 H11 H12 H51 H52 
HA  HB  HS  C3  HX  HY  O31 C31 O32 C32 H2X H2Y C33 H3X H3Y C34 H4X H4Y C35 H5X 
H5Y C36 H6X H6Y C37 H7X H7Y C38 H8X H8Y C39 H9X H9Y C50 H2A H2B C51 H2C H2D C52 
H2E H2F C53 H2G H2H C54 H2I H2J C55 H2K H2L C56 H2M H2N H2O C48 H1P H1Q H1R C47 
H1N H1O C46 H1L H1M C45 H1J H1K C44 H1H H1I C43 H1F H1G C42 H1D H1E C41 H1B H1C 
C40 H1A C29 H91 C28 H8R H8S C27 H7R H7S C26 H6R H6S C25 H5R H5S C24 H4R H4S C23 
H3R H3S C22 H2R H2S C21 O22 O21 C2  C1  O2  P1  O3  O4  O1  C15 C11 N   C12 H21 
H22 H23 C13 H31 H32 H33 C14 H41 H42 H43 H11 H12 H51 H52 HA  HB  HS  C3  HX  HY  
O31 C31 O32 C32 H2X H2Y C33 H3X H3Y C34 H4X H4Y C35 H5X H5Y C36 H6X H6Y C37 H7X 
H7Y C38 H8X H8Y C39 H9X H9Y C50 H2A H2B C51 H2C H2D C52 H2E H2F C53 H2G H2H C54 
H2I H2J C55 H2K H2L C56 H2M H2N H2O C48 H1P H1Q H1R C47 H1N H1O C46 H1L H1M C45 
H1J H1K C44 H1H H1I C43 H1F H1G C42 H1D H1E C41 H1B H1C C40 H1A C29 H91 C28 H8R 
H8S C27 H7R H7S C26 H6R H6S C25 H5R H5S C24 H4R H4S C23 H3R H3S C22 H2R H2S C21 
O22 O21 C2  C1  O2  P1  O3  O4  O1  C15 C11 N   C12 H21 H22 H23 C13 H31 H32 H33 
C14 H41 H42 H43 H11 H12 H51 H52 HA  HB  HS  C3  HX  HY  O31 C31 O32 C32 H2X H2Y 
C33 H3X H3Y C34 H4X H4Y C35 H5X H5Y C36 H6X H6Y C37 H7X H7Y C38 H8X H8Y C39 H9X 
H9Y C50 H2A H2B C51 H2C H2D C52 H2E H2F C53 H2G H2H C54 H2I H2J C55 H2K H2L C56 
H2M H2N H2O C48 H1P H1Q H1R C47 H1N H1O C46 H1L H1M C45 H1J H1K C44 H1H H1I C43 
H1F H1G C42 H1D H1E C41 H1B H1C C40 H1A C29 H91 C28 H8R H8S C27 H7R H7S C26 H6R 
H6S C25 H5R H5S C24 H4R H4S C23 H3R H3S C22 H2R H2S C21 O22 O21 C2  C1  O2  P1  
O3  O4  O1  C15 C11 N   C12 H21 H22 H23 C13 H31 H32 H33 C14 H41 H42 H43 H11 H12 
H51 H52 HA  HB  HS  C3  HX  HY  O31 C31 O32 C32 H2X H2Y C33 H3X H3Y C34 H4X H4Y 
C35 H5X H5Y C36 H6X H6Y C37 H7X H7Y C38 H8X H8Y C39 H9X H9Y C50 H2A H2B C51 H2C 
H2D C52 H2E H2F C53 H2G H2H C54 H2I H2J C55 H2K H2L C56 H2M H2N H2O C48 H1P H1Q 
H1R C47 H1N H1O C46 H1L H1M C45 H1J H1K C44 H1H H1I C43 H1F H1G C42 H1D H1E C41 
H1B H1C C40 H1A C29 H91 C28 H8R H8S C27 H7R H7S C26 H6R H6S C25 H5R H5S C24 H4R 
H4S C23 H3R H3S C22 H2R H2S C21 O22 O21 C2  C1  O2  P1  O3  O4  O1  C15 C11 N   
C12 H21 H22 H23 C13 H31 H32 H33 C14 H41 H42 H43 H11 H12 H51 H52 HA  HB  HS  C3  
HX  HY  O31 C31 O32 C32 H2X H2Y C33 H3X H3Y C34 H4X H4Y C35 H5X H5Y C36 H6X H6Y 
C37 H7X H7Y C38 H8X H8Y C39 H9X H9Y C50 H2A H2B C51 H2C H2D C52 H2E H2F C53 H2G 
H2H C54 H2I H2J C55 H2K H2L C56 H2M H2N H2O C48 H1P H1Q H1R C47 H1N H1O C46 H1L 
H1M C45 H1J H1K C44 H1H H1I C43 H1F H1G C42 H1D H1E C41 H1B H1C C40 H1A C29 H91 
C28 H8R H8S C27 H7R H7S C26 H6R H6S C25 H5R H5S C24 H4R H4S C23 H3R H3S C22 H2R 
H2S C21 O22 O21 C2  C1  O2  P1  O3  O4  O1  C15 C11 N   C12 H21 H22 H23 C13 H31 
H32 H33 C14 H41 H42 H43 H11 H12 H51 H52 HA  HB  HS  C3  HX  HY  O31 C31 O32 C32 
H2X H2Y C33 H3X H3Y C34 H4X H4Y C35 H5X H5Y C36 H6X H6Y C37 H7X H7Y C38 H8X H8Y 
C39 H9X H9Y C50 H2A H2B C51 H2C H2D C52 H2E H2F C53 H2G H2H C54 H2I H2J C55 H2K 
H2L C56 H2M H2N H2O C48 H1P H1Q H1R C47 H1N H1O C46 H1L H1M C45 H1J H1K C44 H1H 
H1I C43 H1F H1G C42 H1D H1E C41 H1B H1C C40 H1A C29 H91 C28 H8R H8S C27 H7R H7S 
C26 H6R H6S C25 H5R H5S C24 H4R H4S C23 H3R H3S C22 H2R H2S C21 O22 O21 C2  C1  
O2  P1  O3  O4  O1  C15 C11 N   C12 H21 H22 H23 C13 H31 H32 H33 C14 H41 H42 H43 
H11 H12 H51 H52 HA  HB  HS  C3  HX  HY  O31 C31 O32 C32 H2X H2Y C33 H3X H3Y C34 
H4X H4Y C35 H5X H5Y C36 H6X H6Y C37 H7X H7Y C38 H8X H8Y C39 H9X H9Y C50 H2A H2B 
C51 H2C H2D C52 H2E H2F C53 H2G H2H C54 H2I H2J C55 H2K H2L C56 H2M H2N H2O C48 
H1P H1Q H1R C47 H1N H1O C46 H1L H1M C45 H1J H1K C44 H1H H1I C43 H1F H1G C42 H1D 
H1E C41 H1B H1C C40 H1A C29 H91 C28 H8R H8S C27 H7R H7S C26 H6R H6S C25 H5R H5S 
C24 H4R H4S C23 H3R H3S C22 H2R H2S C21 O22 O21 C2  C1  O2  P1  O3  O4  O1  C15 
C11 N   C12 H21 H22 H23 C13 H31 H32 H33 C14 H41 H42 H43 H11 H12 H51 H52 HA  HB  
HS  C3  HX  HY  O31 C31 O32 C32 H2X H2Y C33 H3X H3Y C34 H4X H4Y C35 H5X H5Y C36 
H6X H6Y C37 H7X H7Y C38 H8X H8Y C39 H9X H9Y C50 H2A H2B C51 H2C H2D C52 H2E H2F 
C53 H2G H2H C54 H2I H2J C55 H2K H2L C56 H2M H2N H2O C48 H1P H1Q H1R C47 H1N H1O 
C46 H1L H1M C45 H1J H1K C44 H1H H1I C43 H1F H1G C42 H1D H1E C41 H1B H1C C40 H1A 
C29 H91 C28 H8R H8S C27 H7R H7S C26 H6R H6S C25 H5R H5S C24 H4R H4S C23 H3R H3S 
C22 H2R H2S C21 O22 O21 C2  C1  O2  P1  O3  O4  O1  C15 C11 N   C12 H21 H22 H23 
C13 H31 H32 H33 C14 H41 H42 H43 H11 H12 H51 H52 HA  HB  HS  C3  HX  HY  O31 C31 
O32 C32 H2X H2Y C33 H3X H3Y C34 H4X H4Y C35 H5X H5Y C36 H6X H6Y C37 H7X H7Y C38 
H8X H8Y C39 H9X H9Y C50 H2A H2B C51 H2C H2D C52 H2E H2F C53 H2G H2H C54 H2I H2J 
C55 H2K H2L C56 H2M H2N H2O C48 H1P H1Q H1R C47 H1N H1O C46 H1L H1M C45 H1J H1K 
C44 H1H H1I C43 H1F H1G C42 H1D H1E C41 H1B H1C C40 H1A C29 H91 C28 H8R H8S C27 
H7R H7S C26 H6R H6S C25 H5R H5S C24 H4R H4S C23 H3R H3S C22 H2R H2S C21 O22 O21 
C2  C1  O2  P1  O3  O4  O1  C15 C11 N   C12 H21 H22 H23 C13 H31 H32 H33 C14 H41 
H42 H43 H11 H12 H51 H52 HA  HB  HS  C3  HX  HY  O31 C31 O32 C32 H2X H2Y C33 H3X 
H3Y C34 H4X H4Y C35 H5X H5Y C36 H6X H6Y C37 H7X H7Y C38 H8X H8Y C39 H9X H9Y C50 
H2A H2B C51 H2C H2D C52 H2E H2F C53 H2G H2H C54 H2I H2J C55 H2K H2L C56 H2M H2N 
H2O C48 H1P H1Q H1R C47 H1N H1O C46 H1L H1M C45 H1J H1K C44 H1H H1I C43 H1F H1G 
C42 H1D H1E C41 H1B H1C C40 H1A C29 H91 C28 H8R H8S C27 H7R H7S C26 H6R H6S C25 
H5R H5S C24 H4R H4S C23 H3R H3S C22 H2R H2S C21 O22 O21 C2  C1  O2  P1  O3  O4  
O1  C15 C11 N   C12 H21 H22 H23 C13 H31 H32 H33 C14 H41 H42 H43 H11 H12 H51 H52 
HA  HB  HS  C3  HX  HY  O31 C31 O32 C32 H2X H2Y C33 H3X H3Y C34 H4X H4Y C35 H5X 
H5Y C36 H6X H6Y C37 H7X H7Y C38 H8X H8Y C39 H9X H9Y C50 H2A H2B C51 H2C H2D C52 
H2E H2F C53 H2G H2H C54 H2I H2J C55 H2K H2L C56 H2M H2N H2O C48 H1P H1Q H1R C47 
H1N H1O C46 H1L H1M C45 H1J H1K C44 H1H H1I C43 H1F H1G C42 H1D H1E C41 H1B H1C 
C40 H1A C29 H91 C28 H8R H8S C27 H7R H7S C26 H6R H6S C25 H5R H5S C24 H4R H4S C23 
H3R H3S C22 H2R H2S C21 O22 O21 C2  C1  O2  P1  O3  O4  O1  C15 C11 N   C12 H21 
H22 H23 C13 H31 H32 H33 C14 H41 H42 H43 H11 H12 H51 H52 HA  HB  HS  C3  HX  HY  
O31 C31 O32 C32 H2X H2Y C33 H3X H3Y C34 H4X H4Y C35 H5X H5Y C36 H6X H6Y C37 H7X 
H7Y C38 H8X H8Y C39 H9X H9Y C50 H2A H2B C51 H2C H2D C52 H2E H2F C53 H2G H2H C54 
H2I H2J C55 H2K H2L C56 H2M H2N H2O C48 H1P H1Q H1R C47 H1N H1O C46 H1L H1M C45 
H1J H1K C44 H1H H1I C43 H1F H1G C42 H1D H1E C41 H1B H1C C40 H1A C29 H91 C28 H8R 
H8S C27 H7R H7S C26 H6R H6S C25 H5R H5S C24 H4R H4S C23 H3R H3S C22 H2R H2S C21 
O22 O21 C2  C1  O2  P1  O3  O4  O1  C15 C11 N   C12 H21 H22 H23 C13 H31 H32 H33 
C14 H41 H42 H43 H11 H12 H51 H52 HA  HB  HS  C3  HX  HY  O31 C31 O32 C32 H2X H2Y 
C33 H3X H3Y C34 H4X H4Y C35 H5X H5Y C36 H6X H6Y C37 H7X H7Y C38 H8X H8Y C39 H9X 
H9Y C50 H2A H2B C51 H2C H2D C52 H2E H2F C53 H2G H2H C54 H2I H2J C55 H2K H2L C56 
H2M H2N H2O C48 H1P H1Q H1R C47 H1N H1O C46 H1L H1M C45 H1J H1K C44 H1H H1I C43 
H1F H1G C42 H1D H1E C41 H1B H1C C40 H1A C29 H91 C28 H8R H8S C27 H7R H7S C26 H6R 
H6S C25 H5R H5S C24 H4R H4S C23 H3R H3S C22 H2R H2S C21 O22 O21 C2  C1  O2  P1  
O3  O4  O1  C15 C11 N   C12 H21 H22 H23 C13 H31 H32 H33 C14 H41 H42 H43 H11 H12 
H51 H52 HA  HB  HS  C3  HX  HY  O31 C31 O32 C32 H2X H2Y C33 H3X H3Y C34 H4X H4Y 
C35 H5X H5Y C36 H6X H6Y C37 H7X H7Y C38 H8X H8Y C39 H9X H9Y C50 H2A H2B C51 H2C 
H2D C52 H2E H2F C53 H2G H2H C54 H2I H2J C55 H2K H2L C56 H2M H2N H2O C48 H1P H1Q 
H1R C47 H1N H1O C46 H1L H1M C45 H1J H1K C44 H1H H1I C43 H1F H1G C42 H1D H1E C41 
H1B H1C C40 H1A C29 H91 C28 H8R H8S C27 H7R H7S C26 H6R H6S C25 H5R H5S C24 H4R 
H4S C23 H3R H3S C22 H2R H2S C21 O22 O21 C2  C1  O2  P1  O3  O4  O1  C15 C11 N   
C12 H21 H22 H23 C13 H31 H32 H33 C14 H41 H42 H43 H11 H12 H51 H52 HA  HB  HS  C3  
HX  HY  O31 C31 O32 C32 H2X H2Y C33 H3X H3Y C34 H4X H4Y C35 H5X H5Y C36 H6X H6Y 
C37 H7X H7Y C38 H8X H8Y C39 H9X H9Y C50 H2A H2B C51 H2C H2D C52 H2E H2F C53 H2G 
H2H C54 H2I H2J C55 H2K H2L C56 H2M H2N H2O C48 H1P H1Q H1R C47 H1N H1O C46 H1L 
H1M C45 H1J H1K C44 H1H H1I C43 H1F H1G C42 H1D H1E C41 H1B H1C C40 H1A C29 H91 
C28 H8R H8S C27 H7R H7S C26 H6R H6S C25 H5R H5S C24 H4R H4S C23 H3R H3S C22 H2R 
H2S C21 O22 O21 C2  C1  O2  P1  O3  O4  O1  C15 C11 N   C12 H21 H22 H23 C13 H31 
H32 H33 C14 H41 H42 H43 H11 H12 H51 H52 HA  HB  HS  C3  HX  HY  O31 C31 O32 C32 
H2X H2Y C33 H3X H3Y C34 H4X H4Y C35 H5X H5Y C36 H6X H6Y C37 H7X H7Y C38 H8X H8Y 
C39 H9X H9Y C50 H2A H2B C51 H2C H2D C52 H2E H2F C53 H2G H2H C54 H2I H2J C55 H2K 
H2L C56 H2M H2N H2O C48 H1P H1Q H1R C47 H1N H1O C46 H1L H1M C45 H1J H1K C44 H1H 
H1I C43 H1F H1G C42 H1D H1E C41 H1B H1C C40 H1A C29 H91 C28 H8R H8S C27 H7R H7S 
C26 H6R H6S C25 H5R H5S C24 H4R H4S C23 H3R H3S C22 H2R H2S C21 O22 O21 C2  C1  
O2  P1  O3  O4  O1  C15 C11 N   C12 H21 H22 H23 C13 H31 H32 H33 C14 H41 H42 H43 
H11 H12 H51 H52 HA  HB  HS  C3  HX  HY  O31 C31 O32 C32 H2X H2Y C33 H3X H3Y C34 
H4X H4Y C35 H5X H5Y C36 H6X H6Y C37 H7X H7Y C38 H8X H8Y C39 H9X H9Y C50 H2A H2B 
C51 H2C H2D C52 H2E H2F C53 H2G H2H C54 H2I H2J C55 H2K H2L C56 H2M H2N H2O C48 
H1P H1Q H1R C47 H1N H1O C46 H1L H1M C45 H1J H1K C44 H1H H1I C43 H1F H1G C42 H1D 
H1E C41 H1B H1C C40 H1A C29 H91 C28 H8R H8S C27 H7R H7S C26 H6R H6S C25 H5R H5S 
C24 H4R H4S C23 H3R H3S C22 H2R H2S C21 O22 O21 C2  C1  O2  P1  O3  O4  O1  C15 
C11 N   C12 H21 H22 H23 C13 H31 H32 H33 C14 H41 H42 H43 H11 H12 H51 H52 HA  HB  
HS  C3  HX  HY  O31 C31 O32 C32 H2X H2Y C33 H3X H3Y C34 H4X H4Y C35 H5X H5Y C36 
H6X H6Y C37 H7X H7Y C38 H8X H8Y C39 H9X H9Y C50 H2A H2B C51 H2C H2D C52 H2E H2F 
C53 H2G H2H C54 H2I H2J C55 H2K H2L C56 H2M H2N H2O C48 H1P H1Q H1R C47 H1N H1O 
C46 H1L H1M C45 H1J H1K C44 H1H H1I C43 H1F H1G C42 H1D H1E C41 H1B H1C C40 H1A 
C29 H91 C28 H8R H8S C27 H7R H7S C26 H6R H6S C25 H5R H5S C24 H4R H4S C23 H3R H3S 
C22 H2R H2S C21 O22 O21 C2  C1  O2  P1  O3  O4  O1  C15 C11 N   C12 H21 H22 H23 
C13 H31 H32 H33 C14 H41 H42 H43 H11 H12 H51 H52 HA  HB  HS  C3  HX  HY  O31 C31 
O32 C32 H2X H2Y C33 H3X H3Y C34 H4X H4Y C35 H5X H5Y C36 H6X H6Y C37 H7X H7Y C38 
H8X H8Y C39 H9X H9Y C50 H2A H2B C51 H2C H2D C52 H2E H2F C53 H2G H2H C54 H2I H2J 
C55 H2K H2L C56 H2M H2N H2O C48 H1P H1Q H1R C47 H1N H1O C46 H1L H1M C45 H1J H1K 
C44 H1H H1I C43 H1F H1G C42 H1D H1E C41 H1B H1C C40 H1A C29 H91 C28 H8R H8S C27 
H7R H7S C26 H6R H6S C25 H5R H5S C24 H4R H4S C23 H3R H3S C22 H2R H2S C21 O22 O21 
C2  C1  O2  P1  O3  O4  O1  C15 C11 N   C12 H21 H22 H23 C13 H31 H32 H33 C14 H41 
H42 H43 H11 H12 H51 H52 HA  HB  HS  C3  HX  HY  O31 C31 O32 C32 H2X H2Y C33 H3X 
H3Y C34 H4X H4Y C35 H5X H5Y C36 H6X H6Y C37 H7X H7Y C38 H8X H8Y C39 H9X H9Y C50 
H2A H2B C51 H2C H2D C52 H2E H2F C53 H2G H2H C54 H2I H2J C55 H2K H2L C56 H2M H2N 
H2O C48 H1P H1Q H1R C47 H1N H1O C46 H1L H1M C45 H1J H1K C44 H1H H1I C43 H1F H1G 
C42 H1D H1E C41 H1B H1C C40 H1A C29 H91 C28 H8R H8S C27 H7R H7S C26 H6R H6S C25 
H5R H5S C24 H4R H4S C23 H3R H3S C22 H2R H2S C21 O22 O21 C2  C1  O2  P1  O3  O4  
O1  C15 C11 N   C12 H21 H22 H23 C13 H31 H32 H33 C14 H41 H42 H43 H11 H12 H51 H52 
HA  HB  HS  C3  HX  HY  O31 C31 O32 C32 H2X H2Y C33 H3X H3Y C34 H4X H4Y C35 H5X 
H5Y C36 H6X H6Y C37 H7X H7Y C38 H8X H8Y C39 H9X H9Y C50 H2A H2B C51 H2C H2D C52 
H2E H2F C53 H2G H2H C54 H2I H2J C55 H2K H2L C56 H2M H2N H2O C48 H1P H1Q H1R C47 
H1N H1O C46 H1L H1M C45 H1J H1K C44 H1H H1I C43 H1F H1G C42 H1D H1E C41 H1B H1C 
C40 H1A C29 H91 C28 H8R H8S C27 H7R H7S C26 H6R H6S C25 H5R H5S C24 H4R H4S C23 
H3R H3S C22 H2R H2S C21 O22 O21 C2  C1  O2  P1  O3  O4  O1  C15 C11 N   C12 H21 
H22 H23 C13 H31 H32 H33 C14 H41 H42 H43 H11 H12 H51 H52 HA  HB  HS  C3  HX  HY  
O31 C31 O32 C32 H2X H2Y C33 H3X H3Y C34 H4X H4Y C35 H5X H5Y C36 H6X H6Y C37 H7X 
H7Y C38 H8X H8Y C39 H9X H9Y C50 H2A H2B C51 H2C H2D C52 H2E H2F C53 H2G H2H C54 
H2I H2J C55 H2K H2L C56 H2M H2N H2O C48 H1P H1Q H1R C47 H1N H1O C46 H1L H1M C45 
H1J H1K C44 H1H H1I C43 H1F H1G C42 H1D H1E C41 H1B H1C C40 H1A C29 H91 C28 H8R 
H8S C27 H7R H7S C26 H6R H6S C25 H5R H5S C24 H4R H4S C23 H3R H3S C22 H2R H2S C21 
O22 O21 C2  C1  O2  P1  O3  O4  O1  C15 C11 N   C12 H21 H22 H23 C13 H31 H32 H33 
C14 H41 H42 H43 H11 H12 H51 H52 HA  HB  HS  C3  HX  HY  O31 C31 O32 C32 H2X H2Y 
C33 H3X H3Y C34 H4X H4Y C35 H5X H5Y C36 H6X H6Y C37 H7X H7Y C38 H8X H8Y C39 H9X 
H9Y C50 H2A H2B C51 H2C H2D C52 H2E H2F C53 H2G H2H C54 H2I H2J C55 H2K H2L C56 
H2M H2N H2O C48 H1P H1Q H1R C47 H1N H1O C46 H1L H1M C45 H1J H1K C44 H1H H1I C43 
H1F H1G C42 H1D H1E C41 H1B H1C C40 H1A C29 H91 C28 H8R H8S C27 H7R H7S C26 H6R 
H6S C25 H5R H5S C24 H4R H4S C23 H3R H3S C22 H2R H2S C21 O22 O21 C2  C1  O2  P1  
O3  O4  O1  C15 C11 N   C12 H21 H22 H23 C13 H31 H32 H33 C14 H41 H42 H43 H11 H12 
H51 H52 HA  HB  HS  C3  HX  HY  O31 C31 O32 C32 H2X H2Y C33 H3X H3Y C34 H4X H4Y 
C35 H5X H5Y C36 H6X H6Y C37 H7X H7Y C38 H8X H8Y C39 H9X H9Y C50 H2A H2B C51 H2C 
H2D C52 H2E H2F C53 H2G H2H C54 H2I H2J C55 H2K H2L C56 H2M H2N H2O C48 H1P H1Q 
H1R C47 H1N H1O C46 H1L H1M C45 H1J H1K C44 H1H H1I C43 H1F H1G C42 H1D H1E C41 
H1B H1C C40 H1A C29 H91 C28 H8R H8S C27 H7R H7S C26 H6R H6S C25 H5R H5S C24 H4R 
H4S C23 H3R H3S C22 H2R H2S C21 O22 O21 C2  C1  O2  P1  O3  O4  O1  C15 C11 N   
C12 H21 H22 H23 C13 H31 H32 H33 C14 H41 H42 H43 H11 H12 H51 H52 HA  HB  HS  C3  
HX  HY  O31 C31 O32 C32 H2X H2Y C33 H3X H3Y C34 H4X H4Y C35 H5X H5Y C36 H6X H6Y 
C37 H7X H7Y C38 H8X H8Y C39 H9X H9Y C50 H2A H2B C51 H2C H2D C52 H2E H2F C53 H2G 
H2H C54 H2I H2J C55 H2K H2L C56 H2M H2N H2O C48 H1P H1Q H1R C47 H1N H1O C46 H1L 
H1M C45 H1J H1K C44 H1H H1I C43 H1F H1G C42 H1D H1E C41 H1B H1C C40 H1A C29 H91 
C28 H8R H8S C27 H7R H7S C26 H6R H6S C25 H5R H5S C24 H4R H4S C23 H3R H3S C22 H2R 
H2S C21 O22 O21 C2  C1  O2  P1  O3  O4  O1  C15 C11 N   C12 H21 H22 H23 C13 H31 
H32 H33 C14 H41 H42 H43 H11 H12 H51 H52 HA  HB  HS  C3  HX  HY  O31 C31 O32 C32 
H2X H2Y C33 H3X H3Y C34 H4X H4Y C35 H5X H5Y C36 H6X H6Y C37 H7X H7Y C38 H8X H8Y 
C39 H9X H9Y C50 H2A H2B C51 H2C H2D C52 H2E H2F C53 H2G H2H C54 H2I H2J C55 H2K 
H2L C56 H2M H2N H2O C48 H1P H1Q H1R C47 H1N H1O C46 H1L H1M C45 H1J H1K C44 H1H 
H1I C43 H1F H1G C42 H1D H1E C41 H1B H1C C40 H1A C29 H91 C28 H8R H8S C27 H7R H7S 
C26 H6R H6S C25 H5R H5S C24 H4R H4S C23 H3R H3S C22 H2R H2S C21 O22 O21 C2  C1  
O2  P1  O3  O4  O1  C15 C11 N   C12 H21 H22 H23 C13 H31 H32 H33 C14 H41 H42 H43 
H11 H12 H51 H52 HA  HB  HS  C3  HX  HY  O31 C31 O32 C32 H2X H2Y C33 H3X H3Y C34 
H4X H4Y C35 H5X H5Y C36 H6X H6Y C37 H7X H7Y C38 H8X H8Y C39 H9X H9Y C50 H2A H2B 
C51 H2C H2D C52 H2E H2F C53 H2G H2H C54 H2I H2J C55 H2K H2L C56 H2M H2N H2O C48 
H1P H1Q H1R C47 H1N H1O C46 H1L H1M C45 H1J H1K C44 H1H H1I C43 H1F H1G C42 H1D 
H1E C41 H1B H1C C40 H1A C29 H91 C28 H8R H8S C27 H7R H7S C26 H6R H6S C25 H5R H5S 
C24 H4R H4S C23 H3R H3S C22 H2R H2S C21 O22 O21 C2  C1  O2  P1  O3  O4  O1  C15 
C11 N   C12 H21 H22 H23 C13 H31 H32 H33 C14 H41 H42 H43 H11 H12 H51 H52 HA  HB  
HS  C3  HX  HY  O31 C31 O32 C32 H2X H2Y C33 H3X H3Y C34 H4X H4Y C35 H5X H5Y C36 
H6X H6Y C37 H7X H7Y C38 H8X H8Y C39 H9X H9Y C50 H2A H2B C51 H2C H2D C52 H2E H2F 
C53 H2G H2H C54 H2I H2J C55 H2K H2L C56 H2M H2N H2O C48 H1P H1Q H1R C47 H1N H1O 
C46 H1L H1M C45 H1J H1K C44 H1H H1I C43 H1F H1G C42 H1D H1E C41 H1B H1C C40 H1A 
C29 H91 C28 H8R H8S C27 H7R H7S C26 H6R H6S C25 H5R H5S C24 H4R H4S C23 H3R H3S 
C22 H2R H2S C21 O22 O21 C2  C1  O2  P1  O3  O4  O1  C15 C11 N   C12 H21 H22 H23 
C13 H31 H32 H33 C14 H41 H42 H43 H11 H12 H51 H52 HA  HB  HS  C3  HX  HY  O31 C31 
O32 C32 H2X H2Y C33 H3X H3Y C34 H4X H4Y C35 H5X H5Y C36 H6X H6Y C37 H7X H7Y C38 
H8X H8Y C39 H9X H9Y C50 H2A H2B C51 H2C H2D C52 H2E H2F C53 H2G H2H C54 H2I H2J 
C55 H2K H2L C56 H2M H2N H2O C48 H1P H1Q H1R C47 H1N H1O C46 H1L H1M C45 H1J H1K 
C44 H1H H1I C43 H1F H1G C42 H1D H1E C41 H1B H1C C40 H1A C29 H91 C28 H8R H8S C27 
H7R H7S C26 H6R H6S C25 H5R H5S C24 H4R H4S C23 H3R H3S C22 H2R H2S C21 O22 O21 
C2  C1  O2  P1  O3  O4  O1  C15 C11 N   C12 H21 H22 H23 C13 H31 H32 H33 C14 H41 
H42 H43 H11 H12 H51 H52 HA  HB  HS  C3  HX  HY  O31 C31 O32 C32 H2X H2Y C33 H3X 
H3Y C34 H4X H4Y C35 H5X H5Y C36 H6X H6Y C37 H7X H7Y C38 H8X H8Y C39 H9X H9Y C50 
H2A H2B C51 H2C H2D C52 H2E H2F C53 H2G H2H C54 H2I H2J C55 H2K H2L C56 H2M H2N 
H2O C48 H1P H1Q H1R C47 H1N H1O C46 H1L H1M C45 H1J H1K C44 H1H H1I C43 H1F H1G 
C42 H1D H1E C41 H1B H1C C40 H1A C29 H91 C28 H8R H8S C27 H7R H7S C26 H6R H6S C25 
H5R H5S C24 H4R H4S C23 H3R H3S C22 H2R H2S C21 O22 O21 C2  C1  O2  P1  O3  O4  
O1  C15 C11 N   C12 H21 H22 H23 C13 H31 H32 H33 C14 H41 H42 H43 H11 H12 H51 H52 
HA  HB  HS  C3  HX  HY  O31 C31 O32 C32 H2X H2Y C33 H3X H3Y C34 H4X H4Y C35 H5X 
H5Y C36 H6X H6Y C37 H7X H7Y C38 H8X H8Y C39 H9X H9Y C50 H2A H2B C51 H2C H2D C52 
H2E H2F C53 H2G H2H C54 H2I H2J C55 H2K H2L C56 H2M H2N H2O C48 H1P H1Q H1R C47 
H1N H1O C46 H1L H1M C45 H1J H1K C44 H1H H1I C43 H1F H1G C42 H1D H1E C41 H1B H1C 
C40 H1A C29 H91 C28 H8R H8S C27 H7R H7S C26 H6R H6S C25 H5R H5S C24 H4R H4S C23 
H3R H3S C22 H2R H2S C21 O22 O21 C2  C1  O2  P1  O3  O4  O1  C15 C11 N   C12 H21 
H22 H23 C13 H31 H32 H33 C14 H41 H42 H43 H11 H12 H51 H52 HA  HB  HS  C3  HX  HY  
O31 C31 O32 C32 H2X H2Y C33 H3X H3Y C34 H4X H4Y C35 H5X H5Y C36 H6X H6Y C37 H7X 
H7Y C38 H8X H8Y C39 H9X H9Y C50 H2A H2B C51 H2C H2D C52 H2E H2F C53 H2G H2H C54 
H2I H2J C55 H2K H2L C56 H2M H2N H2O C48 H1P H1Q H1R C47 H1N H1O C46 H1L H1M C45 
H1J H1K C44 H1H H1I C43 H1F H1G C42 H1D H1E C41 H1B H1C C40 H1A C29 H91 C28 H8R 
H8S C27 H7R H7S C26 H6R H6S C25 H5R H5S C24 H4R H4S C23 H3R H3S C22 H2R H2S C21 
O22 O21 C2  C1  O2  P1  O3  O4  O1  C15 C11 N   C12 H21 H22 H23 C13 H31 H32 H33 
C14 H41 H42 H43 H11 H12 H51 H52 HA  HB  HS  C3  HX  HY  O31 C31 O32 C32 H2X H2Y 
C33 H3X H3Y C34 H4X H4Y C35 H5X H5Y C36 H6X H6Y C37 H7X H7Y C38 H8X H8Y C39 H9X 
H9Y C50 H2A H2B C51 H2C H2D C52 H2E H2F C53 H2G H2H C54 H2I H2J C55 H2K H2L C56 
H2M H2N H2O C48 H1P H1Q H1R C47 H1N H1O C46 H1L H1M C45 H1J H1K C44 H1H H1I C43 
H1F H1G C42 H1D H1E C41 H1B H1C C40 H1A C29 H91 C28 H8R H8S C27 H7R H7S C26 H6R 
H6S C25 H5R H5S C24 H4R H4S C23 H3R H3S C22 H2R H2S C21 O22 O21 C2  C1  O2  P1  
O3  O4  O1  C15 C11 N   C12 H21 H22 H23 C13 H31 H32 H33 C14 H41 H42 H43 H11 H12 
H51 H52 HA  HB  HS  C3  HX  HY  O31 C31 O32 C32 H2X H2Y C33 H3X H3Y C34 H4X H4Y 
C35 H5X H5Y C36 H6X H6Y C37 H7X H7Y C38 H8X H8Y C39 H9X H9Y C50 H2A H2B C51 H2C 
H2D C52 H2E H2F C53 H2G H2H C54 H2I H2J C55 H2K H2L C56 H2M H2N H2O C48 H1P H1Q 
H1R C47 H1N H1O C46 H1L H1M C45 H1J H1K C44 H1H H1I C43 H1F H1G C42 H1D H1E C41 
H1B H1C C40 H1A C29 H91 C28 H8R H8S C27 H7R H7S C26 H6R H6S C25 H5R H5S C24 H4R 
H4S C23 H3R H3S C22 H2R H2S C21 O22 O21 C2  C1  O2  P1  O3  O4  O1  C15 C11 N   
C12 H21 H22 H23 C13 H31 H32 H33 C14 H41 H42 H43 H11 H12 H51 H52 HA  HB  HS  C3  
HX  HY  O31 C31 O32 C32 H2X H2Y C33 H3X H3Y C34 H4X H4Y C35 H5X H5Y C36 H6X H6Y 
C37 H7X H7Y C38 H8X H8Y C39 H9X H9Y C50 H2A H2B C51 H2C H2D C52 H2E H2F C53 H2G 
H2H C54 H2I H2J C55 H2K H2L C56 H2M H2N H2O C48 H1P H1Q H1R C47 H1N H1O C46 H1L 
H1M C45 H1J H1K C44 H1H H1I C43 H1F H1G C42 H1D H1E C41 H1B H1C C40 H1A C29 H91 
C28 H8R H8S C27 H7R H7S C26 H6R H6S C25 H5R H5S C24 H4R H4S C23 H3R H3S C22 H2R 
H2S C21 O22 O21 C2  C1  O2  P1  O3  O4  O1  C15 C11 N   C12 H21 H22 H23 C13 H31 
H32 H33 C14 H41 H42 H43 H11 H12 H51 H52 HA  HB  HS  C3  HX  HY  O31 C31 O32 C32 
H2X H2Y C33 H3X H3Y C34 H4X H4Y C35 H5X H5Y C36 H6X H6Y C37 H7X H7Y C38 H8X H8Y 
C39 H9X H9Y C50 H2A H2B C51 H2C H2D C52 H2E H2F C53 H2G H2H C54 H2I H2J C55 H2K 
H2L C56 H2M H2N H2O C48 H1P H1Q H1R C47 H1N H1O C46 H1L H1M C45 H1J H1K C44 H1H 
H1I C43 H1F H1G C42 H1D H1E C41 H1B H1C C40 H1A C29 H91 C28 H8R H8S C27 H7R H7S 
C26 H6R H6S C25 H5R H5S C24 H4R H4S C23 H3R H3S C22 H2R H2S C21 O22 O21 C2  C1  
O2  P1  O3  O4  O1  C15 C11 N   C12 H21 H22 H23 C13 H31 H32 H33 C14 H41 H42 H43 
H11 H12 H51 H52 HA  HB  HS  C3  HX  HY  O31 C31 O32 C32 H2X H2Y C33 H3X H3Y C34 
H4X H4Y C35 H5X H5Y C36 H6X H6Y C37 H7X H7Y C38 H8X H8Y C39 H9X H9Y C50 H2A H2B 
C51 H2C H2D C52 H2E H2F C53 H2G H2H C54 H2I H2J C55 H2K H2L C56 H2M H2N H2O C48 
H1P H1Q H1R C47 H1N H1O C46 H1L H1M C45 H1J H1K C44 H1H H1I C43 H1F H1G C42 H1D 
H1E C41 H1B H1C C40 H1A C29 H91 C28 H8R H8S C27 H7R H7S C26 H6R H6S C25 H5R H5S 
C24 H4R H4S C23 H3R H3S C22 H2R H2S C21 O22 O21 C2  C1  O2  P1  O3  O4  O1  C15 
C11 N   C12 H21 H22 H23 C13 H31 H32 H33 C14 H41 H42 H43 H11 H12 H51 H52 HA  HB  
HS  C3  HX  HY  O31 C31 O32 C32 H2X H2Y C33 H3X H3Y C34 H4X H4Y C35 H5X H5Y C36 
H6X H6Y C37 H7X H7Y C38 H8X H8Y C39 H9X H9Y C50 H2A H2B C51 H2C H2D C52 H2E H2F 
C53 H2G H2H C54 H2I H2J C55 H2K H2L C56 H2M H2N H2O C48 H1P H1Q H1R C47 H1N H1O 
C46 H1L H1M C45 H1J H1K C44 H1H H1I C43 H1F H1G C42 H1D H1E C41 H1B H1C C40 H1A 
C29 H91 C28 H8R H8S C27 H7R H7S C26 H6R H6S C25 H5R H5S C24 H4R H4S C23 H3R H3S 
C22 H2R H2S C21 O22 O21 C2  C1  O2  P1  O3  O4  O1  C15 C11 N   C12 H21 H22 H23 
C13 H31 H32 H33 C14 H41 H42 H43 H11 H12 H51 H52 HA  HB  HS  C3  HX  HY  O31 C31 
O32 C32 H2X H2Y C33 H3X H3Y C34 H4X H4Y C35 H5X H5Y C36 H6X H6Y C37 H7X H7Y C38 
H8X H8Y C39 H9X H9Y C50 H2A H2B C51 H2C H2D C52 H2E H2F C53 H2G H2H C54 H2I H2J 
C55 H2K H2L C56 H2M H2N H2O C48 H1P H1Q H1R C47 H1N H1O C46 H1L H1M C45 H1J H1K 
C44 H1H H1I C43 H1F H1G C42 H1D H1E C41 H1B H1C C40 H1A C29 H91 C28 H8R H8S C27 
H7R H7S C26 H6R H6S C25 H5R H5S C24 H4R H4S C23 H3R H3S C22 H2R H2S C21 O22 O21 
C2  C1  O2  P1  O3  O4  O1  C15 C11 N   C12 H21 H22 H23 C13 H31 H32 H33 C14 H41 
H42 H43 H11 H12 H51 H52 HA  HB  HS  C3  HX  HY  O31 C31 O32 C32 H2X H2Y C33 H3X 
H3Y C34 H4X H4Y C35 H5X H5Y C36 H6X H6Y C37 H7X H7Y C38 H8X H8Y C39 H9X H9Y C50 
H2A H2B C51 H2C H2D C52 H2E H2F C53 H2G H2H C54 H2I H2J C55 H2K H2L C56 H2M H2N 
H2O C48 H1P H1Q H1R C47 H1N H1O C46 H1L H1M C45 H1J H1K C44 H1H H1I C43 H1F H1G 
C42 H1D H1E C41 H1B H1C C40 H1A C29 H91 C28 H8R H8S C27 H7R H7S C26 H6R H6S C25 
H5R H5S C24 H4R H4S C23 H3R H3S C22 H2R H2S C21 O22 O21 C2  C1  O2  P1  O3  O4  
O1  C15 C11 N   C12 H21 H22 H23 C13 H31 H32 H33 C14 H41 H42 H43 H11 H12 H51 H52 
HA  HB  HS  C3  HX  HY  O31 C31 O32 C32 H2X H2Y C33 H3X H3Y C34 H4X H4Y C35 H5X 
H5Y C36 H6X H6Y C37 H7X H7Y C38 H8X H8Y C39 H9X H9Y C50 H2A H2B C51 H2C H2D C52 
H2E H2F C53 H2G H2H C54 H2I H2J C55 H2K H2L C56 H2M H2N H2O C48 H1P H1Q H1R C47 
H1N H1O C46 H1L H1M C45 H1J H1K C44 H1H H1I C43 H1F H1G C42 H1D H1E C41 H1B H1C 
C40 H1A C29 H91 C28 H8R H8S C27 H7R H7S C26 H6R H6S C25 H5R H5S C24 H4R H4S C23 
H3R H3S C22 H2R H2S C21 O22 O21 C2  C1  O2  P1  O3  O4  O1  C15 C11 N   C12 H21 
H22 H23 C13 H31 H32 H33 C14 H41 H42 H43 H11 H12 H51 H52 HA  HB  HS  C3  HX  HY  
O31 C31 O32 C32 H2X H2Y C33 H3X H3Y C34 H4X H4Y C35 H5X H5Y C36 H6X H6Y C37 H7X 
H7Y C38 H8X H8Y C39 H9X H9Y C50 H2A H2B C51 H2C H2D C52 H2E H2F C53 H2G H2H C54 
H2I H2J C55 H2K H2L C56 H2M H2N H2O C48 H1P H1Q H1R C47 H1N H1O C46 H1L H1M C45 
H1J H1K C44 H1H H1I C43 H1F H1G C42 H1D H1E C41 H1B H1C C40 H1A C29 H91 C28 H8R 
H8S C27 H7R H7S C26 H6R H6S C25 H5R H5S C24 H4R H4S C23 H3R H3S C22 H2R H2S C21 
O22 O21 C2  C1  O2  P1  O3  O4  O1  C15 C11 N   C12 H21 H22 H23 C13 H31 H32 H33 
C14 H41 H42 H43 H11 H12 H51 H52 HA  HB  HS  C3  HX  HY  O31 C31 O32 C32 H2X H2Y 
C33 H3X H3Y C34 H4X H4Y C35 H5X H5Y C36 H6X H6Y C37 H7X H7Y C38 H8X H8Y C39 H9X 
H9Y C50 H2A H2B C51 H2C H2D C52 H2E H2F C53 H2G H2H C54 H2I H2J C55 H2K H2L C56 
H2M H2N H2O C48 H1P H1Q H1R C47 H1N H1O C46 H1L H1M C45 H1J H1K C44 H1H H1I C43 
H1F H1G C42 H1D H1E C41 H1B H1C C40 H1A C29 H91 C28 H8R H8S C27 H7R H7S C26 H6R 
H6S C25 H5R H5S C24 H4R H4S C23 H3R H3S C22 H2R H2S C21 O22 O21 C2  C1  O2  P1  
O3  O4  O1  C15 C11 N   C12 H21 H22 H23 C13 H31 H32 H33 C14 H41 H42 H43 H11 H12 
H51 H52 HA  HB  HS  C3  HX  HY  O31 C31 O32 C32 H2X H2Y C33 H3X H3Y C34 H4X H4Y 
C35 H5X H5Y C36 H6X H6Y C37 H7X H7Y C38 H8X H8Y C39 H9X H9Y C50 H2A H2B C51 H2C 
H2D C52 H2E H2F C53 H2G H2H C54 H2I H2J C55 H2K H2L C56 H2M H2N H2O C48 H1P H1Q 
H1R C47 H1N H1O C46 H1L H1M C45 H1J H1K C44 H1H H1I C43 H1F H1G C42 H1D H1E C41 
H1B H1C C40 H1A C29 H91 C28 H8R H8S C27 H7R H7S C26 H6R H6S C25 H5R H5S C24 H4R 
H4S C23 H3R H3S C22 H2R H2S C21 O22 O21 C2  C1  O2  P1  O3  O4  O1  C15 C11 N   
C12 H21 H22 H23 C13 H31 H32 H33 C14 H41 H42 H43 H11 H12 H51 H52 HA  HB  HS  C3  
HX  HY  O31 C31 O32 C32 H2X H2Y C33 H3X H3Y C34 H4X H4Y C35 H5X H5Y C36 H6X H6Y 
C37 H7X H7Y C38 H8X H8Y C39 H9X H9Y C50 H2A H2B C51 H2C H2D C52 H2E H2F C53 H2G 
H2H C54 H2I H2J C55 H2K H2L C56 H2M H2N H2O C48 H1P H1Q H1R C47 H1N H1O C46 H1L 
H1M C45 H1J H1K C44 H1H H1I C43 H1F H1G C42 H1D H1E C41 H1B H1C C40 H1A C29 H91 
C28 H8R H8S C27 H7R H7S C26 H6R H6S C25 H5R H5S C24 H4R H4S C23 H3R H3S C22 H2R 
H2S C21 O22 O21 C2  C1  O2  P1  O3  O4  O1  C15 C11 N   C12 H21 H22 H23 C13 H31 
H32 H33 C14 H41 H42 H43 H11 H12 H51 H52 HA  HB  HS  C3  HX  HY  O31 C31 O32 C32 
H2X H2Y C33 H3X H3Y C34 H4X H4Y C35 H5X H5Y C36 H6X H6Y C37 H7X H7Y C38 H8X H8Y 
C39 H9X H9Y C50 H2A H2B C51 H2C H2D C52 H2E H2F C53 H2G H2H C54 H2I H2J C55 H2K 
H2L C56 H2M H2N H2O C48 H1P H1Q H1R C47 H1N H1O C46 H1L H1M C45 H1J H1K C44 H1H 
H1I C43 H1F H1G C42 H1D H1E C41 H1B H1C C40 H1A C29 H91 C28 H8R H8S C27 H7R H7S 
C26 H6R H6S C25 H5R H5S C24 H4R H4S C23 H3R H3S C22 H2R H2S C21 O22 O21 C2  C1  
O2  P1  O3  O4  O1  C15 C11 N   C12 H21 H22 H23 C13 H31 H32 H33 C14 H41 H42 H43 
H11 H12 H51 H52 HA  HB  HS  C3  HX  HY  O31 C31 O32 C32 H2X H2Y C33 H3X H3Y C34 
H4X H4Y C35 H5X H5Y C36 H6X H6Y C37 H7X H7Y C38 H8X H8Y C39 H9X H9Y C50 H2A H2B 
C51 H2C H2D C52 H2E H2F C53 H2G H2H C54 H2I H2J C55 H2K H2L C56 H2M H2N H2O C48 
H1P H1Q H1R C47 H1N H1O C46 H1L H1M C45 H1J H1K C44 H1H H1I C43 H1F H1G C42 H1D 
H1E C41 H1B H1C C40 H1A C29 H91 C28 H8R H8S C27 H7R H7S C26 H6R H6S C25 H5R H5S 
C24 H4R H4S C23 H3R H3S C22 H2R H2S C21 O22 O21 C2  C1  O2  P1  O3  O4  O1  C15 
C11 N   C12 H21 H22 H23 C13 H31 H32 H33 C14 H41 H42 H43 H11 H12 H51 H52 HA  HB  
HS  C3  HX  HY  O31 C31 O32 C32 H2X H2Y C33 H3X H3Y C34 H4X H4Y C35 H5X H5Y C36 
H6X H6Y C37 H7X H7Y C38 H8X H8Y C39 H9X H9Y C50 H2A H2B C51 H2C H2D C52 H2E H2F 
C53 H2G H2H C54 H2I H2J C55 H2K H2L C56 H2M H2N H2O C48 H1P H1Q H1R C47 H1N H1O 
C46 H1L H1M C45 H1J H1K C44 H1H H1I C43 H1F H1G C42 H1D H1E C41 H1B H1C C40 H1A 
C29 H91 C28 H8R H8S C27 H7R H7S C26 H6R H6S C25 H5R H5S C24 H4R H4S C23 H3R H3S 
C22 H2R H2S C21 O22 O21 C2  C1  O2  P1  O3  O4  O1  C15 C11 N   C12 H21 H22 H23 
C13 H31 H32 H33 C14 H41 H42 H43 H11 H12 H51 H52 HA  HB  HS  C3  HX  HY  O31 C31 
O32 C32 H2X H2Y C33 H3X H3Y C34 H4X H4Y C35 H5X H5Y C36 H6X H6Y C37 H7X H7Y C38 
H8X H8Y C39 H9X H9Y C50 H2A H2B C51 H2C H2D C52 H2E H2F C53 H2G H2H C54 H2I H2J 
C55 H2K H2L C56 H2M H2N H2O C48 H1P H1Q H1R C47 H1N H1O C46 H1L H1M C45 H1J H1K 
C44 H1H H1I C43 H1F H1G C42 H1D H1E C41 H1B H1C C40 H1A C29 H91 C28 H8R H8S C27 
H7R H7S C26 H6R H6S C25 H5R H5S C24 H4R H4S C23 H3R H3S C22 H2R H2S C21 O22 O21 
C2  C1  O2  P1  O3  O4  O1  C15 C11 N   C12 H21 H22 H23 C13 H31 H32 H33 C14 H41 
H42 H43 H11 H12 H51 H52 HA  HB  HS  C3  HX  HY  O31 C31 O32 C32 H2X H2Y C33 H3X 
H3Y C34 H4X H4Y C35 H5X H5Y C36 H6X H6Y C37 H7X H7Y C38 H8X H8Y C39 H9X H9Y C50 
H2A H2B C51 H2C H2D C52 H2E H2F C53 H2G H2H C54 H2I H2J C55 H2K H2L C56 H2M H2N 
H2O C48 H1P H1Q H1R C47 H1N H1O C46 H1L H1M C45 H1J H1K C44 H1H H1I C43 H1F H1G 
C42 H1D H1E C41 H1B H1C C40 H1A C29 H91 C28 H8R H8S C27 H7R H7S C26 H6R H6S C25 
H5R H5S C24 H4R H4S C23 H3R H3S C22 H2R H2S C21 O22 O21 C2  C1  O2  P1  O3  O4  
O1  C15 C11 N   C12 H21 H22 H23 C13 H31 H32 H33 C14 H41 H42 H43 H11 H12 H51 H52 
HA  HB  HS  C3  HX  HY  O31 C31 O32 C32 H2X H2Y C33 H3X H3Y C34 H4X H4Y C35 H5X 
H5Y C36 H6X H6Y C37 H7X H7Y C38 H8X H8Y C39 H9X H9Y C50 H2A H2B C51 H2C H2D C52 
H2E H2F C53 H2G H2H C54 H2I H2J C55 H2K H2L C56 H2M H2N H2O C48 H1P H1Q H1R C47 
H1N H1O C46 H1L H1M C45 H1J H1K C44 H1H H1I C43 H1F H1G C42 H1D H1E C41 H1B H1C 
C40 H1A C29 H91 C28 H8R H8S C27 H7R H7S C26 H6R H6S C25 H5R H5S C24 H4R H4S C23 
H3R H3S C22 H2R H2S C21 O22 O21 C2  C1  O2  P1  O3  O4  O1  C15 C11 N   C12 H21 
H22 H23 C13 H31 H32 H33 C14 H41 H42 H43 H11 H12 H51 H52 HA  HB  HS  C3  HX  HY  
O31 C31 O32 C32 H2X H2Y C33 H3X H3Y C34 H4X H4Y C35 H5X H5Y C36 H6X H6Y C37 H7X 
H7Y C38 H8X H8Y C39 H9X H9Y C50 H2A H2B C51 H2C H2D C52 H2E H2F C53 H2G H2H C54 
H2I H2J C55 H2K H2L C56 H2M H2N H2O C48 H1P H1Q H1R C47 H1N H1O C46 H1L H1M C45 
H1J H1K C44 H1H H1I C43 H1F H1G C42 H1D H1E C41 H1B H1C C40 H1A C29 H91 C28 H8R 
H8S C27 H7R H7S C26 H6R H6S C25 H5R H5S C24 H4R H4S C23 H3R H3S C22 H2R H2S C21 
O22 O21 C2  C1  O2  P1  O3  O4  O1  C15 C11 N   C12 H21 H22 H23 C13 H31 H32 H33 
C14 H41 H42 H43 H11 H12 H51 H52 HA  HB  HS  C3  HX  HY  O31 C31 O32 C32 H2X H2Y 
C33 H3X H3Y C34 H4X H4Y C35 H5X H5Y C36 H6X H6Y C37 H7X H7Y C38 H8X H8Y C39 H9X 
H9Y C50 H2A H2B C51 H2C H2D C52 H2E H2F C53 H2G H2H C54 H2I H2J C55 H2K H2L C56 
H2M H2N H2O C48 H1P H1Q H1R C47 H1N H1O C46 H1L H1M C45 H1J H1K C44 H1H H1I C43 
H1F H1G C42 H1D H1E C41 H1B H1C C40 H1A C29 H91 C28 H8R H8S C27 H7R H7S C26 H6R 
H6S C25 H5R H5S C24 H4R H4S C23 H3R H3S C22 H2R H2S C21 O22 O21 C2  C1  O2  P1  
O3  O4  O1  C15 C11 N   C12 H21 H22 H23 C13 H31 H32 H33 C14 H41 H42 H43 H11 H12 
H51 H52 HA  HB  HS  C3  HX  HY  O31 C31 O32 C32 H2X H2Y C33 H3X H3Y C34 H4X H4Y 
C35 H5X H5Y C36 H6X H6Y C37 H7X H7Y C38 H8X H8Y C39 H9X H9Y C50 H2A H2B C51 H2C 
H2D C52 H2E H2F C53 H2G H2H C54 H2I H2J C55 H2K H2L C56 H2M H2N H2O C48 H1P H1Q 
H1R C47 H1N H1O C46 H1L H1M C45 H1J H1K C44 H1H H1I C43 H1F H1G C42 H1D H1E C41 
H1B H1C C40 H1A C29 H91 C28 H8R H8S C27 H7R H7S C26 H6R H6S C25 H5R H5S C24 H4R 
H4S C23 H3R H3S C22 H2R H2S C21 O22 O21 C2  C1  O2  P1  O3  O4  O1  C15 C11 N   
C12 H21 H22 H23 C13 H31 H32 H33 C14 H41 H42 H43 H11 H12 H51 H52 HA  HB  HS  C3  
HX  HY  O31 C31 O32 C32 H2X H2Y C33 H3X H3Y C34 H4X H4Y C35 H5X H5Y C36 H6X H6Y 
C37 H7X H7Y C38 H8X H8Y C39 H9X H9Y C50 H2A H2B C51 H2C H2D C52 H2E H2F C53 H2G 
H2H C54 H2I H2J C55 H2K H2L C56 H2M H2N H2O C48 H1P H1Q H1R C47 H1N H1O C46 H1L 
H1M C45 H1J H1K C44 H1H H1I C43 H1F H1G C42 H1D H1E C41 H1B H1C C40 H1A C29 H91 
C28 H8R H8S C27 H7R H7S C26 H6R H6S C25 H5R H5S C24 H4R H4S C23 H3R H3S C22 H2R 
H2S C21 O22 O21 C2  C1  O2  P1  O3  O4  O1  C15 C11 N   C12 H21 H22 H23 C13 H31 
H32 H33 C14 H41 H42 H43 H11 H12 H51 H52 HA  HB  HS  C3  HX  HY  O31 C31 O32 C32 
H2X H2Y C33 H3X H3Y C34 H4X H4Y C35 H5X H5Y C36 H6X H6Y C37 H7X H7Y C38 H8X H8Y 
C39 H9X H9Y C50 H2A H2B C51 H2C H2D C52 H2E H2F C53 H2G H2H C54 H2I H2J C55 H2K 
H2L C56 H2M H2N H2O C48 H1P H1Q H1R C47 H1N H1O C46 H1L H1M C45 H1J H1K C44 H1H 
H1I C43 H1F H1G C42 H1D H1E C41 H1B H1C C40 H1A C29 H91 C28 H8R H8S C27 H7R H7S 
C26 H6R H6S C25 H5R H5S C24 H4R H4S C23 H3R H3S C22 H2R H2S C21 O22 O21 C2  C1  
O2  P1  O3  O4  O1  C15 C11 N   C12 H21 H22 H23 C13 H31 H32 H33 C14 H41 H42 H43 
H11 H12 H51 H52 HA  HB  HS  C3  HX  HY  O31 C31 O32 C32 H2X H2Y C33 H3X H3Y C34 
H4X H4Y C35 H5X H5Y C36 H6X H6Y C37 H7X H7Y C38 H8X H8Y C39 H9X H9Y C50 H2A H2B 
C51 H2C H2D C52 H2E H2F C53 H2G H2H C54 H2I H2J C55 H2K H2L C56 H2M H2N H2O Na+ 
Na+ Na+ Na+ Na+ Na+ Na+ Na+ Na+ Na+ Na+ Na+ Na+ Na+ Na+ Na+ Na+ Na+ Na+ Na+ Na+ 
Na+ Cl- Cl- Cl- Cl- Cl- Cl- Cl- Cl- Cl- Cl- Cl- Cl- Cl- Cl- Cl- Cl- Cl- Cl- Cl- 
Cl- Cl- Cl- Cl- Cl- Cl- Cl- C32 C33 H35 H34 C31 H33 C30 H30 C29 H29 C28 C27 H271
H272C19 N4  C18 O3  H19 C20 O4  N5  C21 H211H212C22 H221H222C23 H231H232C24 H24 
C25 O5  H5  O2  C17 C26 H261H262H263N3  H3  C16 O1  C6  H6  C5  H51 H52 N2  C15 
H151H152H153H2  C4  H4  C3  H31 H32 C2  C14 C1  H1  N1  H1B C13 C12 H12 C11 H11 
C10 H10 C9  C8  C7  H7  O   H1  H2  O   H1  H2  O   H1  H2  O   H1  H2  O   H1  
H2  O   H1  H2  O   H1  H2  O   H1  H2  O   H1  H2  O   H1  H2  O   H1  H2  O   
H1  H2  O   H1  H2  O   H1  H2  O   H1  H2  O   H1  H2  O   H1  H2  O   H1  H2  
O   H1  H2  O   H1  H2  O   H1  H2  O   H1  H2  O   H1  H2  O   H1  H2  O   H1  
H2  O   H1  H2  O   H1  H2  O   H1  H2  O   H1  H2  O   H1  H2  O   H1  H2  O   
H1  H2  O   H1  H2  O   H1  H2  O   H1  H2  O   H1  H2  O   H1  H2  O   H1  H2  
O   H1  H2  O   H1  H2  O   H1  H2  O   H1  H2  O   H1  H2  O   H1  H2  O   H1  
H2  O   H1  H2  O   H1  H2  O   H1  H2  O   H1  H2  O   H1  H2  O   H1  H2  O   
H1  H2  O   H1  H2  O   H1  H2  O   H1  H2  O   H1  H2  O   H1  H2  O   H1  H2  
O   H1  H2  O   H1  H2  O   H1  H2  O   H1  H2  O   H1  H2  O   H1  H2  O   H1  
H2  O   H1  H2  O   H1  H2  O   H1  H2  O   H1  H2  O   H1  H2  O   H1  H2  O   
H1  H2  O   H1  H2  O   H1  H2  O   H1  H2  O   H1  H2  O   H1  H2  O   H1  H2  
O   H1  H2  O   H1  H2  O   H1  H2  O   H1  H2  O   H1  H2  O   H1  H2  O   H1  
H2  O   H1  H2  O   H1  H2  O   H1  H2  O   H1  H2  O   H1  H2  O   H1  H2  O   
H1  H2  O   H1  H2  O   H1  H2  O   H1  H2  O   H1  H2  O   H1  H2  O   H1  H2  
O   H1  H2  O   H1  H2  O   H1  H2  O   H1  H2  O   H1  H2  O   H1  H2  O   H1  
H2  O   H1  H2  O   H1  H2  O   H1  H2  O   H1  H2  O   H1  H2  O   H1  H2  O   
H1  H2  O   H1  H2  O   H1  H2  O   H1  H2  O   H1  H2  O   H1  H2  O   H1  H2  
O   H1  H2  O   H1  H2  O   H1  H2  O   H1  H2  O   H1  H2  O   H1  H2  O   H1  
H2  O   H1  H2  O   H1  H2  O   H1  H2  O   H1  H2  O   H1  H2  O   H1  H2  O   
H1  H2  O   H1  H2  O   H1  H2  O   H1  H2  O   H1  H2  O   H1  H2  O   H1  H2  
O   H1  H2  O   H1  H2  O   H1  H2  O   H1  H2  O   H1  H2  O   H1  H2  O   H1  
H2  O   H1  H2  O   H1  H2  O   H1  H2  O   H1  H2  O   H1  H2  O   H1  H2  O   
H1  H2  O   H1  H2  O   H1  H2  O   H1  H2  O   H1  H2  O   H1  H2  O   H1  H2  
O   H1  H2  O   H1  H2  O   H1  H2  O   H1  H2  O   H1  H2  O   H1  H2  O   H1  
H2  O   H1  H2  O   H1  H2  O   H1  H2  O   H1  H2  O   H1  H2  O   H1  H2  O   
H1  H2  O   H1  H2  O   H1  H2  O   H1  H2  O   H1  H2  O   H1  H2  O   H1  H2  
O   H1  H2  O   H1  H2  O   H1  H2  O   H1  H2  O   H1  H2  O   H1  H2  O   H1  
H2  O   H1  H2  O   H1  H2  O   H1  H2  O   H1  H2  O   H1  H2  O   H1  H2  O   
H1  H2  O   H1  H2  O   H1  H2  O   H1  H2  O   H1  H2  O   H1  H2  O   H1  H2  
O   H1  H2  O   H1  H2  O   H1  H2  O   H1  H2  O   H1  H2  O   H1  H2  O   H1  
H2  O   H1  H2  O   H1  H2  O   H1  H2  O   H1  H2  O   H1  H2  O   H1  H2  O   
H1  H2  O   H1  H2  O   H1  H2  O   H1  H2  O   H1  H2  O   H1  H2  O   H1  H2  
O   H1  H2  O   H1  H2  O   H1  H2  O   H1  H2  O   H1  H2  O   H1  H2  O   H1  
H2  O   H1  H2  O   H1  H2  O   H1  H2  O   H1  H2  O   H1  H2  O   H1  H2  O   
H1  H2  O   H1  H2  O   H1  H2  O   H1  H2  O   H1  H2  O   H1  H2  O   H1  H2  
O   H1  H2  O   H1  H2  O   H1  H2  O   H1  H2  O   H1  H2  O   H1  H2  O   H1  
H2  O   H1  H2  O   H1  H2  O   H1  H2  O   H1  H2  O   H1  H2  O   H1  H2  O   
H1  H2  O   H1  H2  O   H1  H2  O   H1  H2  O   H1  H2  O   H1  H2  O   H1  H2  
O   H1  H2  O   H1  H2  O   H1  H2  O   H1  H2  O   H1  H2  O   H1  H2  O   H1  
H2  O   H1  H2  O   H1  H2  O   H1  H2  O   H1  H2  O   H1  H2  O   H1  H2  O   
H1  H2  O   H1  H2  O   H1  H2  O   H1  H2  O   H1  H2  O   H1  H2  O   H1  H2  
O   H1  H2  O   H1  H2  O   H1  H2  O   H1  H2  O   H1  H2  O   H1  H2  O   H1  
H2  O   H1  H2  O   H1  H2  O   H1  H2  O   H1  H2  O   H1  H2  O   H1  H2  O   
H1  H2  O   H1  H2  O   H1  H2  O   H1  H2  O   H1  H2  O   H1  H2  O   H1  H2  
O   H1  H2  O   H1  H2  O   H1  H2  O   H1  H2  O   H1  H2  O   H1  H2  O   H1  
H2  O   H1  H2  O   H1  H2  O   H1  H2  O   H1  H2  O   H1  H2  O   H1  H2  O   
H1  H2  O   H1  H2  O   H1  H2  O   H1  H2  O   H1  H2  O   H1  H2  O   H1  H2  
O   H1  H2  O   H1  H2  O   H1  H2  O   H1  H2  O   H1  H2  O   H1  H2  O   H1  
H2  O   H1  H2  O   H1  H2  O   H1  H2  O   H1  H2  O   H1  H2  O   H1  H2  O   
H1  H2  O   H1  H2  O   H1  H2  O   H1  H2  O   H1  H2  O   H1  H2  O   H1  H2  
O   H1  H2  O   H1  H2  O   H1  H2  O   H1  H2  O   H1  H2  O   H1  H2  O   H1  
H2  O   H1  H2  O   H1  H2  O   H1  H2  O   H1  H2  O   H1  H2  O   H1  H2  O   
H1  H2  O   H1  H2  O   H1  H2  O   H1  H2  O   H1  H2  O   H1  H2  O   H1  H2  
O   H1  H2  O   H1  H2  O   H1  H2  O   H1  H2  O   H1  H2  O   H1  H2  O   H1  
H2  O   H1  H2  O   H1  H2  O   H1  H2  O   H1  H2  O   H1  H2  O   H1  H2  O   
H1  H2  O   H1  H2  O   H1  H2  O   H1  H2  O   H1  H2  O   H1  H2  O   H1  H2  
O   H1  H2  O   H1  H2  O   H1  H2  O   H1  H2  O   H1  H2  O   H1  H2  O   H1  
H2  O   H1  H2  O   H1  H2  O   H1  H2  O   H1  H2  O   H1  H2  O   H1  H2  O   
H1  H2  O   H1  H2  O   H1  H2  O   H1  H2  O   H1  H2  O   H1  H2  O   H1  H2  
O   H1  H2  O   H1  H2  O   H1  H2  O   H1  H2  O   H1  H2  O   H1  H2  O   H1  
H2  O   H1  H2  O   H1  H2  O   H1  H2  O   H1  H2  O   H1  H2  O   H1  H2  O   
H1  H2  O   H1  H2  O   H1  H2  O   H1  H2  O   H1  H2  O   H1  H2  O   H1  H2  
O   H1  H2  O   H1  H2  O   H1  H2  O   H1  H2  O   H1  H2  O   H1  H2  O   H1  
H2  O   H1  H2  O   H1  H2  O   H1  H2  O   H1  H2  O   H1  H2  O   H1  H2  O   
H1  H2  O   H1  H2  O   H1  H2  O   H1  H2  O   H1  H2  O   H1  H2  O   H1  H2  
O   H1  H2  O   H1  H2  O   H1  H2  O   H1  H2  O   H1  H2  O   H1  H2  O   H1  
H2  O   H1  H2  O   H1  H2  O   H1  H2  O   H1  H2  O   H1  H2  O   H1  H2  O   
H1  H2  O   H1  H2  O   H1  H2  O   H1  H2  O   H1  H2  O   H1  H2  O   H1  H2  
O   H1  H2  O   H1  H2  O   H1  H2  O   H1  H2  O   H1  H2  O   H1  H2  O   H1  
H2  O   H1  H2  O   H1  H2  O   H1  H2  O   H1  H2  O   H1  H2  O   H1  H2  O   
H1  H2  O   H1  H2  O   H1  H2  O   H1  H2  O   H1  H2  O   H1  H2  O   H1  H2  
O   H1  H2  O   H1  H2  O   H1  H2  O   H1  H2  O   H1  H2  O   H1  H2  O   H1  
H2  O   H1  H2  O   H1  H2  O   H1  H2  O   H1  H2  O   H1  H2  O   H1  H2  O   
H1  H2  O   H1  H2  O   H1  H2  O   H1  H2  O   H1  H2  O   H1  H2  O   H1  H2  
O   H1  H2  O   H1  H2  O   H1  H2  O   H1  H2  O   H1  H2  O   H1  H2  O   H1  
H2  O   H1  H2  O   H1  H2  O   H1  H2  O   H1  H2  O   H1  H2  O   H1  H2  O   
H1  H2  O   H1  H2  O   H1  H2  O   H1  H2  O   H1  H2  O   H1  H2  O   H1  H2  
O   H1  H2  O   H1  H2  O   H1  H2  O   H1  H2  O   H1  H2  O   H1  H2  O   H1  
H2  O   H1  H2  O   H1  H2  O   H1  H2  O   H1  H2  O   H1  H2  O   H1  H2  O   
H1  H2  O   H1  H2  O   H1  H2  O   H1  H2  O   H1  H2  O   H1  H2  O   H1  H2  
O   H1  H2  O   H1  H2  O   H1  H2  O   H1  H2  O   H1  H2  O   H1  H2  O   H1  
H2  O   H1  H2  O   H1  H2  O   H1  H2  O   H1  H2  O   H1  H2  O   H1  H2  O   
H1  H2  O   H1  H2  O   H1  H2  O   H1  H2  O   H1  H2  O   H1  H2  O   H1  H2  
O   H1  H2  O   H1  H2  O   H1  H2  O   H1  H2  O   H1  H2  O   H1  H2  O   H1  
H2  O   H1  H2  O   H1  H2  O   H1  H2  O   H1  H2  O   H1  H2  O   H1  H2  O   
H1  H2  O   H1  H2  O   H1  H2  O   H1  H2  O   H1  H2  O   H1  H2  O   H1  H2  
O   H1  H2  O   H1  H2  O   H1  H2  O   H1  H2  O   H1  H2  O   H1  H2  O   H1  
H2  O   H1  H2  O   H1  H2  O   H1  H2  O   H1  H2  O   H1  H2  O   H1  H2  O   
H1  H2  O   H1  H2  O   H1  H2  O   H1  H2  O   H1  H2  O   H1  H2  O   H1  H2  
O   H1  H2  O   H1  H2  O   H1  H2  O   H1  H2  O   H1  H2  O   H1  H2  O   H1  
H2  O   H1  H2  O   H1  H2  O   H1  H2  O   H1  H2  O   H1  H2  O   H1  H2  O   
H1  H2  O   H1  H2  O   H1  H2  O   H1  H2  O   H1  H2  O   H1  H2  O   H1  H2  
O   H1  H2  O   H1  H2  O   H1  H2  O   H1  H2  O   H1  H2  O   H1  H2  O   H1  
H2  O   H1  H2  O   H1  H2  O   H1  H2  O   H1  H2  O   H1  H2  O   H1  H2  O   
H1  H2  O   H1  H2  O   H1  H2  O   H1  H2  O   H1  H2  O   H1  H2  O   H1  H2  
O   H1  H2  O   H1  H2  O   H1  H2  O   H1  H2  O   H1  H2  O   H1  H2  O   H1  
H2  O   H1  H2  O   H1  H2  O   H1  H2  O   H1  H2  O   H1  H2  O   H1  H2  O   
H1  H2  O   H1  H2  O   H1  H2  O   H1  H2  O   H1  H2  O   H1  H2  O   H1  H2  
O   H1  H2  O   H1  H2  O   H1  H2  O   H1  H2  O   H1  H2  O   H1  H2  O   H1  
H2  O   H1  H2  O   H1  H2  O   H1  H2  O   H1  H2  O   H1  H2  O   H1  H2  O   
H1  H2  O   H1  H2  O   H1  H2  O   H1  H2  O   H1  H2  O   H1  H2  O   H1  H2  
O   H1  H2  O   H1  H2  O   H1  H2  O   H1  H2  O   H1  H2  O   H1  H2  O   H1  
H2  O   H1  H2  O   H1  H2  O   H1  H2  O   H1  H2  O   H1  H2  O   H1  H2  O   
H1  H2  O   H1  H2  O   H1  H2  O   H1  H2  O   H1  H2  O   H1  H2  O   H1  H2  
O   H1  H2  O   H1  H2  O   H1  H2  O   H1  H2  O   H1  H2  O   H1  H2  O   H1  
H2  O   H1  H2  O   H1  H2  O   H1  H2  O   H1  H2  O   H1  H2  O   H1  H2  O   
H1  H2  O   H1  H2  O   H1  H2  O   H1  H2  O   H1  H2  O   H1  H2  O   H1  H2  
O   H1  H2  O   H1  H2  O   H1  H2  O   H1  H2  O   H1  H2  O   H1  H2  O   H1  
H2  O   H1  H2  O   H1  H2  O   H1  H2  O   H1  H2  O   H1  H2  O   H1  H2  O   
H1  H2  O   H1  H2  O   H1  H2  O   H1  H2  O   H1  H2  O   H1  H2  O   H1  H2  
O   H1  H2  O   H1  H2  O   H1  H2  O   H1  H2  O   H1  H2  O   H1  H2  O   H1  
H2  O   H1  H2  O   H1  H2  O   H1  H2  O   H1  H2  O   H1  H2  O   H1  H2  O   
H1  H2  O   H1  H2  O   H1  H2  O   H1  H2  O   H1  H2  O   H1  H2  O   H1  H2  
O   H1  H2  O   H1  H2  O   H1  H2  O   H1  H2  O   H1  H2  O   H1  H2  O   H1  
H2  O   H1  H2  O   H1  H2  O   H1  H2  O   H1  H2  O   H1  H2  O   H1  H2  O   
H1  H2  O   H1  H2  O   H1  H2  O   H1  H2  O   H1  H2  O   H1  H2  O   H1  H2  
O   H1  H2  O   H1  H2  O   H1  H2  O   H1  H2  O   H1  H2  O   H1  H2  O   H1  
H2  O   H1  H2  O   H1  H2  O   H1  H2  O   H1  H2  O   H1  H2  O   H1  H2  O   
H1  H2  O   H1  H2  O   H1  H2  O   H1  H2  O   H1  H2  O   H1  H2  O   H1  H2  
O   H1  H2  O   H1  H2  O   H1  H2  O   H1  H2  O   H1  H2  O   H1  H2  O   H1  
H2  O   H1  H2  O   H1  H2  O   H1  H2  O   H1  H2  O   H1  H2  O   H1  H2  O   
H1  H2  O   H1  H2  O   H1  H2  O   H1  H2  O   H1  H2  O   H1  H2  O   H1  H2  
O   H1  H2  O   H1  H2  O   H1  H2  O   H1  H2  O   H1  H2  O   H1  H2  O   H1  
H2  O   H1  H2  O   H1  H2  O   H1  H2  O   H1  H2  O   H1  H2  O   H1  H2  O   
H1  H2  O   H1  H2  O   H1  H2  O   H1  H2  O   H1  H2  O   H1  H2  O   H1  H2  
O   H1  H2  O   H1  H2  O   H1  H2  O   H1  H2  O   H1  H2  O   H1  H2  O   H1  
H2  O   H1  H2  O   H1  H2  O   H1  H2  O   H1  H2  O   H1  H2  O   H1  H2  O   
H1  H2  O   H1  H2  O   H1  H2  O   H1  H2  O   H1  H2  O   H1  H2  O   H1  H2  
O   H1  H2  O   H1  H2  O   H1  H2  O   H1  H2  O   H1  H2  O   H1  H2  O   H1  
H2  O   H1  H2  O   H1  H2  O   H1  H2  O   H1  H2  O   H1  H2  O   H1  H2  O   
H1  H2  O   H1  H2  O   H1  H2  O   H1  H2  O   H1  H2  O   H1  H2  O   H1  H2  
O   H1  H2  O   H1  H2  O   H1  H2  O   H1  H2  O   H1  H2  O   H1  H2  O   H1  
H2  O   H1  H2  O   H1  H2  O   H1  H2  O   H1  H2  O   H1  H2  O   H1  H2  O   
H1  H2  O   H1  H2  O   H1  H2  O   H1  H2  O   H1  H2  O   H1  H2  O   H1  H2  
O   H1  H2  O   H1  H2  O   H1  H2  O   H1  H2  O   H1  H2  O   H1  H2  O   H1  
H2  O   H1  H2  O   H1  H2  O   H1  H2  O   H1  H2  O   H1  H2  O   H1  H2  O   
H1  H2  O   H1  H2  O   H1  H2  O   H1  H2  O   H1  H2  O   H1  H2  O   H1  H2  
O   H1  H2  O   H1  H2  O   H1  H2  O   H1  H2  O   H1  H2  O   H1  H2  O   H1  
H2  O   H1  H2  O   H1  H2  O   H1  H2  O   H1  H2  O   H1  H2  O   H1  H2  O   
H1  H2  O   H1  H2  O   H1  H2  O   H1  H2  O   H1  H2  O   H1  H2  O   H1  H2  
O   H1  H2  O   H1  H2  O   H1  H2  O   H1  H2  O   H1  H2  O   H1  H2  O   H1  
H2  O   H1  H2  O   H1  H2  O   H1  H2  O   H1  H2  O   H1  H2  O   H1  H2  O   
H1  H2  O   H1  H2  O   H1  H2  O   H1  H2  O   H1  H2  O   H1  H2  O   H1  H2  
O   H1  H2  O   H1  H2  O   H1  H2  O   H1  H2  O   H1  H2  O   H1  H2  O   H1  
H2  O   H1  H2  O   H1  H2  O   H1  H2  O   H1  H2  O   H1  H2  O   H1  H2  O   
H1  H2  O   H1  H2  O   H1  H2  O   H1  H2  O   H1  H2  O   H1  H2  O   H1  H2  
O   H1  H2  O   H1  H2  O   H1  H2  O   H1  H2  O   H1  H2  O   H1  H2  O   H1  
H2  O   H1  H2  O   H1  H2  O   H1  H2  O   H1  H2  O   H1  H2  O   H1  H2  O   
H1  H2  O   H1  H2  O   H1  H2  O   H1  H2  O   H1  H2  O   H1  H2  O   H1  H2  
O   H1  H2  O   H1  H2  O   H1  H2  O   H1  H2  O   H1  H2  O   H1  H2  O   H1  
H2  O   H1  H2  O   H1  H2  O   H1  H2  O   H1  H2  O   H1  H2  O   H1  H2  O   
H1  H2  O   H1  H2  O   H1  H2  O   H1  H2  O   H1  H2  O   H1  H2  O   H1  H2  
O   H1  H2  O   H1  H2  O   H1  H2  O   H1  H2  O   H1  H2  O   H1  H2  O   H1  
H2  O   H1  H2  O   H1  H2  O   H1  H2  O   H1  H2  O   H1  H2  O   H1  H2  O   
H1  H2  O   H1  H2  O   H1  H2  O   H1  H2  O   H1  H2  O   H1  H2  O   H1  H2  
O   H1  H2  O   H1  H2  O   H1  H2  O   H1  H2  O   H1  H2  O   H1  H2  O   H1  
H2  O   H1  H2  O   H1  H2  O   H1  H2  O   H1  H2  O   H1  H2  O   H1  H2  O   
H1  H2  O   H1  H2  O   H1  H2  O   H1  H2  O   H1  H2  O   H1  H2  O   H1  H2  
O   H1  H2  O   H1  H2  O   H1  H2  O   H1  H2  O   H1  H2  O   H1  H2  O   H1  
H2  O   H1  H2  O   H1  H2  O   H1  H2  O   H1  H2  O   H1  H2  O   H1  H2  O   
H1  H2  O   H1  H2  O   H1  H2  O   H1  H2  O   H1  H2  O   H1  H2  O   H1  H2  
O   H1  H2  O   H1  H2  O   H1  H2  O   H1  H2  O   H1  H2  O   H1  H2  O   H1  
H2  O   H1  H2  O   H1  H2  O   H1  H2  O   H1  H2  O   H1  H2  O   H1  H2  O   
H1  H2  O   H1  H2  O   H1  H2  O   H1  H2  O   H1  H2  O   H1  H2  O   H1  H2  
O   H1  H2  O   H1  H2  O   H1  H2  O   H1  H2  O   H1  H2  O   H1  H2  O   H1  
H2  O   H1  H2  O   H1  H2  O   H1  H2  O   H1  H2  O   H1  H2  O   H1  H2  O   
H1  H2  O   H1  H2  O   H1  H2  O   H1  H2  O   H1  H2  O   H1  H2  O   H1  H2  
O   H1  H2  O   H1  H2  O   H1  H2  O   H1  H2  O   H1  H2  O   H1  H2  O   H1  
H2  O   H1  H2  O   H1  H2  O   H1  H2  O   H1  H2  O   H1  H2  O   H1  H2  O   
H1  H2  O   H1  H2  O   H1  H2  O   H1  H2  O   H1  H2  O   H1  H2  O   H1  H2  
O   H1  H2  O   H1  H2  O   H1  H2  O   H1  H2  O   H1  H2  O   H1  H2  O   H1  
H2  O   H1  H2  O   H1  H2  O   H1  H2  O   H1  H2  O   H1  H2  O   H1  H2  O   
H1  H2  O   H1  H2  O   H1  H2  O   H1  H2  O   H1  H2  O   H1  H2  O   H1  H2  
O   H1  H2  O   H1  H2  O   H1  H2  O   H1  H2  O   H1  H2  O   H1  H2  O   H1  
H2  O   H1  H2  O   H1  H2  O   H1  H2  O   H1  H2  O   H1  H2  O   H1  H2  O   
H1  H2  O   H1  H2  O   H1  H2  O   H1  H2  O   H1  H2  O   H1  H2  O   H1  H2  
O   H1  H2  O   H1  H2  O   H1  H2  O   H1  H2  O   H1  H2  O   H1  H2  O   H1  
H2  O   H1  H2  O   H1  H2  O   H1  H2  O   H1  H2  O   H1  H2  O   H1  H2  O   
H1  H2  O   H1  H2  O   H1  H2  O   H1  H2  O   H1  H2  O   H1  H2  O   H1  H2  
O   H1  H2  O   H1  H2  O   H1  H2  O   H1  H2  O   H1  H2  O   H1  H2  O   H1  
H2  O   H1  H2  O   H1  H2  O   H1  H2  O   H1  H2  O   H1  H2  O   H1  H2  O   
H1  H2  O   H1  H2  O   H1  H2  O   H1  H2  O   H1  H2  O   H1  H2  O   H1  H2  
O   H1  H2  O   H1  H2  O   H1  H2  O   H1  H2  O   H1  H2  O   H1  H2  O   H1  
H2  O   H1  H2  O   H1  H2  O   H1  H2  O   H1  H2  O   H1  H2  O   H1  H2  O   
H1  H2  O   H1  H2  O   H1  H2  O   H1  H2  O   H1  H2  O   H1  H2  O   H1  H2  
O   H1  H2  O   H1  H2  O   H1  H2  O   H1  H2  O   H1  H2  O   H1  H2  O   H1  
H2  O   H1  H2  O   H1  H2  O   H1  H2  O   H1  H2  O   H1  H2  O   H1  H2  O   
H1  H2  O   H1  H2  O   H1  H2  O   H1  H2  O   H1  H2  O   H1  H2  O   H1  H2  
O   H1  H2  O   H1  H2  O   H1  H2  O   H1  H2  O   H1  H2  O   H1  H2  O   H1  
H2  O   H1  H2  O   H1  H2  O   H1  H2  O   H1  H2  O   H1  H2  O   H1  H2  O   
H1  H2  O   H1  H2  O   H1  H2  O   H1  H2  O   H1  H2  O   H1  H2  O   H1  H2  
O   H1  H2  O   H1  H2  O   H1  H2  O   H1  H2  O   H1  H2  O   H1  H2  O   H1  
H2  O   H1  H2  O   H1  H2  O   H1  H2  O   H1  H2  O   H1  H2  O   H1  H2  O   
H1  H2  O   H1  H2  O   H1  H2  O   H1  H2  O   H1  H2  O   H1  H2  O   H1  H2  
O   H1  H2  O   H1  H2  O   H1  H2  O   H1  H2  O   H1  H2  O   H1  H2  O   H1  
H2  O   H1  H2  O   H1  H2  O   H1  H2  O   H1  H2  O   H1  H2  O   H1  H2  O   
H1  H2  O   H1  H2  O   H1  H2  O   H1  H2  O   H1  H2  O   H1  H2  O   H1  H2  
O   H1  H2  O   H1  H2  O   H1  H2  O   H1  H2  O   H1  H2  O   H1  H2  O   H1  
H2  O   H1  H2  O   H1  H2  O   H1  H2  O   H1  H2  O   H1  H2  O   H1  H2  O   
H1  H2  O   H1  H2  O   H1  H2  O   H1  H2  O   H1  H2  O   H1  H2  O   H1  H2  
O   H1  H2  O   H1  H2  O   H1  H2  O   H1  H2  O   H1  H2  O   H1  H2  O   H1  
H2  O   H1  H2  O   H1  H2  O   H1  H2  O   H1  H2  O   H1  H2  O   H1  H2  O   
H1  H2  O   H1  H2  O   H1  H2  O   H1  H2  O   H1  H2  O   H1  H2  O   H1  H2  
O   H1  H2  O   H1  H2  O   H1  H2  O   H1  H2  O   H1  H2  O   H1  H2  O   H1  
H2  O   H1  H2  O   H1  H2  O   H1  H2  O   H1  H2  O   H1  H2  O   H1  H2  O   
H1  H2  O   H1  H2  O   H1  H2  O   H1  H2  O   H1  H2  O   H1  H2  O   H1  H2  
O   H1  H2  O   H1  H2  O   H1  H2  O   H1  H2  O   H1  H2  O   H1  H2  O   H1  
H2  O   H1  H2  O   H1  H2  O   H1  H2  O   H1  H2  O   H1  H2  O   H1  H2  O   
H1  H2  O   H1  H2  O   H1  H2  O   H1  H2  O   H1  H2  O   H1  H2  O   H1  H2  
O   H1  H2  O   H1  H2  O   H1  H2  O   H1  H2  O   H1  H2  O   H1  H2  O   H1  
H2  O   H1  H2  O   H1  H2  O   H1  H2  O   H1  H2  O   H1  H2  O   H1  H2  O   
H1  H2  O   H1  H2  O   H1  H2  O   H1  H2  O   H1  H2  O   H1  H2  O   H1  H2  
O   H1  H2  O   H1  H2  O   H1  H2  O   H1  H2  O   H1  H2  O   H1  H2  O   H1  
H2  O   H1  H2  O   H1  H2  O   H1  H2  O   H1  H2  O   H1  H2  O   H1  H2  O   
H1  H2  O   H1  H2  O   H1  H2  O   H1  H2  O   H1  H2  O   H1  H2  O   H1  H2  
O   H1  H2  O   H1  H2  O   H1  H2  O   H1  H2  O   H1  H2  O   H1  H2  O   H1  
H2  O   H1  H2  O   H1  H2  O   H1  H2  O   H1  H2  O   H1  H2  O   H1  H2  O   
H1  H2  O   H1  H2  O   H1  H2  O   H1  H2  O   H1  H2  O   H1  H2  O   H1  H2  
O   H1  H2  O   H1  H2  O   H1  H2  O   H1  H2  O   H1  H2  O   H1  H2  O   H1  
H2  O   H1  H2  O   H1  H2  O   H1  H2  O   H1  H2  O   H1  H2  O   H1  H2  O   
H1  H2  O   H1  H2  O   H1  H2  O   H1  H2  O   H1  H2  O   H1  H2  O   H1  H2  
O   H1  H2  O   H1  H2  O   H1  H2  O   H1  H2  O   H1  H2  O   H1  H2  O   H1  
H2  O   H1  H2  O   H1  H2  O   H1  H2  O   H1  H2  O   H1  H2  O   H1  H2  O   
H1  H2  O   H1  H2  O   H1  H2  O   H1  H2  O   H1  H2  O   H1  H2  O   H1  H2  
O   H1  H2  O   H1  H2  O   H1  H2  O   H1  H2  O   H1  H2  O   H1  H2  O   H1  
H2  O   H1  H2  O   H1  H2  O   H1  H2  O   H1  H2  O   H1  H2  O   H1  H2  O   
H1  H2  O   H1  H2  O   H1  H2  O   H1  H2  O   H1  H2  O   H1  H2  O   H1  H2  
O   H1  H2  O   H1  H2  O   H1  H2  O   H1  H2  O   H1  H2  O   H1  H2  O   H1  
H2  O   H1  H2  O   H1  H2  O   H1  H2  O   H1  H2  O   H1  H2  O   H1  H2  O   
H1  H2  O   H1  H2  O   H1  H2  O   H1  H2  O   H1  H2  O   H1  H2  O   H1  H2  
O   H1  H2  O   H1  H2  O   H1  H2  O   H1  H2  O   H1  H2  O   H1  H2  O   H1  
H2  O   H1  H2  O   H1  H2  O   H1  H2  O   H1  H2  O   H1  H2  O   H1  H2  O   
H1  H2  O   H1  H2  O   H1  H2  O   H1  H2  O   H1  H2  O   H1  H2  O   H1  H2  
O   H1  H2  O   H1  H2  O   H1  H2  O   H1  H2  O   H1  H2  O   H1  H2  O   H1  
H2  O   H1  H2  O   H1  H2  O   H1  H2  O   H1  H2  O   H1  H2  O   H1  H2  O   
H1  H2  O   H1  H2  O   H1  H2  O   H1  H2  O   H1  H2  O   H1  H2  O   H1  H2  
O   H1  H2  O   H1  H2  O   H1  H2  O   H1  H2  O   H1  H2  O   H1  H2  O   H1  
H2  O   H1  H2  O   H1  H2  O   H1  H2  O   H1  H2  O   H1  H2  O   H1  H2  O   
H1  H2  O   H1  H2  O   H1  H2  O   H1  H2  O   H1  H2  O   H1  H2  O   H1  H2  
O   H1  H2  O   H1  H2  O   H1  H2  O   H1  H2  O   H1  H2  O   H1  H2  O   H1  
H2  O   H1  H2  O   H1  H2  O   H1  H2  O   H1  H2  O   H1  H2  O   H1  H2  O   
H1  H2  O   H1  H2  O   H1  H2  O   H1  H2  O   H1  H2  O   H1  H2  O   H1  H2  
O   H1  H2  O   H1  H2  O   H1  H2  O   H1  H2  O   H1  H2  O   H1  H2  O   H1  
H2  O   H1  H2  O   H1  H2  O   H1  H2  O   H1  H2  O   H1  H2  O   H1  H2  O   
H1  H2  O   H1  H2  O   H1  H2  O   H1  H2  O   H1  H2  O   H1  H2  O   H1  H2  
O   H1  H2  O   H1  H2  O   H1  H2  O   H1  H2  O   H1  H2  O   H1  H2  O   H1  
H2  O   H1  H2  O   H1  H2  O   H1  H2  O   H1  H2  O   H1  H2  O   H1  H2  O   
H1  H2  O   H1  H2  O   H1  H2  O   H1  H2  O   H1  H2  O   H1  H2  O   H1  H2  
O   H1  H2  O   H1  H2  O   H1  H2  O   H1  H2  O   H1  H2  O   H1  H2  O   H1  
H2  O   H1  H2  O   H1  H2  O   H1  H2  O   H1  H2  O   H1  H2  O   H1  H2  O   
H1  H2  O   H1  H2  O   H1  H2  O   H1  H2  O   H1  H2  O   H1  H2  O   H1  H2  
O   H1  H2  O   H1  H2  O   H1  H2  O   H1  H2  O   H1  H2  O   H1  H2  O   H1  
H2  O   H1  H2  O   H1  H2  O   H1  H2  O   H1  H2  O   H1  H2  O   H1  H2  O   
H1  H2  O   H1  H2  O   H1  H2  O   H1  H2  O   H1  H2  O   H1  H2  O   H1  H2  
O   H1  H2  O   H1  H2  O   H1  H2  O   H1  H2  O   H1  H2  O   H1  H2  O   H1  
H2  O   H1  H2  O   H1  H2  O   H1  H2  O   H1  H2  O   H1  H2  O   H1  H2  O   
H1  H2  O   H1  H2  O   H1  H2  O   H1  H2  O   H1  H2  O   H1  H2  O   H1  H2  
O   H1  H2  O   H1  H2  O   H1  H2  O   H1  H2  O   H1  H2  O   H1  H2  O   H1  
H2  O   H1  H2  O   H1  H2  O   H1  H2  O   H1  H2  O   H1  H2  O   H1  H2  O   
H1  H2  O   H1  H2  O   H1  H2  O   H1  H2  O   H1  H2  O   H1  H2  O   H1  H2  
O   H1  H2  O   H1  H2  O   H1  H2  O   H1  H2  O   H1  H2  O   H1  H2  O   H1  
H2  O   H1  H2  O   H1  H2  O   H1  H2  O   H1  H2  O   H1  H2  O   H1  H2  O   
H1  H2  O   H1  H2  O   H1  H2  O   H1  H2  O   H1  H2  O   H1  H2  O   H1  H2  
O   H1  H2  O   H1  H2  O   H1  H2  O   H1  H2  O   H1  H2  O   H1  H2  O   H1  
H2  O   H1  H2  O   H1  H2  O   H1  H2  O   H1  H2  O   H1  H2  O   H1  H2  O   
H1  H2  O   H1  H2  O   H1  H2  O   H1  H2  O   H1  H2  O   H1  H2  O   H1  H2  
O   H1  H2  O   H1  H2  O   H1  H2  O   H1  H2  O   H1  H2  O   H1  H2  O   H1  
H2  O   H1  H2  O   H1  H2  O   H1  H2  O   H1  H2  O   H1  H2  O   H1  H2  O   
H1  H2  O   H1  H2  O   H1  H2  O   H1  H2  O   H1  H2  O   H1  H2  O   H1  H2  
O   H1  H2  O   H1  H2  O   H1  H2  O   H1  H2  O   H1  H2  O   H1  H2  O   H1  
H2  O   H1  H2  O   H1  H2  O   H1  H2  O   H1  H2  O   H1  H2  O   H1  H2  O   
H1  H2  O   H1  H2  O   H1  H2  O   H1  H2  O   H1  H2  O   H1  H2  O   H1  H2  
O   H1  H2  O   H1  H2  O   H1  H2  O   H1  H2  O   H1  H2  O   H1  H2  O   H1  
H2  O   H1  H2  O   H1  H2  O   H1  H2  O   H1  H2  O   H1  H2  O   H1  H2  O   
H1  H2  O   H1  H2  O   H1  H2  O   H1  H2  O   H1  H2  O   H1  H2  O   H1  H2  
O   H1  H2  O   H1  H2  O   H1  H2  O   H1  H2  O   H1  H2  O   H1  H2  O   H1  
H2  O   H1  H2  O   H1  H2  O   H1  H2  O   H1  H2  O   H1  H2  O   H1  H2  O   
H1  H2  O   H1  H2  O   H1  H2  O   H1  H2  O   H1  H2  O   H1  H2  O   H1  H2  
O   H1  H2  O   H1  H2  O   H1  H2  O   H1  H2  O   H1  H2  O   H1  H2  O   H1  
H2  O   H1  H2  O   H1  H2  O   H1  H2  O   H1  H2  O   H1  H2  O   H1  H2  O   
H1  H2  O   H1  H2  O   H1  H2  O   H1  H2  O   H1  H2  O   H1  H2  O   H1  H2  
O   H1  H2  O   H1  H2  O   H1  H2  O   H1  H2  O   H1  H2  O   H1  H2  O   H1  
H2  O   H1  H2  O   H1  H2  O   H1  H2  O   H1  H2  O   H1  H2  O   H1  H2  O   
H1  H2  O   H1  H2  O   H1  H2  O   H1  H2  O   H1  H2  O   H1  H2  O   H1  H2  
O   H1  H2  O   H1  H2  O   H1  H2  O   H1  H2  O   H1  H2  O   H1  H2  O   H1  
H2  O   H1  H2  O   H1  H2  O   H1  H2  O   H1  H2  O   H1  H2  O   H1  H2  O   
H1  H2  O   H1  H2  O   H1  H2  O   H1  H2  O   H1  H2  O   H1  H2  O   H1  H2  
O   H1  H2  O   H1  H2  O   H1  H2  O   H1  H2  O   H1  H2  O   H1  H2  O   H1  
H2  O   H1  H2  O   H1  H2  O   H1  H2  O   H1  H2  O   H1  H2  O   H1  H2  O   
H1  H2  O   H1  H2  O   H1  H2  O   H1  H2  O   H1  H2  O   H1  H2  O   H1  H2  
O   H1  H2  O   H1  H2  O   H1  H2  O   H1  H2  O   H1  H2  O   H1  H2  O   H1  
H2  O   H1  H2  O   H1  H2  O   H1  H2  O   H1  H2  O   H1  H2  O   H1  H2  O   
H1  H2  O   H1  H2  O   H1  H2  O   H1  H2  O   H1  H2  O   H1  H2  O   H1  H2  
O   H1  H2  O   H1  H2  O   H1  H2  O   H1  H2  O   H1  H2  O   H1  H2  O   H1  
H2  O   H1  H2  O   H1  H2  O   H1  H2  O   H1  H2  O   H1  H2  O   H1  H2  O   
H1  H2  O   H1  H2  O   H1  H2  O   H1  H2  O   H1  H2  O   H1  H2  O   H1  H2  
O   H1  H2  O   H1  H2  O   H1  H2  O   H1  H2  O   H1  H2  O   H1  H2  O   H1  
H2  O   H1  H2  O   H1  H2  O   H1  H2  O   H1  H2  O   H1  H2  O   H1  H2  O   
H1  H2  O   H1  H2  O   H1  H2  O   H1  H2  O   H1  H2  O   H1  H2  O   H1  H2  
O   H1  H2  O   H1  H2  O   H1  H2  O   H1  H2  O   H1  H2  O   H1  H2  O   H1  
H2  O   H1  H2  O   H1  H2  O   H1  H2  O   H1  H2  O   H1  H2  O   H1  H2  O   
H1  H2  O   H1  H2  O   H1  H2  O   H1  H2  O   H1  H2  O   H1  H2  O   H1  H2  
O   H1  H2  O   H1  H2  O   H1  H2  O   H1  H2  O   H1  H2  O   H1  H2  O   H1  
H2  O   H1  H2  O   H1  H2  O   H1  H2  O   H1  H2  O   H1  H2  O   H1  H2  O   
H1  H2  O   H1  H2  O   H1  H2  O   H1  H2  O   H1  H2  O   H1  H2  O   H1  H2  
O   H1  H2  O   H1  H2  O   H1  H2  O   H1  H2  O   H1  H2  O   H1  H2  O   H1  
H2  O   H1  H2  O   H1  H2  O   H1  H2  O   H1  H2  O   H1  H2  O   H1  H2  O   
H1  H2  O   H1  H2  O   H1  H2  O   H1  H2  O   H1  H2  O   H1  H2  O   H1  H2  
O   H1  H2  O   H1  H2  O   H1  H2  O   H1  H2  O   H1  H2  O   H1  H2  O   H1  
H2  O   H1  H2  O   H1  H2  O   H1  H2  O   H1  H2  O   H1  H2  O   H1  H2  O   
H1  H2  O   H1  H2  O   H1  H2  O   H1  H2  O   H1  H2  O   H1  H2  O   H1  H2  
O   H1  H2  O   H1  H2  O   H1  H2  O   H1  H2  O   H1  H2  O   H1  H2  O   H1  
H2  O   H1  H2  O   H1  H2  O   H1  H2  O   H1  H2  O   H1  H2  O   H1  H2  O   
H1  H2  O   H1  H2  O   H1  H2  O   H1  H2  O   H1  H2  O   H1  H2  O   H1  H2  
O   H1  H2  O   H1  H2  O   H1  H2  O   H1  H2  O   H1  H2  O   H1  H2  O   H1  
H2  O   H1  H2  O   H1  H2  O   H1  H2  O   H1  H2  O   H1  H2  O   H1  H2  O   
H1  H2  O   H1  H2  O   H1  H2  O   H1  H2  O   H1  H2  O   H1  H2  O   H1  H2  
O   H1  H2  O   H1  H2  O   H1  H2  O   H1  H2  O   H1  H2  O   H1  H2  O   H1  
H2  O   H1  H2  O   H1  H2  O   H1  H2  O   H1  H2  O   H1  H2  O   H1  H2  O   
H1  H2  O   H1  H2  O   H1  H2  O   H1  H2  O   H1  H2  O   H1  H2  O   H1  H2  
O   H1  H2  O   H1  H2  O   H1  H2  O   H1  H2  O   H1  H2  O   H1  H2  O   H1  
H2  O   H1  H2  O   H1  H2  O   H1  H2  O   H1  H2  O   H1  H2  O   H1  H2  O   
H1  H2  O   H1  H2  O   H1  H2  O   H1  H2  O   H1  H2  O   H1  H2  O   H1  H2  
O   H1  H2  O   H1  H2  O   H1  H2  O   H1  H2  O   H1  H2  O   H1  H2  O   H1  
H2  O   H1  H2  O   H1  H2  O   H1  H2  O   H1  H2  O   H1  H2  O   H1  H2  O   
H1  H2  O   H1  H2  O   H1  H2  O   H1  H2  O   H1  H2  O   H1  H2  O   H1  H2  
O   H1  H2  O   H1  H2  O   H1  H2  O   H1  H2  O   H1  H2  O   H1  H2  O   H1  
H2  O   H1  H2  O   H1  H2  O   H1  H2  O   H1  H2  O   H1  H2  O   H1  H2  O   
H1  H2  O   H1  H2  O   H1  H2  O   H1  H2  O   H1  H2  O   H1  H2  O   H1  H2  
O   H1  H2  O   H1  H2  O   H1  H2  O   H1  H2  O   H1  H2  O   H1  H2  O   H1  
H2  O   H1  H2  O   H1  H2  O   H1  H2  O   H1  H2  O   H1  H2  O   H1  H2  O   
H1  H2  O   H1  H2  O   H1  H2  O   H1  H2  O   H1  H2  O   H1  H2  O   H1  H2  
O   H1  H2  O   H1  H2  O   H1  H2  O   H1  H2  O   H1  H2  O   H1  H2  O   H1  
H2  O   H1  H2  O   H1  H2  O   H1  H2  O   H1  H2  O   H1  H2  O   H1  H2  O   
H1  H2  O   H1  H2  O   H1  H2  O   H1  H2  O   H1  H2  O   H1  H2  O   H1  H2  
O   H1  H2  O   H1  H2  O   H1  H2  O   H1  H2  O   H1  H2  O   H1  H2  O   H1  
H2  O   H1  H2  O   H1  H2  O   H1  H2  O   H1  H2  O   H1  H2  O   H1  H2  O   
H1  H2  O   H1  H2  O   H1  H2  O   H1  H2  O   H1  H2  O   H1  H2  O   H1  H2  
O   H1  H2  O   H1  H2  O   H1  H2  O   H1  H2  O   H1  H2  O   H1  H2  O   H1  
H2  O   H1  H2  O   H1  H2  O   H1  H2  O   H1  H2  O   H1  H2  O   H1  H2  O   
H1  H2  O   H1  H2  O   H1  H2  O   H1  H2  O   H1  H2  O   H1  H2  O   H1  H2  
O   H1  H2  O   H1  H2  O   H1  H2  O   H1  H2  O   H1  H2  O   H1  H2  O   H1  
H2  O   H1  H2  O   H1  H2  O   H1  H2  O   H1  H2  O   H1  H2  O   H1  H2  O   
H1  H2  O   H1  H2  O   H1  H2  O   H1  H2  O   H1  H2  O   H1  H2  O   H1  H2  
O   H1  H2  O   H1  H2  O   H1  H2  O   H1  H2  O   H1  H2  O   H1  H2  O   H1  
H2  O   H1  H2  O   H1  H2  O   H1  H2  O   H1  H2  O   H1  H2  O   H1  H2  O   
H1  H2  O   H1  H2  O   H1  H2  O   H1  H2  O   H1  H2  O   H1  H2  O   H1  H2  
O   H1  H2  O   H1  H2  O   H1  H2  O   H1  H2  O   H1  H2  O   H1  H2  O   H1  
H2  O   H1  H2  O   H1  H2  O   H1  H2  O   H1  H2  O   H1  H2  O   H1  H2  O   
H1  H2  O   H1  H2  O   H1  H2  O   H1  H2  O   H1  H2  O   H1  H2  O   H1  H2  
O   H1  H2  O   H1  H2  O   H1  H2  O   H1  H2  O   H1  H2  O   H1  H2  O   H1  
H2  O   H1  H2  O   H1  H2  O   H1  H2  O   H1  H2  O   H1  H2  O   H1  H2  O   
H1  H2  O   H1  H2  O   H1  H2  O   H1  H2  O   H1  H2  O   H1  H2  O   H1  H2  
O   H1  H2  O   H1  H2  O   H1  H2  O   H1  H2  O   H1  H2  O   H1  H2  O   H1  
H2  O   H1  H2  O   H1  H2  O   H1  H2  O   H1  H2  O   H1  H2  O   H1  H2  O   
H1  H2  O   H1  H2  O   H1  H2  O   H1  H2  O   H1  H2  O   H1  H2  O   H1  H2  
O   H1  H2  O   H1  H2  O   H1  H2  O   H1  H2  O   H1  H2  O   H1  H2  O   H1  
H2  O   H1  H2  O   H1  H2  O   H1  H2  O   H1  H2  O   H1  H2  O   H1  H2  O   
H1  H2  O   H1  H2  O   H1  H2  O   H1  H2  O   H1  H2  O   H1  H2  O   H1  H2  
O   H1  H2  O   H1  H2  O   H1  H2  O   H1  H2  O   H1  H2  O   H1  H2  O   H1  
H2  O   H1  H2  O   H1  H2  O   H1  H2  O   H1  H2  O   H1  H2  O   H1  H2  O   
H1  H2  O   H1  H2  O   H1  H2  O   H1  H2  O   H1  H2  O   H1  H2  O   H1  H2  
O   H1  H2  O   H1  H2  O   H1  H2  O   H1  H2  O   H1  H2  O   H1  H2  O   H1  
H2  O   H1  H2  O   H1  H2  O   H1  H2  O   H1  H2  O   H1  H2  O   H1  H2  O   
H1  H2  O   H1  H2  O   H1  H2  O   H1  H2  O   H1  H2  O   H1  H2  O   H1  H2  
O   H1  H2  O   H1  H2  O   H1  H2  O   H1  H2  O   H1  H2  O   H1  H2  O   H1  
H2  O   H1  H2  O   H1  H2  O   H1  H2  O   H1  H2  O   H1  H2  O   H1  H2  O   
H1  H2  O   H1  H2  O   H1  H2  O   H1  H2  O   H1  H2  O   H1  H2  O   H1  H2  
O   H1  H2  O   H1  H2  O   H1  H2  O   H1  H2  O   H1  H2  O   H1  H2  O   H1  
H2  O   H1  H2  O   H1  H2  O   H1  H2  O   H1  H2  O   H1  H2  O   H1  H2  O   
H1  H2  O   H1  H2  O   H1  H2  O   H1  H2  O   H1  H2  O   H1  H2  O   H1  H2  
O   H1  H2  O   H1  H2  O   H1  H2  O   H1  H2  O   H1  H2  O   H1  H2  O   H1  
H2  O   H1  H2  O   H1  H2  O   H1  H2  O   H1  H2  O   H1  H2  O   H1  H2  O   
H1  H2  O   H1  H2  O   H1  H2  O   H1  H2  O   H1  H2  O   H1  H2  O   H1  H2  
O   H1  H2  O   H1  H2  O   H1  H2  O   H1  H2  O   H1  H2  O   H1  H2  O   H1  
H2  O   H1  H2  O   H1  H2  O   H1  H2  O   H1  H2  O   H1  H2  O   H1  H2  O   
H1  H2  O   H1  H2  O   H1  H2  O   H1  H2  O   H1  H2  O   H1  H2  O   H1  H2  
O   H1  H2  O   H1  H2  O   H1  H2  O   H1  H2  O   H1  H2  O   H1  H2  O   H1  
H2  O   H1  H2  O   H1  H2  O   H1  H2  O   H1  H2  O   H1  H2  O   H1  H2  O   
H1  H2  O   H1  H2  O   H1  H2  O   H1  H2  O   H1  H2  O   H1  H2  O   H1  H2  
O   H1  H2  O   H1  H2  O   H1  H2  O   H1  H2  O   H1  H2  O   H1  H2  O   H1  
H2  O   H1  H2  O   H1  H2  O   H1  H2  O   H1  H2  O   H1  H2  O   H1  H2  O   
H1  H2  O   H1  H2  O   H1  H2  O   H1  H2  O   H1  H2  O   H1  H2  O   H1  H2  
O   H1  H2  O   H1  H2  O   H1  H2  O   H1  H2  O   H1  H2  O   H1  H2  O   H1  
H2  O   H1  H2  O   H1  H2  O   H1  H2  O   H1  H2  O   H1  H2  O   H1  H2  O   
H1  H2  O   H1  H2  O   H1  H2  O   H1  H2  O   H1  H2  O   H1  H2  O   H1  H2  
O   H1  H2  O   H1  H2  O   H1  H2  O   H1  H2  O   H1  H2  O   H1  H2  O   H1  
H2  O   H1  H2  O   H1  H2  O   H1  H2  O   H1  H2  O   H1  H2  O   H1  H2  O   
H1  H2  O   H1  H2  O   H1  H2  O   H1  H2  O   H1  H2  O   H1  H2  O   H1  H2  
O   H1  H2  O   H1  H2  O   H1  H2  O   H1  H2  O   H1  H2  O   H1  H2  O   H1  
H2  O   H1  H2  O   H1  H2  O   H1  H2  O   H1  H2  O   H1  H2  O   H1  H2  O   
H1  H2  O   H1  H2  O   H1  H2  O   H1  H2  O   H1  H2  O   H1  H2  O   H1  H2  
O   H1  H2  O   H1  H2  O   H1  H2  O   H1  H2  O   H1  H2  O   H1  H2  O   H1  
H2  O   H1  H2  O   H1  H2  O   H1  H2  O   H1  H2  O   H1  H2  O   H1  H2  O   
H1  H2  O   H1  H2  O   H1  H2  O   H1  H2  O   H1  H2  O   H1  H2  O   H1  H2  
O   H1  H2  O   H1  H2  O   H1  H2  O   H1  H2  O   H1  H2  O   H1  H2  O   H1  
H2  O   H1  H2  O   H1  H2  O   H1  H2  O   H1  H2  O   H1  H2  O   H1  H2  O   
H1  H2  O   H1  H2  O   H1  H2  O   H1  H2  O   H1  H2  O   H1  H2  O   H1  H2  
O   H1  H2  O   H1  H2  O   H1  H2  O   H1  H2  O   H1  H2  O   H1  H2  O   H1  
H2  O   H1  H2  O   H1  H2  O   H1  H2  O   H1  H2  O   H1  H2  O   H1  H2  O   
H1  H2  O   H1  H2  O   H1  H2  O   H1  H2  O   H1  H2  O   H1  H2  O   H1  H2  
O   H1  H2  O   H1  H2  O   H1  H2  O   H1  H2  O   H1  H2  O   H1  H2  O   H1  
H2  O   H1  H2  O   H1  H2  O   H1  H2  O   H1  H2  O   H1  H2  O   H1  H2  O   
H1  H2  O   H1  H2  O   H1  H2  O   H1  H2  O   H1  H2  O   H1  H2  O   H1  H2  
O   H1  H2  O   H1  H2  O   H1  H2  O   H1  H2  O   H1  H2  O   H1  H2  O   H1  
H2  O   H1  H2  O   H1  H2  O   H1  H2  O   H1  H2  O   H1  H2  O   H1  H2  O   
H1  H2  O   H1  H2  O   H1  H2  O   H1  H2  O   H1  H2  O   H1  H2  O   H1  H2  
O   H1  H2  O   H1  H2  O   H1  H2  O   H1  H2  O   H1  H2  O   H1  H2  O   H1  
H2  O   H1  H2  O   H1  H2  O   H1  H2  O   H1  H2  O   H1  H2  O   H1  H2  O   
H1  H2  O   H1  H2  O   H1  H2  O   H1  H2  O   H1  H2  O   H1  H2  O   H1  H2  
O   H1  H2  O   H1  H2  O   H1  H2  O   H1  H2  O   H1  H2  O   H1  H2  O   H1  
H2  O   H1  H2  O   H1  H2  O   H1  H2  O   H1  H2  O   H1  H2  O   H1  H2  O   
H1  H2  O   H1  H2  O   H1  H2  O   H1  H2  O   H1  H2  O   H1  H2  O   H1  H2  
O   H1  H2  O   H1  H2  O   H1  H2  O   H1  H2  O   H1  H2  O   H1  H2  O   H1  
H2  O   H1  H2  O   H1  H2  O   H1  H2  O   H1  H2  O   H1  H2  O   H1  H2  O   
H1  H2  O   H1  H2  O   H1  H2  O   H1  H2  O   H1  H2  O   H1  H2  O   H1  H2  
O   H1  H2  O   H1  H2  O   H1  H2  O   H1  H2  O   H1  H2  O   H1  H2  O   H1  
H2  O   H1  H2  O   H1  H2  O   H1  H2  O   H1  H2  O   H1  H2  O   H1  H2  O   
H1  H2  O   H1  H2  O   H1  H2  O   H1  H2  O   H1  H2  O   H1  H2  O   H1  H2  
O   H1  H2  O   H1  H2  O   H1  H2  O   H1  H2  O   H1  H2  O   H1  H2  O   H1  
H2  O   H1  H2  O   H1  H2  O   H1  H2  O   H1  H2  O   H1  H2  O   H1  H2  O   
H1  H2  O   H1  H2  O   H1  H2  O   H1  H2  O   H1  H2  O   H1  H2  O   H1  H2  
O   H1  H2  O   H1  H2  O   H1  H2  O   H1  H2  O   H1  H2  O   H1  H2  O   H1  
H2  O   H1  H2  O   H1  H2  O   H1  H2  O   H1  H2  O   H1  H2  O   H1  H2  O   
H1  H2  O   H1  H2  O   H1  H2  O   H1  H2  O   H1  H2  O   H1  H2  O   H1  H2  
O   H1  H2  O   H1  H2  O   H1  H2  O   H1  H2  O   H1  H2  O   H1  H2  O   H1  
H2  O   H1  H2  O   H1  H2  O   H1  H2  O   H1  H2  O   H1  H2  O   H1  H2  O   
H1  H2  O   H1  H2  O   H1  H2  O   H1  H2  O   H1  H2  O   H1  H2  O   H1  H2  
O   H1  H2  O   H1  H2  O   H1  H2  O   H1  H2  O   H1  H2  O   H1  H2  O   H1  
H2  O   H1  H2  O   H1  H2  O   H1  H2  O   H1  H2  O   H1  H2  O   H1  H2  O   
H1  H2  O   H1  H2  O   H1  H2  O   H1  H2  O   H1  H2  O   H1  H2  O   H1  H2  
O   H1  H2  O   H1  H2  O   H1  H2  O   H1  H2  O   H1  H2  O   H1  H2  O   H1  
H2  O   H1  H2  O   H1  H2  O   H1  H2  O   H1  H2  O   H1  H2  O   H1  H2  O   
H1  H2  O   H1  H2  O   H1  H2  O   H1  H2  O   H1  H2  O   H1  H2  O   H1  H2  
O   H1  H2  O   H1  H2  O   H1  H2  O   H1  H2  O   H1  H2  O   H1  H2  O   H1  
H2  O   H1  H2  O   H1  H2  O   H1  H2  O   H1  H2  O   H1  H2  O   H1  H2  O   
H1  H2  O   H1  H2  O   H1  H2  O   H1  H2  O   H1  H2  O   H1  H2  O   H1  H2  
O   H1  H2  O   H1  H2  O   H1  H2  O   H1  H2  O   H1  H2  O   H1  H2  O   H1  
H2  O   H1  H2  O   H1  H2  O   H1  H2  O   H1  H2  O   H1  H2  O   H1  H2  O   
H1  H2  O   H1  H2  O   H1  H2  O   H1  H2  O   H1  H2  O   H1  H2  O   H1  H2  
O   H1  H2  O   H1  H2  O   H1  H2  O   H1  H2  O   H1  H2  O   H1  H2  O   H1  
H2  O   H1  H2  O   H1  H2  O   H1  H2  O   H1  H2  O   H1  H2  O   H1  H2  O   
H1  H2  O   H1  H2  O   H1  H2  O   H1  H2  O   H1  H2  O   H1  H2  O   H1  H2  
O   H1  H2  O   H1  H2  O   H1  H2  O   H1  H2  O   H1  H2  O   H1  H2  O   H1  
H2  O   H1  H2  O   H1  H2  O   H1  H2  O   H1  H2  O   H1  H2  O   H1  H2  O   
H1  H2  O   H1  H2  O   H1  H2  O   H1  H2  O   H1  H2  O   H1  H2  O   H1  H2  
O   H1  H2  O   H1  H2  O   H1  H2  O   H1  H2  O   H1  H2  O   H1  H2  O   H1  
H2  O   H1  H2  O   H1  H2  O   H1  H2  O   H1  H2  O   H1  H2  O   H1  H2  O   
H1  H2  O   H1  H2  O   H1  H2  O   H1  H2  O   H1  H2  O   H1  H2  O   H1  H2  
O   H1  H2  O   H1  H2  O   H1  H2  O   H1  H2  O   H1  H2  O   H1  H2  O   H1  
H2  O   H1  H2  O   H1  H2  O   H1  H2  O   H1  H2  O   H1  H2  O   H1  H2  O   
H1  H2  O   H1  H2  O   H1  H2  O   H1  H2  O   H1  H2  O   H1  H2  O   H1  H2  
O   H1  H2  O   H1  H2  O   H1  H2  O   H1  H2  O   H1  H2  O   H1  H2  O   H1  
H2  O   H1  H2  O   H1  H2  O   H1  H2  O   H1  H2  O   H1  H2  O   H1  H2  O   
H1  H2  O   H1  H2  O   H1  H2  O   H1  H2  O   H1  H2  O   H1  H2  O   H1  H2  
O   H1  H2  O   H1  H2  O   H1  H2  O   H1  H2  O   H1  H2  O   H1  H2  O   H1  
H2  O   H1  H2  O   H1  H2  O   H1  H2  O   H1  H2  O   H1  H2  O   H1  H2  O   
H1  H2  O   H1  H2  O   H1  H2  O   H1  H2  O   H1  H2  O   H1  H2  O   H1  H2  
O   H1  H2  O   H1  H2  O   H1  H2  O   H1  H2  O   H1  H2  O   H1  H2  O   H1  
H2  O   H1  H2  O   H1  H2  O   H1  H2  O   H1  H2  O   H1  H2  O   H1  H2  O   
H1  H2  O   H1  H2  O   H1  H2  O   H1  H2  O   H1  H2  O   H1  H2  O   H1  H2  
O   H1  H2  O   H1  H2  O   H1  H2  O   H1  H2  O   H1  H2  O   H1  H2  O   H1  
H2  O   H1  H2  O   H1  H2  O   H1  H2  O   H1  H2  O   H1  H2  O   H1  H2  O   
H1  H2  O   H1  H2  O   H1  H2  O   H1  H2  O   H1  H2  O   H1  H2  O   H1  H2  
O   H1  H2  O   H1  H2  O   H1  H2  O   H1  H2  O   H1  H2  O   H1  H2  O   H1  
H2  O   H1  H2  O   H1  H2  O   H1  H2  O   H1  H2  O   H1  H2  O   H1  H2  O   
H1  H2  O   H1  H2  O   H1  H2  O   H1  H2  O   H1  H2  O   H1  H2  O   H1  H2  
O   H1  H2  O   H1  H2  O   H1  H2  O   H1  H2  O   H1  H2  O   H1  H2  O   H1  
H2  O   H1  H2  O   H1  H2  O   H1  H2  O   H1  H2  O   H1  H2  O   H1  H2  O   
H1  H2  O   H1  H2  O   H1  H2  O   H1  H2  O   H1  H2  O   H1  H2  O   H1  H2  
O   H1  H2  O   H1  H2  O   H1  H2  O   H1  H2  O   H1  H2  O   H1  H2  O   H1  
H2  O   H1  H2  O   H1  H2  O   H1  H2  O   H1  H2  O   H1  H2  O   H1  H2  O   
H1  H2  O   H1  H2  O   H1  H2  O   H1  H2  O   H1  H2  O   H1  H2  O   H1  H2  
O   H1  H2  O   H1  H2  O   H1  H2  O   H1  H2  O   H1  H2  O   H1  H2  O   H1  
H2  O   H1  H2  O   H1  H2  O   H1  H2  O   H1  H2  O   H1  H2  O   H1  H2  O   
H1  H2  O   H1  H2  O   H1  H2  O   H1  H2  O   H1  H2  O   H1  H2  O   H1  H2  
O   H1  H2  O   H1  H2  O   H1  H2  O   H1  H2  O   H1  H2  O   H1  H2  O   H1  
H2  O   H1  H2  O   H1  H2  O   H1  H2  O   H1  H2  O   H1  H2  O   H1  H2  O   
H1  H2  O   H1  H2  O   H1  H2  O   H1  H2  O   H1  H2  O   H1  H2  O   H1  H2  
O   H1  H2  O   H1  H2  O   H1  H2  O   H1  H2  O   H1  H2  O   H1  H2  O   H1  
H2  O   H1  H2  O   H1  H2  O   H1  H2  O   H1  H2  O   H1  H2  O   H1  H2  O   
H1  H2  O   H1  H2  O   H1  H2  O   H1  H2  O   H1  H2  O   H1  H2  O   H1  H2  
O   H1  H2  O   H1  H2  O   H1  H2  O   H1  H2  O   H1  H2  O   H1  H2  O   H1  
H2  O   H1  H2  O   H1  H2  O   H1  H2  O   H1  H2  O   H1  H2  O   H1  H2  O   
H1  H2  O   H1  H2  O   H1  H2  O   H1  H2  O   H1  H2  O   H1  H2  O   H1  H2  
O   H1  H2  O   H1  H2  O   H1  H2  O   H1  H2  O   H1  H2  O   H1  H2  O   H1  
H2  O   H1  H2  O   H1  H2  O   H1  H2  O   H1  H2  O   H1  H2  O   H1  H2  O   
H1  H2  O   H1  H2  O   H1  H2  O   H1  H2  O   H1  H2  O   H1  H2  O   H1  H2  
O   H1  H2  O   H1  H2  O   H1  H2  O   H1  H2  O   H1  H2  O   H1  H2  O   H1  
H2  O   H1  H2  O   H1  H2  O   H1  H2  O   H1  H2  O   H1  H2  O   H1  H2  O   
H1  H2  O   H1  H2  O   H1  H2  O   H1  H2  O   H1  H2  O   H1  H2  O   H1  H2  
O   H1  H2  O   H1  H2  O   H1  H2  O   H1  H2  O   H1  H2  O   H1  H2  O   H1  
H2  O   H1  H2  O   H1  H2  O   H1  H2  O   H1  H2  O   H1  H2  O   H1  H2  O   
H1  H2  O   H1  H2  O   H1  H2  O   H1  H2  O   H1  H2  O   H1  H2  O   H1  H2  
O   H1  H2  O   H1  H2  O   H1  H2  O   H1  H2  O   H1  H2  O   H1  H2  O   H1  
H2  O   H1  H2  O   H1  H2  O   H1  H2  O   H1  H2  O   H1  H2  O   H1  H2  O   
H1  H2  O   H1  H2  O   H1  H2  O   H1  H2  O   H1  H2  O   H1  H2  O   H1  H2  
O   H1  H2  O   H1  H2  O   H1  H2  O   H1  H2  O   H1  H2  O   H1  H2  O   H1  
H2  O   H1  H2  O   H1  H2  O   H1  H2  O   H1  H2  O   H1  H2  O   H1  H2  O   
H1  H2  O   H1  H2  O   H1  H2  O   H1  H2  O   H1  H2  O   H1  H2  O   H1  H2  
O   H1  H2  O   H1  H2  O   H1  H2  O   H1  H2  O   H1  H2  O   H1  H2  O   H1  
H2  O   H1  H2  O   H1  H2  O   H1  H2  O   H1  H2  O   H1  H2  O   H1  H2  O   
H1  H2  O   H1  H2  O   H1  H2  O   H1  H2  O   H1  H2  O   H1  H2  O   H1  H2  
O   H1  H2  O   H1  H2  O   H1  H2  O   H1  H2  O   H1  H2  O   H1  H2  O   H1  
H2  O   H1  H2  O   H1  H2  O   H1  H2  O   H1  H2  O   H1  H2  O   H1  H2  O   
H1  H2  O   H1  H2  O   H1  H2  O   H1  H2  O   H1  H2  O   H1  H2  O   H1  H2  
O   H1  H2  O   H1  H2  O   H1  H2  O   H1  H2  O   H1  H2  O   H1  H2  O   H1  
H2  O   H1  H2  O   H1  H2  O   H1  H2  O   H1  H2  O   H1  H2  O   H1  H2  O   
H1  H2  O   H1  H2  O   H1  H2  O   H1  H2  O   H1  H2  O   H1  H2  O   H1  H2  
O   H1  H2  O   H1  H2  O   H1  H2  O   H1  H2  O   H1  H2  O   H1  H2  O   H1  
H2  O   H1  H2  O   H1  H2  O   H1  H2  O   H1  H2  O   H1  H2  O   H1  H2  O   
H1  H2  O   H1  H2  O   H1  H2  O   H1  H2  O   H1  H2  O   H1  H2  O   H1  H2  
O   H1  H2  O   H1  H2  O   H1  H2  O   H1  H2  O   H1  H2  O   H1  H2  O   H1  
H2  O   H1  H2  O   H1  H2  O   H1  H2  O   H1  H2  O   H1  H2  O   H1  H2  O   
H1  H2  O   H1  H2  O   H1  H2  O   H1  H2  O   H1  H2  O   H1  H2  O   H1  H2  
O   H1  H2  O   H1  H2  O   H1  H2  O   H1  H2  O   H1  H2  O   H1  H2  O   H1  
H2  O   H1  H2  O   H1  H2  O   H1  H2  O   H1  H2  O   H1  H2  O   H1  H2  O   
H1  H2  O   H1  H2  O   H1  H2  O   H1  H2  O   H1  H2  O   H1  H2  O   H1  H2  
O   H1  H2  O   H1  H2  O   H1  H2  O   H1  H2  O   H1  H2  O   H1  H2  O   H1  
H2  O   H1  H2  O   H1  H2  O   H1  H2  O   H1  H2  O   H1  H2  O   H1  H2  O   
H1  H2  O   H1  H2  O   H1  H2  O   H1  H2  O   H1  H2  O   H1  H2  O   H1  H2  
O   H1  H2  O   H1  H2  O   H1  H2  O   H1  H2  O   H1  H2  O   H1  H2  O   H1  
H2  O   H1  H2  O   H1  H2  O   H1  H2  O   H1  H2  O   H1  H2  O   H1  H2  O   
H1  H2  O   H1  H2  O   H1  H2  O   H1  H2  O   H1  H2  O   H1  H2  O   H1  H2  
O   H1  H2  O   H1  H2  O   H1  H2  O   H1  H2  O   H1  H2  O   H1  H2  O   H1  
H2  O   H1  H2  O   H1  H2  O   H1  H2  O   H1  H2  O   H1  H2  O   H1  H2  O   
H1  H2  O   H1  H2  O   H1  H2  O   H1  H2  O   H1  H2  O   H1  H2  O   H1  H2  
O   H1  H2  O   H1  H2  O   H1  H2  O   H1  H2  O   H1  H2  O   H1  H2  O   H1  
H2  O   H1  H2  O   H1  H2  O   H1  H2  O   H1  H2  O   H1  H2  O   H1  H2  O   
H1  H2  O   H1  H2  O   H1  H2  O   H1  H2  O   H1  H2  O   H1  H2  O   H1  H2  
O   H1  H2  O   H1  H2  O   H1  H2  O   H1  H2  O   H1  H2  O   H1  H2  O   H1  
H2  O   H1  H2  O   H1  H2  O   H1  H2  O   H1  H2  O   H1  H2  O   H1  H2  O   
H1  H2  O   H1  H2  O   H1  H2  O   H1  H2  O   H1  H2  O   H1  H2  O   H1  H2  
O   H1  H2  O   H1  H2  O   H1  H2  O   H1  H2  O   H1  H2  O   H1  H2  O   H1  
H2  O   H1  H2  O   H1  H2  O   H1  H2  O   H1  H2  O   H1  H2  O   H1  H2  O   
H1  H2  O   H1  H2  O   H1  H2  O   H1  H2  O   H1  H2  O   H1  H2  O   H1  H2  
O   H1  H2  O   H1  H2  O   H1  H2  O   H1  H2  O   H1  H2  O   H1  H2  O   H1  
H2  O   H1  H2  O   H1  H2  O   H1  H2  O   H1  H2  O   H1  H2  O   H1  H2  O   
H1  H2  O   H1  H2  O   H1  H2  O   H1  H2  O   H1  H2  O   H1  H2  O   H1  H2  
O   H1  H2  O   H1  H2  O   H1  H2  O   H1  H2  O   H1  H2  O   H1  H2  O   H1  
H2  O   H1  H2  O   H1  H2  O   H1  H2  O   H1  H2  O   H1  H2  O   H1  H2  O   
H1  H2  O   H1  H2  O   H1  H2  O   H1  H2  O   H1  H2  O   H1  H2  O   H1  H2  
O   H1  H2  O   H1  H2  O   H1  H2  O   H1  H2  O   H1  H2  O   H1  H2  O   H1  
H2  O   H1  H2  O   H1  H2  O   H1  H2  O   H1  H2  O   H1  H2  O   H1  H2  O   
H1  H2  O   H1  H2  O   H1  H2  O   H1  H2  O   H1  H2  O   H1  H2  O   H1  H2  
O   H1  H2  O   H1  H2  O   H1  H2  O   H1  H2  O   H1  H2  O   H1  H2  O   H1  
H2  O   H1  H2  O   H1  H2  O   H1  H2  O   H1  H2  O   H1  H2  O   H1  H2  O   
H1  H2  O   H1  H2  O   H1  H2  O   H1  H2  O   H1  H2  O   H1  H2  O   H1  H2  
O   H1  H2  O   H1  H2  O   H1  H2  O   H1  H2  O   H1  H2  O   H1  H2  O   H1  
H2  O   H1  H2  O   H1  H2  O   H1  H2  O   H1  H2  O   H1  H2  O   H1  H2  O   
H1  H2  O   H1  H2  O   H1  H2  O   H1  H2  O   H1  H2  O   H1  H2  O   H1  H2  
O   H1  H2  O   H1  H2  O   H1  H2  O   H1  H2  O   H1  H2  O   H1  H2  O   H1  
H2  O   H1  H2  O   H1  H2  O   H1  H2  O   H1  H2  O   H1  H2  O   H1  H2  O   
H1  H2  O   H1  H2  O   H1  H2  O   H1  H2  O   H1  H2  O   H1  H2  O   H1  H2  
O   H1  H2  O   H1  H2  O   H1  H2  O   H1  H2  O   H1  H2  O   H1  H2  O   H1  
H2  O   H1  H2  O   H1  H2  O   H1  H2  O   H1  H2  O   H1  H2  O   H1  H2  O   
H1  H2  O   H1  H2  O   H1  H2  O   H1  H2  O   H1  H2  O   H1  H2  O   H1  H2  
O   H1  H2  O   H1  H2  O   H1  H2  O   H1  H2  O   H1  H2  O   H1  H2  O   H1  
H2  O   H1  H2  O   H1  H2  O   H1  H2  O   H1  H2  O   H1  H2  O   H1  H2  O   
H1  H2  O   H1  H2  O   H1  H2  O   H1  H2  O   H1  H2  O   H1  H2  O   H1  H2  
O   H1  H2  O   H1  H2  O   H1  H2  O   H1  H2  O   H1  H2  O   H1  H2  O   H1  
H2  O   H1  H2  O   H1  H2  O   H1  H2  O   H1  H2  O   H1  H2  O   H1  H2  O   
H1  H2  O   H1  H2  O   H1  H2  O   H1  H2  O   H1  H2  O   H1  H2  O   H1  H2  
O   H1  H2  O   H1  H2  O   H1  H2  O   H1  H2  O   H1  H2  O   H1  H2  O   H1  
H2  O   H1  H2  O   H1  H2  O   H1  H2  O   H1  H2  O   H1  H2  O   H1  H2  O   
H1  H2  O   H1  H2  O   H1  H2  O   H1  H2  O   H1  H2  O   H1  H2  O   H1  H2  
O   H1  H2  O   H1  H2  O   H1  H2  O   H1  H2  O   H1  H2  O   H1  H2  O   H1  
H2  O   H1  H2  O   H1  H2  O   H1  H2  O   H1  H2  O   H1  H2  O   H1  H2  O   
H1  H2  O   H1  H2  O   H1  H2  O   H1  H2  O   H1  H2  O   H1  H2  O   H1  H2  
O   H1  H2  O   H1  H2  O   H1  H2  O   H1  H2  O   H1  H2  O   H1  H2  O   H1  
H2  O   H1  H2  O   H1  H2  O   H1  H2  O   H1  H2  O   H1  H2  O   H1  H2  O   
H1  H2  O   H1  H2  O   H1  H2  O   H1  H2  O   H1  H2  O   H1  H2  O   H1  H2  
O   H1  H2  O   H1  H2  O   H1  H2  O   H1  H2  O   H1  H2  O   H1  H2  O   H1  
H2  O   H1  H2  O   H1  H2  O   H1  H2  O   H1  H2  O   H1  H2  O   H1  H2  O   
H1  H2  O   H1  H2  O   H1  H2  O   H1  H2  O   H1  H2  O   H1  H2  O   H1  H2  
O   H1  H2  O   H1  H2  O   H1  H2  O   H1  H2  O   H1  H2  O   H1  H2  O   H1  
H2  O   H1  H2  O   H1  H2  O   H1  H2  O   H1  H2  O   H1  H2  O   H1  H2  O   
H1  H2  O   H1  H2  O   H1  H2  O   H1  H2  O   H1  H2  O   H1  H2  O   H1  H2  
O   H1  H2  O   H1  H2  O   H1  H2  O   H1  H2  O   H1  H2  O   H1  H2  O   H1  
H2  O   H1  H2  O   H1  H2  O   H1  H2  O   H1  H2  O   H1  H2  O   H1  H2  O   
H1  H2  O   H1  H2  O   H1  H2  O   H1  H2  O   H1  H2  O   H1  H2  O   H1  H2  
O   H1  H2  O   H1  H2  O   H1  H2  O   H1  H2  O   H1  H2  O   H1  H2  O   H1  
H2  O   H1  H2  O   H1  H2  O   H1  H2  O   H1  H2  O   H1  H2  O   H1  H2  O   
H1  H2  O   H1  H2  O   H1  H2  O   H1  H2  O   H1  H2  O   H1  H2  O   H1  H2  
O   H1  H2  O   H1  H2  O   H1  H2  O   H1  H2  O   H1  H2  O   H1  H2  O   H1  
H2  O   H1  H2  O   H1  H2  O   H1  H2  O   H1  H2  O   H1  H2  O   H1  H2  O   
H1  H2  O   H1  H2  O   H1  H2  O   H1  H2  O   H1  H2  O   H1  H2  O   H1  H2  
O   H1  H2  O   H1  H2  O   H1  H2  O   H1  H2  O   H1  H2  O   H1  H2  O   H1  
H2  O   H1  H2  O   H1  H2  O   H1  H2  O   H1  H2  O   H1  H2  O   H1  H2  O   
H1  H2  O   H1  H2  O   H1  H2  O   H1  H2  O   H1  H2  O   H1  H2  O   H1  H2  
O   H1  H2  O   H1  H2  O   H1  H2  O   H1  H2  O   H1  H2  O   H1  H2  O   H1  
H2  O   H1  H2  O   H1  H2  O   H1  H2  O   H1  H2  O   H1  H2  O   H1  H2  O   
H1  H2  O   H1  H2  O   H1  H2  O   H1  H2  O   H1  H2  O   H1  H2  O   H1  H2  
O   H1  H2  O   H1  H2  O   H1  H2  O   H1  H2  O   H1  H2  O   H1  H2  O   H1  
H2  O   H1  H2  O   H1  H2  O   H1  H2  O   H1  H2  O   H1  H2  O   H1  H2  O   
H1  H2  O   H1  H2  O   H1  H2  O   H1  H2  O   H1  H2  O   H1  H2  O   H1  H2  
O   H1  H2  O   H1  H2  O   H1  H2  O   H1  H2  O   H1  H2  O   H1  H2  O   H1  
H2  O   H1  H2  O   H1  H2  O   H1  H2  O   H1  H2  O   H1  H2  O   H1  H2  O   
H1  H2  O   H1  H2  O   H1  H2  O   H1  H2  O   H1  H2  O   H1  H2  O   H1  H2  
O   H1  H2  O   H1  H2  O   H1  H2  O   H1  H2  O   H1  H2  O   H1  H2  O   H1  
H2  O   H1  H2  O   H1  H2  O   H1  H2  O   H1  H2  O   H1  H2  O   H1  H2  O   
H1  H2  O   H1  H2  O   H1  H2  O   H1  H2  O   H1  H2  O   H1  H2  O   H1  H2  
O   H1  H2  O   H1  H2  O   H1  H2  O   H1  H2  O   H1  H2  O   H1  H2  O   H1  
H2  O   H1  H2  O   H1  H2  O   H1  H2  O   H1  H2  O   H1  H2  O   H1  H2  O   
H1  H2  O   H1  H2  O   H1  H2  O   H1  H2  O   H1  H2  O   H1  H2  O   H1  H2  
O   H1  H2  O   H1  H2  O   H1  H2  O   H1  H2  O   H1  H2  O   H1  H2  O   H1  
H2  O   H1  H2  O   H1  H2  O   H1  H2  O   H1  H2  O   H1  H2  O   H1  H2  O   
H1  H2  O   H1  H2  O   H1  H2  O   H1  H2  O   H1  H2  O   H1  H2  O   H1  H2  
O   H1  H2  O   H1  H2  O   H1  H2  O   H1  H2  O   H1  H2  O   H1  H2  O   H1  
H2  O   H1  H2  O   H1  H2  O   H1  H2  O   H1  H2  O   H1  H2  O   H1  H2  O   
H1  H2  O   H1  H2  O   H1  H2  O   H1  H2  O   H1  H2  O   H1  H2  O   H1  H2  
O   H1  H2  O   H1  H2  O   H1  H2  O   H1  H2  O   H1  H2  O   H1  H2  O   H1  
H2  O   H1  H2  O   H1  H2  O   H1  H2  O   H1  H2  O   H1  H2  O   H1  H2  O   
H1  H2  O   H1  H2  O   H1  H2  O   H1  H2  O   H1  H2  O   H1  H2  O   H1  H2  
O   H1  H2  O   H1  H2  O   H1  H2  O   H1  H2  O   H1  H2  O   H1  H2  O   H1  
H2  O   H1  H2  O   H1  H2  O   H1  H2  O   H1  H2  O   H1  H2  O   H1  H2  O   
H1  H2  O   H1  H2  O   H1  H2  O   H1  H2  O   H1  H2  O   H1  H2  O   H1  H2  
O   H1  H2  O   H1  H2  O   H1  H2  O   H1  H2  O   H1  H2  O   H1  H2  O   H1  
H2  O   H1  H2  O   H1  H2  O   H1  H2  O   H1  H2  O   H1  H2  O   H1  H2  O   
H1  H2  O   H1  H2  O   H1  H2  O   H1  H2  O   H1  H2  O   H1  H2  O   H1  H2  
O   H1  H2  O   H1  H2  O   H1  H2  O   H1  H2  O   H1  H2  O   H1  H2  O   H1  
H2  O   H1  H2  O   H1  H2  O   H1  H2  O   H1  H2  O   H1  H2  O   H1  H2  O   
H1  H2  O   H1  H2  O   H1  H2  O   H1  H2  O   H1  H2  O   H1  H2  O   H1  H2  
O   H1  H2  O   H1  H2  O   H1  H2  O   H1  H2  O   H1  H2  O   H1  H2  O   H1  
H2  O   H1  H2  O   H1  H2  O   H1  H2  O   H1  H2  O   H1  H2  O   H1  H2  O   
H1  H2  O   H1  H2  O   H1  H2  O   H1  H2  O   H1  H2  O   H1  H2  O   H1  H2  
O   H1  H2  O   H1  H2  O   H1  H2  O   H1  H2  O   H1  H2  O   H1  H2  O   H1  
H2  O   H1  H2  O   H1  H2  O   H1  H2  O   H1  H2  O   H1  H2  O   H1  H2  O   
H1  H2  O   H1  H2  O   H1  H2  O   H1  H2  O   H1  H2  O   H1  H2  O   H1  H2  
O   H1  H2  O   H1  H2  O   H1  H2  O   H1  H2  O   H1  H2  O   H1  H2  O   H1  
H2  O   H1  H2  O   H1  H2  O   H1  H2  O   H1  H2  O   H1  H2  O   H1  H2  O   
H1  H2  O   H1  H2  O   H1  H2  O   H1  H2  O   H1  H2  O   H1  H2  O   H1  H2  
O   H1  H2  O   H1  H2  O   H1  H2  O   H1  H2  O   H1  H2  O   H1  H2  O   H1  
H2  O   H1  H2  O   H1  H2  O   H1  H2  O   H1  H2  O   H1  H2  O   H1  H2  O   
H1  H2  O   H1  H2  O   H1  H2  O   H1  H2  O   H1  H2  O   H1  H2  O   H1  H2  
O   H1  H2  O   H1  H2  O   H1  H2  O   H1  H2  O   H1  H2  O   H1  H2  O   H1  
H2  O   H1  H2  O   H1  H2  O   H1  H2  O   H1  H2  O   H1  H2  O   H1  H2  O   
H1  H2  O   H1  H2  O   H1  H2  O   H1  H2  O   H1  H2  O   H1  H2  O   H1  H2  
O   H1  H2  O   H1  H2  O   H1  H2  O   H1  H2  O   H1  H2  O   H1  H2  O   H1  
H2  O   H1  H2  O   H1  H2  O   H1  H2  O   H1  H2  O   H1  H2  O   H1  H2  O   
H1  H2  O   H1  H2  O   H1  H2  O   H1  H2  O   H1  H2  O   H1  H2  O   H1  H2  
O   H1  H2  O   H1  H2  O   H1  H2  O   H1  H2  O   H1  H2  O   H1  H2  O   H1  
H2  O   H1  H2  O   H1  H2  O   H1  H2  O   H1  H2  O   H1  H2  O   H1  H2  O   
H1  H2  O   H1  H2  O   H1  H2  O   H1  H2  O   H1  H2  O   H1  H2  O   H1  H2  
O   H1  H2  O   H1  H2  O   H1  H2  O   H1  H2  O   H1  H2  O   H1  H2  O   H1  
H2  O   H1  H2  O   H1  H2  O   H1  H2  O   H1  H2  O   H1  H2  O   H1  H2  O   
H1  H2  O   H1  H2  O   H1  H2  O   H1  H2  O   H1  H2  O   H1  H2  O   H1  H2  
O   H1  H2  O   H1  H2  O   H1  H2  O   H1  H2  O   H1  H2  O   H1  H2  O   H1  
H2  O   H1  H2  O   H1  H2  O   H1  H2  O   H1  H2  O   H1  H2  O   H1  H2  O   
H1  H2  O   H1  H2  O   H1  H2  O   H1  H2  O   H1  H2  O   H1  H2  O   H1  H2  
O   H1  H2  O   H1  H2  O   H1  H2  O   H1  H2  O   H1  H2  O   H1  H2  O   H1  
H2  O   H1  H2  O   H1  H2  O   H1  H2  O   H1  H2  O   H1  H2  O   H1  H2  O   
H1  H2  O   H1  H2  O   H1  H2  O   H1  H2  O   H1  H2  O   H1  H2  O   H1  H2  
O   H1  H2  O   H1  H2  O   H1  H2  O   H1  H2  O   H1  H2  O   H1  H2  O   H1  
H2  O   H1  H2  O   H1  H2  O   H1  H2  O   H1  H2  O   H1  H2  O   H1  H2  O   
H1  H2  O   H1  H2  O   H1  H2  O   H1  H2  O   H1  H2  O   H1  H2  O   H1  H2  
O   H1  H2  O   H1  H2  O   H1  H2  O   H1  H2  O   H1  H2  O   H1  H2  O   H1  
H2  O   H1  H2  O   H1  H2  O   H1  H2  O   H1  H2  O   H1  H2  O   H1  H2  O   
H1  H2  O   H1  H2  O   H1  H2  O   H1  H2  O   H1  H2  O   H1  H2  O   H1  H2  
O   H1  H2  O   H1  H2  O   H1  H2  O   H1  H2  O   H1  H2  O   H1  H2  O   H1  
H2  O   H1  H2  O   H1  H2  O   H1  H2  O   H1  H2  O   H1  H2  O   H1  H2  O   
H1  H2  O   H1  H2  O   H1  H2  O   H1  H2  O   H1  H2  O   H1  H2  O   H1  H2  
O   H1  H2  O   H1  H2  O   H1  H2  O   H1  H2  O   H1  H2  O   H1  H2  O   H1  
H2  O   H1  H2  O   H1  H2  O   H1  H2  O   H1  H2  O   H1  H2  O   H1  H2  O   
H1  H2  O   H1  H2  O   H1  H2  O   H1  H2  O   H1  H2  O   H1  H2  O   H1  H2  
O   H1  H2  O   H1  H2  O   H1  H2  O   H1  H2  O   H1  H2  O   H1  H2  O   H1  
H2  O   H1  H2  O   H1  H2  O   H1  H2  O   H1  H2  O   H1  H2  O   H1  H2  O   
H1  H2  O   H1  H2  O   H1  H2  O   H1  H2  O   H1  H2  O   H1  H2  O   H1  H2  
O   H1  H2  O   H1  H2  O   H1  H2  O   H1  H2  O   H1  H2  O   H1  H2  O   H1  
H2  O   H1  H2  O   H1  H2  O   H1  H2  O   H1  H2  O   H1  H2  O   H1  H2  O   
H1  H2  O   H1  H2  O   H1  H2  O   H1  H2  O   H1  H2  O   H1  H2  O   H1  H2  
O   H1  H2  O   H1  H2  O   H1  H2  O   H1  H2  O   H1  H2  O   H1  H2  O   H1  
H2  O   H1  H2  O   H1  H2  O   H1  H2  O   H1  H2  O   H1  H2  O   H1  H2  O   
H1  H2  O   H1  H2  O   H1  H2  O   H1  H2  O   H1  H2  O   H1  H2  O   H1  H2  
O   H1  H2  O   H1  H2  O   H1  H2  O   H1  H2  O   H1  H2  O   H1  H2  O   H1  
H2  O   H1  H2  O   H1  H2  O   H1  H2  O   H1  H2  O   H1  H2  O   H1  H2  O   
H1  H2  O   H1  H2  O   H1  H2  O   H1  H2  O   H1  H2  O   H1  H2  O   H1  H2  
O   H1  H2  O   H1  H2  O   H1  H2  O   H1  H2  O   H1  H2  O   H1  H2  O   H1  
H2  O   H1  H2  O   H1  H2  O   H1  H2  O   H1  H2  O   H1  H2  O   H1  H2  O   
H1  H2  O   H1  H2  O   H1  H2  O   H1  H2  O   H1  H2  O   H1  H2  O   H1  H2  
O   H1  H2  O   H1  H2  O   H1  H2  O   H1  H2  O   H1  H2  O   H1  H2  O   H1  
H2  O   H1  H2  O   H1  H2  O   H1  H2  O   H1  H2  O   H1  H2  O   H1  H2  O   
H1  H2  O   H1  H2  O   H1  H2  O   H1  H2  O   H1  H2  O   H1  H2  O   H1  H2  
O   H1  H2  O   H1  H2  O   H1  H2  O   H1  H2  O   H1  H2  O   H1  H2  O   H1  
H2  O   H1  H2  O   H1  H2  O   H1  H2  O   H1  H2  O   H1  H2  O   H1  H2  O   
H1  H2  O   H1  H2  O   H1  H2  O   H1  H2  O   H1  H2  O   H1  H2  O   H1  H2  
O   H1  H2  O   H1  H2  O   H1  H2  O   H1  H2  O   H1  H2  O   H1  H2  O   H1  
H2  O   H1  H2  O   H1  H2  O   H1  H2  O   H1  H2  O   H1  H2  O   H1  H2  O   
H1  H2  O   H1  H2  O   H1  H2  O   H1  H2  O   H1  H2  O   H1  H2  O   H1  H2  
O   H1  H2  O   H1  H2  O   H1  H2  O   H1  H2  O   H1  H2  O   H1  H2  O   H1  
H2  O   H1  H2  O   H1  H2  O   H1  H2  O   H1  H2  O   H1  H2  O   H1  H2  O   
H1  H2  O   H1  H2  O   H1  H2  O   H1  H2  O   H1  H2  O   H1  H2  O   H1  H2  
O   H1  H2  O   H1  H2  O   H1  H2  O   H1  H2  O   H1  H2  O   H1  H2  O   H1  
H2  O   H1  H2  O   H1  H2  O   H1  H2  O   H1  H2  O   H1  H2  O   H1  H2  O   
H1  H2  O   H1  H2  O   H1  H2  O   H1  H2  O   H1  H2  O   H1  H2  O   H1  H2  
O   H1  H2  O   H1  H2  O   H1  H2  O   H1  H2  O   H1  H2  O   H1  H2  O   H1  
H2  O   H1  H2  O   H1  H2  O   H1  H2  O   H1  H2  O   H1  H2  O   H1  H2  O   
H1  H2  O   H1  H2  O   H1  H2  O   H1  H2  O   H1  H2  O   H1  H2  O   H1  H2  
O   H1  H2  O   H1  H2  O   H1  H2  O   H1  H2  O   H1  H2  O   H1  H2  O   H1  
H2  O   H1  H2  O   H1  H2  O   H1  H2  O   H1  H2  O   H1  H2  O   H1  H2  O   
H1  H2  O   H1  H2  O   H1  H2  O   H1  H2  O   H1  H2  O   H1  H2  O   H1  H2  
O   H1  H2  O   H1  H2  O   H1  H2  O   H1  H2  O   H1  H2  O   H1  H2  O   H1  
H2  O   H1  H2  O   H1  H2  O   H1  H2  O   H1  H2  O   H1  H2  O   H1  H2  O   
H1  H2  O   H1  H2  O   H1  H2  O   H1  H2  O   H1  H2  O   H1  H2  O   H1  H2  
O   H1  H2  O   H1  H2  O   H1  H2  O   H1  H2  O   H1  H2  O   H1  H2  O   H1  
H2  O   H1  H2  O   H1  H2  O   H1  H2  O   H1  H2  O   H1  H2  O   H1  H2  O   
H1  H2  O   H1  H2  O   H1  H2  O   H1  H2  O   H1  H2  O   H1  H2  O   H1  H2  
O   H1  H2  O   H1  H2  O   H1  H2  O   H1  H2  O   H1  H2  O   H1  H2  O   H1  
H2  O   H1  H2  O   H1  H2  O   H1  H2  O   H1  H2  O   H1  H2  O   H1  H2  O   
H1  H2  O   H1  H2  O   H1  H2  O   H1  H2  O   H1  H2  O   H1  H2  O   H1  H2  
O   H1  H2  O   H1  H2  O   H1  H2  O   H1  H2  O   H1  H2  O   H1  H2  O   H1  
H2  O   H1  H2  O   H1  H2  O   H1  H2  O   H1  H2  O   H1  H2  O   H1  H2  O   
H1  H2  O   H1  H2  O   H1  H2  O   H1  H2  O   H1  H2  O   H1  H2  O   H1  H2  
O   H1  H2  O   H1  H2  O   H1  H2  O   H1  H2  O   H1  H2  O   H1  H2  O   H1  
H2  O   H1  H2  O   H1  H2  O   H1  H2  O   H1  H2  O   H1  H2  O   H1  H2  O   
H1  H2  O   H1  H2  O   H1  H2  O   H1  H2  O   H1  H2  O   H1  H2  O   H1  H2  
O   H1  H2  O   H1  H2  O   H1  H2  O   H1  H2  O   H1  H2  O   H1  H2  O   H1  
H2  O   H1  H2  O   H1  H2  O   H1  H2  O   H1  H2  O   H1  H2  O   H1  H2  O   
H1  H2  O   H1  H2  O   H1  H2  O   H1  H2  O   H1  H2  O   H1  H2  O   H1  H2  
O   H1  H2  O   H1  H2  O   H1  H2  O   H1  H2  O   H1  H2  O   H1  H2  O   H1  
H2  O   H1  H2  O   H1  H2  O   H1  H2  O   H1  H2  O   H1  H2  O   H1  H2  O   
H1  H2  O   H1  H2  O   H1  H2  O   H1  H2  O   H1  H2  O   H1  H2  O   H1  H2  
O   H1  H2  O   H1  H2  O   H1  H2  O   H1  H2  O   H1  H2  O   H1  H2  O   H1  
H2  O   H1  H2  O   H1  H2  O   H1  H2  O   H1  H2  O   H1  H2  O   H1  H2  O   
H1  H2  O   H1  H2  O   H1  H2  O   H1  H2  O   H1  H2  O   H1  H2  O   H1  H2  
O   H1  H2  O   H1  H2  O   H1  H2  O   H1  H2  O   H1  H2  O   H1  H2  O   H1  
H2  O   H1  H2  O   H1  H2  O   H1  H2  O   H1  H2  O   H1  H2  O   H1  H2  O   
H1  H2  O   H1  H2  O   H1  H2  O   H1  H2  O   H1  H2  O   H1  H2  O   H1  H2  
O   H1  H2  O   H1  H2  O   H1  H2  O   H1  H2  O   H1  H2  O   H1  H2  O   H1  
H2  O   H1  H2  O   H1  H2  O   H1  H2  O   H1  H2  O   H1  H2  O   H1  H2  O   
H1  H2  O   H1  H2  O   H1  H2  O   H1  H2  O   H1  H2  O   H1  H2  O   H1  H2  
O   H1  H2  O   H1  H2  O   H1  H2  O   H1  H2  O   H1  H2  O   H1  H2  O   H1  
H2  O   H1  H2  O   H1  H2  O   H1  H2  O   H1  H2  O   H1  H2  O   H1  H2  O   
H1  H2  O   H1  H2  O   H1  H2  O   H1  H2  O   H1  H2  O   H1  H2  O   H1  H2  
O   H1  H2  O   H1  H2  O   H1  H2  O   H1  H2  O   H1  H2  O   H1  H2  O   H1  
H2  O   H1  H2  O   H1  H2  O   H1  H2  O   H1  H2  O   H1  H2  O   H1  H2  O   
H1  H2  O   H1  H2  O   H1  H2  O   H1  H2  O   H1  H2  O   H1  H2  O   H1  H2  
O   H1  H2  O   H1  H2  O   H1  H2  O   H1  H2  O   H1  H2  O   H1  H2  O   H1  
H2  O   H1  H2  O   H1  H2  O   H1  H2  O   H1  H2  O   H1  H2  O   H1  H2  O   
H1  H2  O   H1  H2  O   H1  H2  O   H1  H2  O   H1  H2  O   H1  H2  O   H1  H2  
O   H1  H2  O   H1  H2  O   H1  H2  O   H1  H2  O   H1  H2  O   H1  H2  O   H1  
H2  O   H1  H2  O   H1  H2  O   H1  H2  O   H1  H2  O   H1  H2  O   H1  H2  O   
H1  H2  O   H1  H2  O   H1  H2  O   H1  H2  O   H1  H2  O   H1  H2  O   H1  H2  
O   H1  H2  O   H1  H2  O   H1  H2  O   H1  H2  O   H1  H2  O   H1  H2  O   H1  
H2  O   H1  H2  O   H1  H2  O   H1  H2  O   H1  H2  O   H1  H2  O   H1  H2  O   
H1  H2  O   H1  H2  O   H1  H2  O   H1  H2  O   H1  H2  O   H1  H2  O   H1  H2  
O   H1  H2  O   H1  H2  O   H1  H2  O   H1  H2  O   H1  H2  O   H1  H2  O   H1  
H2  O   H1  H2  O   H1  H2  O   H1  H2  O   H1  H2  O   H1  H2  O   H1  H2  O   
H1  H2  O   H1  H2  O   H1  H2  O   H1  H2  O   H1  H2  O   H1  H2  O   H1  H2  
O   H1  H2  O   H1  H2  O   H1  H2  O   H1  H2  O   H1  H2  O   H1  H2  O   H1  
H2  O   H1  H2  O   H1  H2  O   H1  H2  O   H1  H2  O   H1  H2  O   H1  H2  O   
H1  H2  O   H1  H2  O   H1  H2  O   H1  H2  O   H1  H2  O   H1  H2  O   H1  H2  
O   H1  H2  O   H1  H2  O   H1  H2  O   H1  H2  O   H1  H2  O   H1  H2  O   H1  
H2  O   H1  H2  O   H1  H2  O   H1  H2  O   H1  H2  O   H1  H2  O   H1  H2  O   
H1  H2  O   H1  H2  O   H1  H2  O   H1  H2  O   H1  H2  O   H1  H2  O   H1  H2  
O   H1  H2  O   H1  H2  O   H1  H2  O   H1  H2  O   H1  H2  O   H1  H2  O   H1  
H2  O   H1  H2  O   H1  H2  O   H1  H2  O   H1  H2  O   H1  H2  O   H1  H2  O   
H1  H2  O   H1  H2  O   H1  H2  O   H1  H2  O   H1  H2  O   H1  H2  O   H1  H2  
O   H1  H2  O   H1  H2  O   H1  H2  O   H1  H2  O   H1  H2  O   H1  H2  O   H1  
H2  O   H1  H2  O   H1  H2  O   H1  H2  O   H1  H2  O   H1  H2  O   H1  H2  O   
H1  H2  O   H1  H2  O   H1  H2  O   H1  H2  O   H1  H2  O   H1  H2  O   H1  H2  
O   H1  H2  O   H1  H2  O   H1  H2  O   H1  H2  O   H1  H2  O   H1  H2  O   H1  
H2  O   H1  H2  O   H1  H2  O   H1  H2  O   H1  H2  O   H1  H2  O   H1  H2  O   
H1  H2  O   H1  H2  O   H1  H2  O   H1  H2  O   H1  H2  O   H1  H2  O   H1  H2  
O   H1  H2  O   H1  H2  O   H1  H2  O   H1  H2  O   H1  H2  O   H1  H2  O   H1  
H2  O   H1  H2  O   H1  H2  O   H1  H2  O   H1  H2  O   H1  H2  O   H1  H2  O   
H1  H2  O   H1  H2  O   H1  H2  O   H1  H2  O   H1  H2  O   H1  H2  O   H1  H2  
O   H1  H2  O   H1  H2  O   H1  H2  O   H1  H2  O   H1  H2  O   H1  H2  O   H1  
H2  O   H1  H2  O   H1  H2  O   H1  H2  O   H1  H2  O   H1  H2  O   H1  H2  O   
H1  H2  O   H1  H2  O   H1  H2  O   H1  H2  O   H1  H2  O   H1  H2  O   H1  H2  
O   H1  H2  O   H1  H2  O   H1  H2  O   H1  H2  O   H1  H2  O   H1  H2  O   H1  
H2  O   H1  H2  O   H1  H2  O   H1  H2  O   H1  H2  O   H1  H2  O   H1  H2  O   
H1  H2  O   H1  H2  O   H1  H2  O   H1  H2  O   H1  H2  O   H1  H2  O   H1  H2  
O   H1  H2  O   H1  H2  O   H1  H2  O   H1  H2  O   H1  H2  O   H1  H2  O   H1  
H2  O   H1  H2  O   H1  H2  O   H1  H2  O   H1  H2  O   H1  H2  O   H1  H2  O   
H1  H2  O   H1  H2  O   H1  H2  O   H1  H2  O   H1  H2  O   H1  H2  O   H1  H2  
O   H1  H2  O   H1  H2  O   H1  H2  O   H1  H2  O   H1  H2  O   H1  H2  O   H1  
H2  O   H1  H2  O   H1  H2  O   H1  H2  O   H1  H2  O   H1  H2  O   H1  H2  O   
H1  H2  O   H1  H2  O   H1  H2  O   H1  H2  O   H1  H2  O   H1  H2  O   H1  H2  
O   H1  H2  O   H1  H2  O   H1  H2  O   H1  H2  O   H1  H2  O   H1  H2  O   H1  
H2  O   H1  H2  O   H1  H2  O   H1  H2  O   H1  H2  O   H1  H2  O   H1  H2  O   
H1  H2  O   H1  H2  O   H1  H2  O   H1  H2  O   H1  H2  O   H1  H2  O   H1  H2  
O   H1  H2  O   H1  H2  O   H1  H2  O   H1  H2  O   H1  H2  O   H1  H2  O   H1  
H2  O   H1  H2  O   H1  H2  O   H1  H2  O   H1  H2  O   H1  H2  O   H1  H2  O   
H1  H2  O   H1  H2  O   H1  H2  O   H1  H2  O   H1  H2  O   H1  H2  O   H1  H2  
O   H1  H2  O   H1  H2  O   H1  H2  O   H1  H2  O   H1  H2  O   H1  H2  O   H1  
H2  O   H1  H2  O   H1  H2  O   H1  H2  O   H1  H2  O   H1  H2  O   H1  H2  O   
H1  H2  O   H1  H2  O   H1  H2  O   H1  H2  O   H1  H2  O   H1  H2  O   H1  H2  
O   H1  H2  O   H1  H2  O   H1  H2  O   H1  H2  O   H1  H2  O   H1  H2  O   H1  
H2  O   H1  H2  O   H1  H2  O   H1  H2  O   H1  H2  O   H1  H2  O   H1  H2  O   
H1  H2  O   H1  H2  O   H1  H2  O   H1  H2  O   H1  H2  O   H1  H2  O   H1  H2  
O   H1  H2  O   H1  H2  O   H1  H2  O   H1  H2  O   H1  H2  O   H1  H2  O   H1  
H2  O   H1  H2  O   H1  H2  O   H1  H2  O   H1  H2  O   H1  H2  O   H1  H2  O   
H1  H2  O   H1  H2  O   H1  H2  O   H1  H2  O   H1  H2  O   H1  H2  O   H1  H2  
O   H1  H2  O   H1  H2  O   H1  H2  O   H1  H2  O   H1  H2  O   H1  H2  O   H1  
H2  O   H1  H2  O   H1  H2  O   H1  H2  O   H1  H2  O   H1  H2  O   H1  H2  O   
H1  H2  O   H1  H2  O   H1  H2  O   H1  H2  O   H1  H2  O   H1  H2  O   H1  H2  
O   H1  H2  O   H1  H2  O   H1  H2  O   H1  H2  O   H1  H2  O   H1  H2  O   H1  
H2  O   H1  H2  O   H1  H2  O   H1  H2  O   H1  H2  O   H1  H2  O   H1  H2  O   
H1  H2  O   H1  H2  O   H1  H2  O   H1  H2  O   H1  H2  O   H1  H2  O   H1  H2  
O   H1  H2  O   H1  H2  O   H1  H2  O   H1  H2  O   H1  H2  O   H1  H2  O   H1  
H2  O   H1  H2  O   H1  H2  O   H1  H2  O   H1  H2  O   H1  H2  O   H1  H2  O   
H1  H2  O   H1  H2  O   H1  H2  O   H1  H2  O   H1  H2  O   H1  H2  O   H1  H2  
O   H1  H2  O   H1  H2  O   H1  H2  O   H1  H2  O   H1  H2  O   H1  H2  O   H1  
H2  O   H1  H2  O   H1  H2  O   H1  H2  O   H1  H2  O   H1  H2  O   H1  H2  O   
H1  H2  O   H1  H2  O   H1  H2  O   H1  H2  O   H1  H2  O   H1  H2  O   H1  H2  
O   H1  H2  O   H1  H2  O   H1  H2  O   H1  H2  O   H1  H2  O   H1  H2  O   H1  
H2  O   H1  H2  O   H1  H2  O   H1  H2  O   H1  H2  O   H1  H2  O   H1  H2  O   
H1  H2  O   H1  H2  O   H1  H2  O   H1  H2  O   H1  H2  O   H1  H2  O   H1  H2  
O   H1  H2  O   H1  H2  O   H1  H2  O   H1  H2  O   H1  H2  O   H1  H2  O   H1  
H2  O   H1  H2  O   H1  H2  O   H1  H2  O   H1  H2  O   H1  H2  O   H1  H2  O   
H1  H2  O   H1  H2  O   H1  H2  O   H1  H2  O   H1  H2  O   H1  H2  O   H1  H2  
O   H1  H2  O   H1  H2  O   H1  H2  O   H1  H2  O   H1  H2  O   H1  H2  O   H1  
H2  O   H1  H2  O   H1  H2  O   H1  H2  O   H1  H2  O   H1  H2  O   H1  H2  O   
H1  H2  O   H1  H2  O   H1  H2  O   H1  H2  O   H1  H2  O   H1  H2  O   H1  H2  
O   H1  H2  O   H1  H2  O   H1  H2  O   H1  H2  O   H1  H2  O   H1  H2  O   H1  
H2  O   H1  H2  O   H1  H2  O   H1  H2  O   H1  H2  O   H1  H2  O   H1  H2  O   
H1  H2  O   H1  H2  O   H1  H2  O   H1  H2  O   H1  H2  O   H1  H2  O   H1  H2  
O   H1  H2  O   H1  H2  O   H1  H2  O   H1  H2  O   H1  H2  O   H1  H2  O   H1  
H2  O   H1  H2  O   H1  H2  O   H1  H2  O   H1  H2  O   H1  H2  O   H1  H2  O   
H1  H2  O   H1  H2  O   H1  H2  O   H1  H2  O   H1  H2  O   H1  H2  O   H1  H2  
O   H1  H2  O   H1  H2  O   H1  H2  O   H1  H2  O   H1  H2  O   H1  H2  O   H1  
H2  O   H1  H2  O   H1  H2  O   H1  H2  O   H1  H2  O   H1  H2  O   H1  H2  O   
H1  H2  O   H1  H2  O   H1  H2  O   H1  H2  O   H1  H2  O   H1  H2  O   H1  H2  
O   H1  H2  O   H1  H2  O   H1  H2  O   H1  H2  O   H1  H2  O   H1  H2  O   H1  
H2  O   H1  H2  O   H1  H2  O   H1  H2  O   H1  H2  O   H1  H2  O   H1  H2  O   
H1  H2  O   H1  H2  O   H1  H2  O   H1  H2  O   H1  H2  O   H1  H2  O   H1  H2  
O   H1  H2  O   H1  H2  O   H1  H2  O   H1  H2  O   H1  H2  O   H1  H2  O   H1  
H2  O   H1  H2  O   H1  H2  O   H1  H2  O   H1  H2  O   H1  H2  O   H1  H2  O   
H1  H2  O   H1  H2  O   H1  H2  O   H1  H2  O   H1  H2  O   H1  H2  O   H1  H2  
O   H1  H2  O   H1  H2  O   H1  H2  O   H1  H2  O   H1  H2  O   H1  H2  O   H1  
H2  O   H1  H2  O   H1  H2  O   H1  H2  O   H1  H2  O   H1  H2  O   H1  H2  O   
H1  H2  O   H1  H2  O   H1  H2  O   H1  H2  O   H1  H2  O   H1  H2  O   H1  H2  
O   H1  H2  O   H1  H2  O   H1  H2  O   H1  H2  O   H1  H2  O   H1  H2  O   H1  
H2  O   H1  H2  O   H1  H2  O   H1  H2  O   H1  H2  O   H1  H2  O   H1  H2  O   
H1  H2  O   H1  H2  O   H1  H2  O   H1  H2  O   H1  H2  O   H1  H2  O   H1  H2  
O   H1  H2  O   H1  H2  O   H1  H2  O   H1  H2  O   H1  H2  O   H1  H2  O   H1  
H2  O   H1  H2  O   H1  H2  O   H1  H2  O   H1  H2  O   H1  H2  O   H1  H2  O   
H1  H2  O   H1  H2  O   H1  H2  O   H1  H2  O   H1  H2  O   H1  H2  O   H1  H2  
O   H1  H2  O   H1  H2  O   H1  H2  O   H1  H2  O   H1  H2  O   H1  H2  O   H1  
H2  O   H1  H2  O   H1  H2  O   H1  H2  O   H1  H2  O   H1  H2  O   H1  H2  O   
H1  H2  O   H1  H2  O   H1  H2  O   H1  H2  O   H1  H2  O   H1  H2  O   H1  H2  
O   H1  H2  O   H1  H2  O   H1  H2  O   H1  H2  O   H1  H2  O   H1  H2  O   H1  
H2  O   H1  H2  O   H1  H2  O   H1  H2  O   H1  H2  O   H1  H2  O   H1  H2  O   
H1  H2  O   H1  H2  O   H1  H2  O   H1  H2  O   H1  H2  O   H1  H2  O   H1  H2  
O   H1  H2  O   H1  H2  O   H1  H2  O   H1  H2  O   H1  H2  O   H1  H2  O   H1  
H2  O   H1  H2  O   H1  H2  O   H1  H2  O   H1  H2  O   H1  H2  O   H1  H2  O   
H1  H2  O   H1  H2  O   H1  H2  O   H1  H2  O   H1  H2  O   H1  H2  O   H1  H2  
O   H1  H2  O   H1  H2  O   H1  H2  O   H1  H2  O   H1  H2  O   H1  H2  O   H1  
H2  O   H1  H2  O   H1  H2  O   H1  H2  O   H1  H2  O   H1  H2  O   H1  H2  O   
H1  H2  O   H1  H2  O   H1  H2  O   H1  H2  O   H1  H2  O   H1  H2  O   H1  H2  
O   H1  H2  O   H1  H2  O   H1  H2  O   H1  H2  O   H1  H2  O   H1  H2  O   H1  
H2  O   H1  H2  O   H1  H2  O   H1  H2  O   H1  H2  O   H1  H2  O   H1  H2  O   
H1  H2  O   H1  H2  O   H1  H2  O   H1  H2  O   H1  H2  O   H1  H2  O   H1  H2  
O   H1  H2  O   H1  H2  O   H1  H2  O   H1  H2  O   H1  H2  O   H1  H2  O   H1  
H2  O   H1  H2  O   H1  H2  O   H1  H2  O   H1  H2  O   H1  H2  O   H1  H2  O   
H1  H2  O   H1  H2  O   H1  H2  O   H1  H2  O   H1  H2  O   H1  H2  O   H1  H2  
O   H1  H2  O   H1  H2  O   H1  H2  O   H1  H2  O   H1  H2  O   H1  H2  O   H1  
H2  O   H1  H2  O   H1  H2  O   H1  H2  O   H1  H2  O   H1  H2  O   H1  H2  O   
H1  H2  O   H1  H2  O   H1  H2  O   H1  H2  O   H1  H2  O   H1  H2  O   H1  H2  
O   H1  H2  O   H1  H2  O   H1  H2  O   H1  H2  O   H1  H2  O   H1  H2  O   H1  
H2  O   H1  H2  O   H1  H2  O   H1  H2  O   H1  H2  O   H1  H2  O   H1  H2  O   
H1  H2  O   H1  H2  O   H1  H2  O   H1  H2  O   H1  H2  O   H1  H2  O   H1  H2  
O   H1  H2  O   H1  H2  O   H1  H2  O   H1  H2  O   H1  H2  O   H1  H2  O   H1  
H2  O   H1  H2  O   H1  H2  O   H1  H2  O   H1  H2  O   H1  H2  O   H1  H2  O   
H1  H2  O   H1  H2  O   H1  H2  O   H1  H2  O   H1  H2  O   H1  H2  O   H1  H2  
O   H1  H2  O   H1  H2  O   H1  H2  O   H1  H2  O   H1  H2  O   H1  H2  O   H1  
H2  O   H1  H2  O   H1  H2  O   H1  H2  O   H1  H2  O   H1  H2  O   H1  H2  O   
H1  H2  O   H1  H2  O   H1  H2  O   H1  H2  O   H1  H2  O   H1  H2  O   H1  H2  
O   H1  H2  O   H1  H2  O   H1  H2  O   H1  H2  O   H1  H2  O   H1  H2  O   H1  
H2  O   H1  H2  O   H1  H2  O   H1  H2  O   H1  H2  O   H1  H2  O   H1  H2  O   
H1  H2  O   H1  H2  O   H1  H2  O   H1  H2  O   H1  H2  O   H1  H2  O   H1  H2  
O   H1  H2  O   H1  H2  O   H1  H2  O   H1  H2  O   H1  H2  O   H1  H2  O   H1  
H2  O   H1  H2  O   H1  H2  O   H1  H2  O   H1  H2  O   H1  H2  O   H1  H2  O   
H1  H2  O   H1  H2  O   H1  H2  O   H1  H2  O   H1  H2  O   H1  H2  O   H1  H2  
O   H1  H2  O   H1  H2  O   H1  H2  O   H1  H2  O   H1  H2  O   H1  H2  O   H1  
H2  O   H1  H2  O   H1  H2  O   H1  H2  O   H1  H2  O   H1  H2  O   H1  H2  O   
H1  H2  O   H1  H2  O   H1  H2  O   H1  H2  O   H1  H2  O   H1  H2  O   H1  H2  
O   H1  H2  O   H1  H2  O   H1  H2  O   H1  H2  O   H1  H2  O   H1  H2  O   H1  
H2  O   H1  H2  O   H1  H2  O   H1  H2  O   H1  H2  O   H1  H2  O   H1  H2  O   
H1  H2  O   H1  H2  O   H1  H2  O   H1  H2  O   H1  H2  O   H1  H2  O   H1  H2  
O   H1  H2  O   H1  H2  O   H1  H2  O   H1  H2  O   H1  H2  O   H1  H2  O   H1  
H2  O   H1  H2  O   H1  H2  O   H1  H2  O   H1  H2  O   H1  H2  O   H1  H2  O   
H1  H2  O   H1  H2  O   H1  H2  O   H1  H2  O   H1  H2  O   H1  H2  O   H1  H2  
O   H1  H2  O   H1  H2  O   H1  H2  O   H1  H2  O   H1  H2  O   H1  H2  O   H1  
H2  O   H1  H2  O   H1  H2  O   H1  H2  O   H1  H2  O   H1  H2  O   H1  H2  O   
H1  H2  O   H1  H2  O   H1  H2  O   H1  H2  O   H1  H2  O   H1  H2  O   H1  H2  
O   H1  H2  O   H1  H2  O   H1  H2  O   H1  H2  O   H1  H2  O   H1  H2  O   H1  
H2  O   H1  H2  O   H1  H2  O   H1  H2  O   H1  H2  O   H1  H2  O   H1  H2  O   
H1  H2  O   H1  H2  O   H1  H2  O   H1  H2  O   H1  H2  O   H1  H2  O   H1  H2  
O   H1  H2  O   H1  H2  O   H1  H2  O   H1  H2  O   H1  H2  O   H1  H2  O   H1  
H2  O   H1  H2  O   H1  H2  O   H1  H2  O   H1  H2  O   H1  H2  O   H1  H2  O   
H1  H2  O   H1  H2  O   H1  H2  O   H1  H2  O   H1  H2  O   H1  H2  O   H1  H2  
O   H1  H2  O   H1  H2  O   H1  H2  O   H1  H2  O   H1  H2  O   H1  H2  O   H1  
H2  O   H1  H2  O   H1  H2  O   H1  H2  O   H1  H2  O   H1  H2  O   H1  H2  O   
H1  H2  O   H1  H2  O   H1  H2  O   H1  H2  O   H1  H2  O   H1  H2  O   H1  H2  
O   H1  H2  O   H1  H2  O   H1  H2  O   H1  H2  O   H1  H2  O   H1  H2  O   H1  
H2  O   H1  H2  O   H1  H2  O   H1  H2  O   H1  H2  O   H1  H2  O   H1  H2  O   
H1  H2  O   H1  H2  O   H1  H2  O   H1  H2  O   H1  H2  O   H1  H2  O   H1  H2  
O   H1  H2  O   H1  H2  O   H1  H2  O   H1  H2  O   H1  H2  O   H1  H2  O   H1  
H2  O   H1  H2  O   H1  H2  O   H1  H2  O   H1  H2  O   H1  H2  O   H1  H2  O   
H1  H2  O   H1  H2  O   H1  H2  O   H1  H2  O   H1  H2  O   H1  H2  O   H1  H2  
O   H1  H2  O   H1  H2  O   H1  H2  O   H1  H2  O   H1  H2  O   H1  H2  O   H1  
H2  O   H1  H2  O   H1  H2  O   H1  H2  O   H1  H2  O   H1  H2  O   H1  H2  O   
H1  H2  O   H1  H2  O   H1  H2  O   H1  H2  O   H1  H2  O   H1  H2  O   H1  H2  
O   H1  H2  O   H1  H2  O   H1  H2  O   H1  H2  O   H1  H2  O   H1  H2  O   H1  
H2  O   H1  H2  O   H1  H2  O   H1  H2  O   H1  H2  O   H1  H2  O   H1  H2  O   
H1  H2  O   H1  H2  O   H1  H2  O   H1  H2  O   H1  H2  O   H1  H2  O   H1  H2  
O   H1  H2  O   H1  H2  O   H1  H2  O   H1  H2  O   H1  H2  O   H1  H2  O   H1  
H2  O   H1  H2  O   H1  H2  O   H1  H2  O   H1  H2  O   H1  H2  O   H1  H2  O   
H1  H2  O   H1  H2  O   H1  H2  O   H1  H2  O   H1  H2  O   H1  H2  O   H1  H2  
O   H1  H2  O   H1  H2  O   H1  H2  O   H1  H2  O   H1  H2  O   H1  H2  O   H1  
H2  O   H1  H2  O   H1  H2  O   H1  H2  O   H1  H2  O   H1  H2  O   H1  H2  O   
H1  H2  O   H1  H2  O   H1  H2  O   H1  H2  O   H1  H2  O   H1  H2  O   H1  H2  
O   H1  H2  O   H1  H2  O   H1  H2  O   H1  H2  O   H1  H2  O   H1  H2  O   H1  
H2  O   H1  H2  O   H1  H2  O   H1  H2  O   H1  H2  O   H1  H2  O   H1  H2  O   
H1  H2  O   H1  H2  O   H1  H2  O   H1  H2  O   H1  H2  O   H1  H2  O   H1  H2  
O   H1  H2  O   H1  H2  O   H1  H2  O   H1  H2  O   H1  H2  O   H1  H2  O   H1  
H2  O   H1  H2  O   H1  H2  O   H1  H2  O   H1  H2  O   H1  H2  O   H1  H2  O   
H1  H2  O   H1  H2  O   H1  H2  O   H1  H2  O   H1  H2  O   H1  H2  O   H1  H2  
O   H1  H2  O   H1  H2  O   H1  H2  O   H1  H2  O   H1  H2  O   H1  H2  O   H1  
H2  O   H1  H2  O   H1  H2  O   H1  H2  O   H1  H2  O   H1  H2  O   H1  H2  O   
H1  H2  O   H1  H2  O   H1  H2  O   H1  H2  O   H1  H2  O   H1  H2  O   H1  H2  
O   H1  H2  O   H1  H2  O   H1  H2  O   H1  H2  O   H1  H2  O   H1  H2  O   H1  
H2  O   H1  H2  O   H1  H2  O   H1  H2  O   H1  H2  O   H1  H2  O   H1  H2  O   
H1  H2  O   H1  H2  O   H1  H2  O   H1  H2  O   H1  H2  O   H1  H2  O   H1  H2  
O   H1  H2  O   H1  H2  O   H1  H2  O   H1  H2  O   H1  H2  O   H1  H2  O   H1  
H2  O   H1  H2  O   H1  H2  O   H1  H2  O   H1  H2  O   H1  H2  O   H1  H2  O   
H1  H2  O   H1  H2  O   H1  H2  O   H1  H2  O   H1  H2  O   H1  H2  O   H1  H2  
O   H1  H2  O   H1  H2  O   H1  H2  O   H1  H2  O   H1  H2  O   H1  H2  O   H1  
H2  O   H1  H2  O   H1  H2  O   H1  H2  O   H1  H2  O   H1  H2  O   H1  H2  O   
H1  H2  O   H1  H2  O   H1  H2  O   H1  H2  O   H1  H2  O   H1  H2  O   H1  H2  
O   H1  H2  O   H1  H2  O   H1  H2  O   H1  H2  O   H1  H2  O   H1  H2  O   H1  
H2  O   H1  H2  O   H1  H2  O   H1  H2  O   H1  H2  O   H1  H2  O   H1  H2  O   
H1  H2  O   H1  H2  O   H1  H2  O   H1  H2  O   H1  H2  O   H1  H2  O   H1  H2  
O   H1  H2  O   H1  H2  O   H1  H2  O   H1  H2  O   H1  H2  O   H1  H2  O   H1  
H2  O   H1  H2  O   H1  H2  O   H1  H2  O   H1  H2  O   H1  H2  O   H1  H2  O   
H1  H2  O   H1  H2  O   H1  H2  O   H1  H2  O   H1  H2  O   H1  H2  O   H1  H2  
O   H1  H2  O   H1  H2  O   H1  H2  O   H1  H2  O   H1  H2  O   H1  H2  O   H1  
H2  O   H1  H2  O   H1  H2  O   H1  H2  O   H1  H2  O   H1  H2  O   H1  H2  O   
H1  H2  O   H1  H2  O   H1  H2  O   H1  H2  O   H1  H2  O   H1  H2  O   H1  H2  
O   H1  H2  O   H1  H2  O   H1  H2  O   H1  H2  O   H1  H2  O   H1  H2  O   H1  
H2  O   H1  H2  O   H1  H2  O   H1  H2  O   H1  H2  O   H1  H2  O   H1  H2  O   
H1  H2  O   H1  H2  O   H1  H2  O   H1  H2  O   H1  H2  O   H1  H2  O   H1  H2  
O   H1  H2  O   H1  H2  O   H1  H2  O   H1  H2  O   H1  H2  O   H1  H2  O   H1  
H2  O   H1  H2  O   H1  H2  O   H1  H2  O   H1  H2  O   H1  H2  O   H1  H2  O   
H1  H2  O   H1  H2  O   H1  H2  O   H1  H2  O   H1  H2  O   H1  H2  O   H1  H2  
O   H1  H2  O   H1  H2  O   H1  H2  O   H1  H2  O   H1  H2  O   H1  H2  O   H1  
H2  O   H1  H2  O   H1  H2  O   H1  H2  O   H1  H2  O   H1  H2  O   H1  H2  O   
H1  H2  O   H1  H2  O   H1  H2  O   H1  H2  O   H1  H2  O   H1  H2  O   H1  H2  
O   H1  H2  O   H1  H2  O   H1  H2  O   H1  H2  O   H1  H2  O   H1  H2  O   H1  
H2  O   H1  H2  O   H1  H2  O   H1  H2  O   H1  H2  O   H1  H2  O   H1  H2  O   
H1  H2  O   H1  H2  O   H1  H2  O   H1  H2  O   H1  H2  O   H1  H2  O   H1  H2  
O   H1  H2  O   H1  H2  O   H1  H2  O   H1  H2  O   H1  H2  O   H1  H2  O   H1  
H2  O   H1  H2  O   H1  H2  O   H1  H2  O   H1  H2  O   H1  H2  O   H1  H2  O   
H1  H2  O   H1  H2  O   H1  H2  O   H1  H2  O   H1  H2  O   H1  H2  O   H1  H2  
O   H1  H2  O   H1  H2  O   H1  H2  O   H1  H2  O   H1  H2  O   H1  H2  O   H1  
H2  O   H1  H2  O   H1  H2  O   H1  H2  O   H1  H2  O   H1  H2  O   H1  H2  O   
H1  H2  O   H1  H2  O   H1  H2  O   H1  H2  O   H1  H2  O   H1  H2  O   H1  H2  
O   H1  H2  O   H1  H2  O   H1  H2  O   H1  H2  O   H1  H2  O   H1  H2  O   H1  
H2  O   H1  H2  O   H1  H2  O   H1  H2  O   H1  H2  O   H1  H2  O   H1  H2  O   
H1  H2  O   H1  H2  O   H1  H2  O   H1  H2  O   H1  H2  O   H1  H2  O   H1  H2  
O   H1  H2  O   H1  H2  O   H1  H2  O   H1  H2  O   H1  H2  O   H1  H2  O   H1  
H2  O   H1  H2  O   H1  H2  O   H1  H2  O   H1  H2  O   H1  H2  O   H1  H2  O   
H1  H2  O   H1  H2  O   H1  H2  O   H1  H2  O   H1  H2  O   H1  H2  O   H1  H2  
O   H1  H2  O   H1  H2  O   H1  H2  O   H1  H2  O   H1  H2  O   H1  H2  O   H1  
H2  O   H1  H2  O   H1  H2  O   H1  H2  O   H1  H2  O   H1  H2  O   H1  H2  O   
H1  H2  O   H1  H2  O   H1  H2  O   H1  H2  O   H1  H2  O   H1  H2  O   H1  H2  
O   H1  H2  O   H1  H2  O   H1  H2  O   H1  H2  O   H1  H2  O   H1  H2  O   H1  
H2  O   H1  H2  O   H1  H2  O   H1  H2  O   H1  H2  O   H1  H2  O   H1  H2  O   
H1  H2  O   H1  H2  O   H1  H2  O   H1  H2  O   H1  H2  O   H1  H2  O   H1  H2  
O   H1  H2  O   H1  H2  O   H1  H2  O   H1  H2  O   H1  H2  O   H1  H2  O   H1  
H2  O   H1  H2  O   H1  H2  O   H1  H2  O   H1  H2  O   H1  H2  O   H1  H2  O   
H1  H2  O   H1  H2  O   H1  H2  O   H1  H2  O   H1  H2  O   H1  H2  O   H1  H2  
O   H1  H2  O   H1  H2  O   H1  H2  O   H1  H2  O   H1  H2  O   H1  H2  O   H1  
H2  O   H1  H2  O   H1  H2  O   H1  H2  O   H1  H2  O   H1  H2  O   H1  H2  O   
H1  H2  O   H1  H2  O   H1  H2  O   H1  H2  O   H1  H2  O   H1  H2  O   H1  H2  
O   H1  H2  O   H1  H2  O   H1  H2  O   H1  H2  O   H1  H2  O   H1  H2  O   H1  
H2  O   H1  H2  O   H1  H2  O   H1  H2  O   H1  H2  O   H1  H2  O   H1  H2  O   
H1  H2  O   H1  H2  O   H1  H2  O   H1  H2  O   H1  H2  O   H1  H2  O   H1  H2  
O   H1  H2  O   H1  H2  O   H1  H2  O   H1  H2  O   H1  H2  O   H1  H2  O   H1  
H2  O   H1  H2  O   H1  H2  O   H1  H2  O   H1  H2  O   H1  H2  O   H1  H2  O   
H1  H2  O   H1  H2  O   H1  H2  O   H1  H2  O   H1  H2  O   H1  H2  O   H1  H2  
O   H1  H2  O   H1  H2  O   H1  H2  O   H1  H2  O   H1  H2  O   H1  H2  O   H1  
H2  O   H1  H2  O   H1  H2  O   H1  H2  O   H1  H2  O   H1  H2  O   H1  H2  O   
H1  H2  O   H1  H2  O   H1  H2  O   H1  H2  O   H1  H2  O   H1  H2  O   H1  H2  
O   H1  H2  O   H1  H2  O   H1  H2  O   H1  H2  O   H1  H2  O   H1  H2  O   H1  
H2  O   H1  H2  O   H1  H2  O   H1  H2  O   H1  H2  O   H1  H2  O   H1  H2  O   
H1  H2  O   H1  H2  O   H1  H2  O   H1  H2  O   H1  H2  O   H1  H2  O   H1  H2  
O   H1  H2  O   H1  H2  O   H1  H2  O   H1  H2  O   H1  H2  O   H1  H2  O   H1  
H2  O   H1  H2  O   H1  H2  O   H1  H2  O   H1  H2  O   H1  H2  O   H1  H2  O   
H1  H2  O   H1  H2  O   H1  H2  O   H1  H2  O   H1  H2  O   H1  H2  O   H1  H2  
O   H1  H2  O   H1  H2  O   H1  H2  O   H1  H2  O   H1  H2  O   H1  H2  O   H1  
H2  O   H1  H2  O   H1  H2  O   H1  H2  O   H1  H2  O   H1  H2  O   H1  H2  O   
H1  H2  O   H1  H2  O   H1  H2  O   H1  H2  O   H1  H2  O   H1  H2  O   H1  H2  
O   H1  H2  O   H1  H2  O   H1  H2  O   H1  H2  O   H1  H2  O   H1  H2  O   H1  
H2  O   H1  H2  O   H1  H2  O   H1  H2  O   H1  H2  O   H1  H2  O   H1  H2  O   
H1  H2  O   H1  H2  O   H1  H2  O   H1  H2  O   H1  H2  O   H1  H2  O   H1  H2  
O   H1  H2  O   H1  H2  O   H1  H2  O   H1  H2  O   H1  H2  O   H1  H2  O   H1  
H2  O   H1  H2  O   H1  H2  O   H1  H2  O   H1  H2  O   H1  H2  O   H1  H2  O   
H1  H2  O   H1  H2  O   H1  H2  O   H1  H2  O   H1  H2  O   H1  H2  O   H1  H2  
O   H1  H2  O   H1  H2  O   H1  H2  O   H1  H2  O   H1  H2  O   H1  H2  O   H1  
H2  O   H1  H2  O   H1  H2  O   H1  H2  O   H1  H2  O   H1  H2  O   H1  H2  O   
H1  H2  O   H1  H2  O   H1  H2  O   H1  H2  O   H1  H2  O   H1  H2  O   H1  H2  
O   H1  H2  O   H1  H2  O   H1  H2  O   H1  H2  O   H1  H2  O   H1  H2  O   H1  
H2  O   H1  H2  O   H1  H2  O   H1  H2  O   H1  H2  O   H1  H2  O   H1  H2  O   
H1  H2  O   H1  H2  O   H1  H2  O   H1  H2  O   H1  H2  O   H1  H2  O   H1  H2  
O   H1  H2  O   H1  H2  O   H1  H2  O   H1  H2  O   H1  H2  O   H1  H2  O   H1  
H2  O   H1  H2  O   H1  H2  O   H1  H2  O   H1  H2  O   H1  H2  O   H1  H2  O   
H1  H2  O   H1  H2  O   H1  H2  O   H1  H2  O   H1  H2  O   H1  H2  O   H1  H2  
O   H1  H2  O   H1  H2  O   H1  H2  O   H1  H2  O   H1  H2  O   H1  H2  O   H1  
H2  O   H1  H2  O   H1  H2  O   H1  H2  O   H1  H2  O   H1  H2  O   H1  H2  O   
H1  H2  O   H1  H2  O   H1  H2  O   H1  H2  O   H1  H2  O   H1  H2  O   H1  H2  
O   H1  H2  O   H1  H2  O   H1  H2  O   H1  H2  O   H1  H2  O   H1  H2  O   H1  
H2  O   H1  H2  O   H1  H2  O   H1  H2  O   H1  H2  O   H1  H2  O   H1  H2  O   
H1  H2  O   H1  H2  O   H1  H2  O   H1  H2  O   H1  H2  O   H1  H2  O   H1  H2  
O   H1  H2  O   H1  H2  O   H1  H2  O   H1  H2  O   H1  H2  O   H1  H2  O   H1  
H2  O   H1  H2  O   H1  H2  O   H1  H2  O   H1  H2  O   H1  H2  O   H1  H2  O   
H1  H2  O   H1  H2  O   H1  H2  O   H1  H2  O   H1  H2  O   H1  H2  O   H1  H2  
O   H1  H2  O   H1  H2  O   H1  H2  O   H1  H2  O   H1  H2  O   H1  H2  O   H1  
H2  O   H1  H2  O   H1  H2  O   H1  H2  O   H1  H2  O   H1  H2  O   H1  H2  O   
H1  H2  O   H1  H2  O   H1  H2  O   H1  H2  O   H1  H2  O   H1  H2  O   H1  H2  
O   H1  H2  O   H1  H2  O   H1  H2  O   H1  H2  O   H1  H2  O   H1  H2  O   H1  
H2  O   H1  H2  O   H1  H2  O   H1  H2  O   H1  H2  O   H1  H2  O   H1  H2  O   
H1  H2  O   H1  H2  O   H1  H2  O   H1  H2  O   H1  H2  O   H1  H2  O   H1  H2  
O   H1  H2  O   H1  H2  O   H1  H2  O   H1  H2  O   H1  H2  O   H1  H2  O   H1  
H2  O   H1  H2  O   H1  H2  O   H1  H2  O   H1  H2  O   H1  H2  O   H1  H2  O   
H1  H2  O   H1  H2  O   H1  H2  O   H1  H2  O   H1  H2  O   H1  H2  O   H1  H2  
O   H1  H2  O   H1  H2  O   H1  H2  O   H1  H2  O   H1  H2  O   H1  H2  O   H1  
H2  O   H1  H2  O   H1  H2  O   H1  H2  O   H1  H2  O   H1  H2  O   H1  H2  O   
H1  H2  O   H1  H2  O   H1  H2  O   H1  H2  O   H1  H2  O   H1  H2  O   H1  H2  
O   H1  H2  O   H1  H2  O   H1  H2  O   H1  H2  O   H1  H2  O   H1  H2  O   H1  
H2  O   H1  H2  O   H1  H2  O   H1  H2  O   H1  H2  O   H1  H2  O   H1  H2  O   
H1  H2  O   H1  H2  O   H1  H2  O   H1  H2  O   H1  H2  O   H1  H2  O   H1  H2  
O   H1  H2  O   H1  H2  O   H1  H2  O   H1  H2  O   H1  H2  O   H1  H2  O   H1  
H2  O   H1  H2  O   H1  H2  O   H1  H2  O   H1  H2  O   H1  H2  O   H1  H2  O   
H1  H2  O   H1  H2  O   H1  H2  O   H1  H2  O   H1  H2  O   H1  H2  O   H1  H2  
O   H1  H2  O   H1  H2  O   H1  H2  O   H1  H2  O   H1  H2  O   H1  H2  O   H1  
H2  O   H1  H2  O   H1  H2  O   H1  H2  O   H1  H2  O   H1  H2  O   H1  H2  O   
H1  H2  O   H1  H2  O   H1  H2  O   H1  H2  O   H1  H2  O   H1  H2  O   H1  H2  
O   H1  H2  O   H1  H2  O   H1  H2  O   H1  H2  O   H1  H2  O   H1  H2  O   H1  
H2  O   H1  H2  O   H1  H2  O   H1  H2  O   H1  H2  O   H1  H2  O   H1  H2  O   
H1  H2  O   H1  H2  O   H1  H2  O   H1  H2  O   H1  H2  O   H1  H2  O   H1  H2  
O   H1  H2  O   H1  H2  O   H1  H2  O   H1  H2  O   H1  H2  O   H1  H2  O   H1  
H2  O   H1  H2  O   H1  H2  O   H1  H2  O   H1  H2  O   H1  H2  O   H1  H2  O   
H1  H2  O   H1  H2  O   H1  H2  O   H1  H2  O   H1  H2  O   H1  H2  O   H1  H2  
O   H1  H2  O   H1  H2  O   H1  H2  O   H1  H2  O   H1  H2  O   H1  H2  O   H1  
H2  O   H1  H2  O   H1  H2  O   H1  H2  O   H1  H2  O   H1  H2  O   H1  H2  O   
H1  H2  O   H1  H2  O   H1  H2  O   H1  H2  O   H1  H2  O   H1  H2  O   H1  H2  
O   H1  H2  O   H1  H2  O   H1  H2  O   H1  H2  O   H1  H2  O   H1  H2  O   H1  
H2  O   H1  H2  O   H1  H2  O   H1  H2  O   H1  H2  O   H1  H2  O   H1  H2  O   
H1  H2  O   H1  H2  O   H1  H2  O   H1  H2  O   H1  H2  O   H1  H2  O   H1  H2  
O   H1  H2  O   H1  H2  O   H1  H2  O   H1  H2  O   H1  H2  O   H1  H2  O   H1  
H2  O   H1  H2  O   H1  H2  O   H1  H2  O   H1  H2  O   H1  H2  O   H1  H2  O   
H1  H2  O   H1  H2  O   H1  H2  O   H1  H2  O   H1  H2  O   H1  H2  O   H1  H2  
O   H1  H2  O   H1  H2  O   H1  H2  O   H1  H2  O   H1  H2  O   H1  H2  O   H1  
H2  O   H1  H2  O   H1  H2  O   H1  H2  O   H1  H2  O   H1  H2  O   H1  H2  O   
H1  H2  O   H1  H2  O   H1  H2  O   H1  H2  O   H1  H2  O   H1  H2  O   H1  H2  
O   H1  H2  O   H1  H2  O   H1  H2  O   H1  H2  O   H1  H2  O   H1  H2  O   H1  
H2  O   H1  H2  O   H1  H2  O   H1  H2  O   H1  H2  O   H1  H2  O   H1  H2  O   
H1  H2  O   H1  H2  O   H1  H2  O   H1  H2  O   H1  H2  O   H1  H2  O   H1  H2  
O   H1  H2  O   H1  H2  O   H1  H2  O   H1  H2  O   H1  H2  O   H1  H2  O   H1  
H2  O   H1  H2  O   H1  H2  O   H1  H2  O   H1  H2  O   H1  H2  O   H1  H2  O   
H1  H2  O   H1  H2  O   H1  H2  O   H1  H2  O   H1  H2  O   H1  H2  O   H1  H2  
O   H1  H2  O   H1  H2  O   H1  H2  O   H1  H2  O   H1  H2  O   H1  H2  O   H1  
H2  O   H1  H2  O   H1  H2  O   H1  H2  O   H1  H2  O   H1  H2  O   H1  H2  O   
H1  H2  O   H1  H2  O   H1  H2  O   H1  H2  O   H1  H2  O   H1  H2  O   H1  H2  
O   H1  H2  O   H1  H2  O   H1  H2  O   H1  H2  O   H1  H2  O   H1  H2  O   H1  
H2  O   H1  H2  O   H1  H2  O   H1  H2  O   H1  H2  O   H1  H2  O   H1  H2  O   
H1  H2  O   H1  H2  O   H1  H2  O   H1  H2  O   H1  H2  O   H1  H2  O   H1  H2  
O   H1  H2  O   H1  H2  O   H1  H2  O   H1  H2  O   H1  H2  O   H1  H2  O   H1  
H2  O   H1  H2  O   H1  H2  O   H1  H2  O   H1  H2  O   H1  H2  O   H1  H2  O   
H1  H2  O   H1  H2  O   H1  H2  O   H1  H2  O   H1  H2  O   H1  H2  O   H1  H2  
O   H1  H2  O   H1  H2  O   H1  H2  O   H1  H2  O   H1  H2  O   H1  H2  O   H1  
H2  O   H1  H2  O   H1  H2  O   H1  H2  O   H1  H2  O   H1  H2  O   H1  H2  O   
H1  H2  O   H1  H2  O   H1  H2  O   H1  H2  O   H1  H2  O   H1  H2  O   H1  H2  
O   H1  H2  O   H1  H2  O   H1  H2  O   H1  H2  O   H1  H2  O   H1  H2  O   H1  
H2  O   H1  H2  O   H1  H2  O   H1  H2  O   H1  H2  O   H1  H2  O   H1  H2  O   
H1  H2  O   H1  H2  O   H1  H2  O   H1  H2  O   H1  H2  O   H1  H2  O   H1  H2  
O   H1  H2  O   H1  H2  O   H1  H2  O   H1  H2  O   H1  H2  O   H1  H2  O   H1  
H2  O   H1  H2  O   H1  H2  O   H1  H2  O   H1  H2  O   H1  H2  O   H1  H2  O   
H1  H2  O   H1  H2  O   H1  H2  O   H1  H2  O   H1  H2  O   H1  H2  O   H1  H2  
O   H1  H2  O   H1  H2  O   H1  H2  O   H1  H2  O   H1  H2  O   H1  H2  O   H1  
H2  O   H1  H2  O   H1  H2  O   H1  H2  O   H1  H2  O   H1  H2  O   H1  H2  O   
H1  H2  O   H1  H2  O   H1  H2  O   H1  H2  O   H1  H2  O   H1  H2  O   H1  H2  
O   H1  H2  O   H1  H2  O   H1  H2  O   H1  H2  O   H1  H2  O   H1  H2  O   H1  
H2  O   H1  H2  O   H1  H2  O   H1  H2  O   H1  H2  O   H1  H2  O   H1  H2  O   
H1  H2  O   H1  H2  O   H1  H2  O   H1  H2  O   H1  H2  O   H1  H2  O   H1  H2  
O   H1  H2  O   H1  H2  O   H1  H2  O   H1  H2  O   H1  H2  O   H1  H2  O   H1  
H2  O   H1  H2  O   H1  H2  O   H1  H2  O   H1  H2  O   H1  H2  O   H1  H2  O   
H1  H2  O   H1  H2  O   H1  H2  O   H1  H2  O   H1  H2  O   H1  H2  O   H1  H2  
O   H1  H2  O   H1  H2  O   H1  H2  O   H1  H2  O   H1  H2  O   H1  H2  O   H1  
H2  O   H1  H2  O   H1  H2  O   H1  H2  O   H1  H2  O   H1  H2  O   H1  H2  O   
H1  H2  O   H1  H2  O   H1  H2  O   H1  H2  O   H1  H2  O   H1  H2  O   H1  H2  
O   H1  H2  O   H1  H2  O   H1  H2  O   H1  H2  O   H1  H2  O   H1  H2  O   H1  
H2  O   H1  H2  O   H1  H2  O   H1  H2  O   H1  H2  O   H1  H2  O   H1  H2  O   
H1  H2  O   H1  H2  O   H1  H2  O   H1  H2  O   H1  H2  O   H1  H2  O   H1  H2  
O   H1  H2  O   H1  H2  O   H1  H2  O   H1  H2  O   H1  H2  O   H1  H2  O   H1  
H2  O   H1  H2  O   H1  H2  O   H1  H2  O   H1  H2  O   H1  H2  O   H1  H2  O   
H1  H2  O   H1  H2  O   H1  H2  O   H1  H2  O   H1  H2  O   H1  H2  O   H1  H2  
O   H1  H2  O   H1  H2  O   H1  H2  O   H1  H2  O   H1  H2  O   H1  H2  O   H1  
H2  O   H1  H2  O   H1  H2  O   H1  H2  O   H1  H2  O   H1  H2  O   H1  H2  O   
H1  H2  O   H1  H2  O   H1  H2  O   H1  H2  O   H1  H2  O   H1  H2  O   H1  H2  
O   H1  H2  O   H1  H2  O   H1  H2  O   H1  H2  O   H1  H2  O   H1  H2  O   H1  
H2  O   H1  H2  O   H1  H2  O   H1  H2  O   H1  H2  O   H1  H2  O   H1  H2  O   
H1  H2  O   H1  H2  O   H1  H2  O   H1  H2  O   H1  H2  O   H1  H2  O   H1  H2  
O   H1  H2  O   H1  H2  O   H1  H2  O   H1  H2  O   H1  H2  O   H1  H2  O   H1  
H2  O   H1  H2  O   H1  H2  O   H1  H2  O   H1  H2  O   H1  H2  O   H1  H2  O   
H1  H2  O   H1  H2  O   H1  H2  O   H1  H2  O   H1  H2  O   H1  H2  O   H1  H2  
O   H1  H2  O   H1  H2  O   H1  H2  O   H1  H2  O   H1  H2  O   H1  H2  O   H1  
H2  O   H1  H2  O   H1  H2  O   H1  H2  O   H1  H2  O   H1  H2  O   H1  H2  O   
H1  H2  O   H1  H2  O   H1  H2  O   H1  H2  O   H1  H2  O   H1  H2  O   H1  H2  
O   H1  H2  O   H1  H2  O   H1  H2  O   H1  H2  O   H1  H2  O   H1  H2  O   H1  
H2  O   H1  H2  O   H1  H2  O   H1  H2  O   H1  H2  O   H1  H2  O   H1  H2  O   
H1  H2  O   H1  H2  O   H1  H2  O   H1  H2  O   H1  H2  O   H1  H2  O   H1  H2  
O   H1  H2  O   H1  H2  O   H1  H2  O   H1  H2  O   H1  H2  O   H1  H2  O   H1  
H2  O   H1  H2  O   H1  H2  O   H1  H2  O   H1  H2  O   H1  H2  O   H1  H2  O   
H1  H2  O   H1  H2  O   H1  H2  O   H1  H2  O   H1  H2  O   H1  H2  O   H1  H2  
O   H1  H2  O   H1  H2  O   H1  H2  O   H1  H2  O   H1  H2  O   H1  H2  O   H1  
H2  O   H1  H2  O   H1  H2  O   H1  H2  O   H1  H2  O   H1  H2  O   H1  H2  O   
H1  H2  O   H1  H2  O   H1  H2  O   H1  H2  O   H1  H2  O   H1  H2  O   H1  H2  
O   H1  H2  O   H1  H2  O   H1  H2  O   H1  H2  O   H1  H2  O   H1  H2  O   H1  
H2  O   H1  H2  O   H1  H2  O   H1  H2  O   H1  H2  O   H1  H2  O   H1  H2  O   
H1  H2  O   H1  H2  O   H1  H2  O   H1  H2  O   H1  H2  O   H1  H2  O   H1  H2  
O   H1  H2  O   H1  H2  O   H1  H2  O   H1  H2  O   H1  H2  O   H1  H2  O   H1  
H2  O   H1  H2  O   H1  H2  O   H1  H2  O   H1  H2  O   H1  H2  O   H1  H2  O   
H1  H2  O   H1  H2  O   H1  H2  O   H1  H2  O   H1  H2  O   H1  H2  O   H1  H2  
O   H1  H2  O   H1  H2  O   H1  H2  O   H1  H2  O   H1  H2  O   H1  H2  O   H1  
H2  O   H1  H2  O   H1  H2  O   H1  H2  O   H1  H2  O   H1  H2  O   H1  H2  O   
H1  H2  O   H1  H2  O   H1  H2  O   H1  H2  O   H1  H2  O   H1  H2  O   H1  H2  
O   H1  H2  O   H1  H2  O   H1  H2  O   H1  H2  O   H1  H2  O   H1  H2  O   H1  
H2  O   H1  H2  O   H1  H2  O   H1  H2  O   H1  H2  O   H1  H2  O   H1  H2  O   
H1  H2  O   H1  H2  O   H1  H2  O   H1  H2  O   H1  H2  O   H1  H2  O   H1  H2  
O   H1  H2  O   H1  H2  O   H1  H2  O   H1  H2  O   H1  H2  O   H1  H2  O   H1  
H2  O   H1  H2  O   H1  H2  O   H1  H2  O   H1  H2  O   H1  H2  O   H1  H2  O   
H1  H2  O   H1  H2  O   H1  H2  O   H1  H2  O   H1  H2  O   H1  H2  O   H1  H2  
O   H1  H2  O   H1  H2  O   H1  H2  O   H1  H2  O   H1  H2  O   H1  H2  O   H1  
H2  O   H1  H2  O   H1  H2  O   H1  H2  O   H1  H2  O   H1  H2  O   H1  H2  O   
H1  H2  O   H1  H2  O   H1  H2  O   H1  H2  O   H1  H2  O   H1  H2  O   H1  H2  
O   H1  H2  O   H1  H2  O   H1  H2  O   H1  H2  O   H1  H2  O   H1  H2  O   H1  
H2  O   H1  H2  O   H1  H2  O   H1  H2  O   H1  H2  O   H1  H2  O   H1  H2  O   
H1  H2  O   H1  H2  O   H1  H2  O   H1  H2  O   H1  H2  O   H1  H2  O   H1  H2  
O   H1  H2  O   H1  H2  O   H1  H2  O   H1  H2  O   H1  H2  O   H1  H2  O   H1  
H2  O   H1  H2  O   H1  H2  O   H1  H2  O   H1  H2  O   H1  H2  O   H1  H2  O   
H1  H2  O   H1  H2  O   H1  H2  O   H1  H2  O   H1  H2  O   H1  H2  O   H1  H2  
O   H1  H2  O   H1  H2  O   H1  H2  O   H1  H2  O   H1  H2  O   H1  H2  O   H1  
H2  O   H1  H2  O   H1  H2  O   H1  H2  O   H1  H2  O   H1  H2  O   H1  H2  O   
H1  H2  O   H1  H2  O   H1  H2  O   H1  H2  O   H1  H2  O   H1  H2  O   H1  H2  
O   H1  H2  O   H1  H2  O   H1  H2  O   H1  H2  O   H1  H2  O   H1  H2  O   H1  
H2  O   H1  H2  O   H1  H2  O   H1  H2  O   H1  H2  O   H1  H2  O   H1  H2  O   
H1  H2  O   H1  H2  O   H1  H2  O   H1  H2  O   H1  H2  O   H1  H2  O   H1  H2  
O   H1  H2  O   H1  H2  O   H1  H2  O   H1  H2  O   H1  H2  O   H1  H2  O   H1  
H2  O   H1  H2  O   H1  H2  O   H1  H2  O   H1  H2  O   H1  H2  O   H1  H2  O   
H1  H2  O   H1  H2  O   H1  H2  O   H1  H2  O   H1  H2  O   H1  H2  O   H1  H2  
O   H1  H2  O   H1  H2  O   H1  H2  O   H1  H2  O   H1  H2  O   H1  H2  O   H1  
H2  O   H1  H2  O   H1  H2  O   H1  H2  O   H1  H2  O   H1  H2  O   H1  H2  O   
H1  H2  O   H1  H2  O   H1  H2  O   H1  H2  O   H1  H2  O   H1  H2  O   H1  H2  
O   H1  H2  O   H1  H2  O   H1  H2  O   H1  H2  O   H1  H2  O   H1  H2  O   H1  
H2  O   H1  H2  O   H1  H2  O   H1  H2  O   H1  H2  O   H1  H2  O   H1  H2  O   
H1  H2  O   H1  H2  O   H1  H2  O   H1  H2  O   H1  H2  O   H1  H2  O   H1  H2  
O   H1  H2  O   H1  H2  O   H1  H2  O   H1  H2  O   H1  H2  O   H1  H2  O   H1  
H2  O   H1  H2  O   H1  H2  O   H1  H2  O   H1  H2  O   H1  H2  O   H1  H2  O   
H1  H2  O   H1  H2  O   H1  H2  O   H1  H2  O   H1  H2  O   H1  H2  O   H1  H2  
O   H1  H2  O   H1  H2  O   H1  H2  O   H1  H2  O   H1  H2  O   H1  H2  O   H1  
H2  O   H1  H2  O   H1  H2  O   H1  H2  O   H1  H2  O   H1  H2  O   H1  H2  O   
H1  H2  O   H1  H2  O   H1  H2  O   H1  H2  O   H1  H2  O   H1  H2  O   H1  H2  
O   H1  H2  O   H1  H2  O   H1  H2  O   H1  H2  O   H1  H2  O   H1  H2  O   H1  
H2  O   H1  H2  O   H1  H2  O   H1  H2  O   H1  H2  O   H1  H2  O   H1  H2  O   
H1  H2  O   H1  H2  O   H1  H2  O   H1  H2  O   H1  H2  O   H1  H2  O   H1  H2  
O   H1  H2  O   H1  H2  O   H1  H2  O   H1  H2  O   H1  H2  O   H1  H2  O   H1  
H2  O   H1  H2  O   H1  H2  O   H1  H2  O   H1  H2  O   H1  H2  O   H1  H2  O   
H1  H2  O   H1  H2  O   H1  H2  O   H1  H2  O   H1  H2  O   H1  H2  O   H1  H2  
O   H1  H2  O   H1  H2  O   H1  H2  O   H1  H2  O   H1  H2  O   H1  H2  O   H1  
H2  O   H1  H2  O   H1  H2  O   H1  H2  O   H1  H2  O   H1  H2  O   H1  H2  O   
H1  H2  O   H1  H2  O   H1  H2  O   H1  H2  O   H1  H2  O   H1  H2  O   H1  H2  
O   H1  H2  O   H1  H2  O   H1  H2  O   H1  H2  O   H1  H2  O   H1  H2  O   H1  
H2  O   H1  H2  O   H1  H2  O   H1  H2  O   H1  H2  O   H1  H2  O   H1  H2  O   
H1  H2  O   H1  H2  O   H1  H2  O   H1  H2  O   H1  H2  O   H1  H2  O   H1  H2  
O   H1  H2  O   H1  H2  O   H1  H2  O   H1  H2  O   H1  H2  O   H1  H2  O   H1  
H2  O   H1  H2  O   H1  H2  O   H1  H2  O   H1  H2  O   H1  H2  O   H1  H2  O   
H1  H2  O   H1  H2  O   H1  H2  O   H1  H2  O   H1  H2  O   H1  H2  O   H1  H2  
O   H1  H2  O   H1  H2  O   H1  H2  O   H1  H2  O   H1  H2  O   H1  H2  O   H1  
H2  O   H1  H2  O   H1  H2  O   H1  H2  O   H1  H2  O   H1  H2  O   H1  H2  O   
H1  H2  O   H1  H2  O   H1  H2  O   H1  H2  O   H1  H2  O   H1  H2  O   H1  H2  
O   H1  H2  O   H1  H2  O   H1  H2  O   H1  H2  O   H1  H2  O   H1  H2  O   H1  
H2  O   H1  H2  O   H1  H2  O   H1  H2  O   H1  H2  O   H1  H2  O   H1  H2  O   
H1  H2  O   H1  H2  O   H1  H2  O   H1  H2  O   H1  H2  O   H1  H2  O   H1  H2  
O   H1  H2  O   H1  H2  O   H1  H2  O   H1  H2  O   H1  H2  O   H1  H2  O   H1  
H2  O   H1  H2  O   H1  H2  O   H1  H2  O   H1  H2  O   H1  H2  O   H1  H2  O   
H1  H2  O   H1  H2  O   H1  H2  O   H1  H2  O   H1  H2  O   H1  H2  O   H1  H2  
O   H1  H2  O   H1  H2  O   H1  H2  O   H1  H2  O   H1  H2  O   H1  H2  O   H1  
H2  O   H1  H2  O   H1  H2  O   H1  H2  O   H1  H2  O   H1  H2  O   H1  H2  O   
H1  H2  O   H1  H2  O   H1  H2  O   H1  H2  O   H1  H2  O   H1  H2  O   H1  H2  
O   H1  H2  O   H1  H2  O   H1  H2  O   H1  H2  O   H1  H2  O   H1  H2  O   H1  
H2  O   H1  H2  O   H1  H2  O   H1  H2  O   H1  H2  O   H1  H2  O   H1  H2  O   
H1  H2  O   H1  H2  O   H1  H2  O   H1  H2  O   H1  H2  O   H1  H2  O   H1  H2  
O   H1  H2  O   H1  H2  O   H1  H2  O   H1  H2  O   H1  H2  O   H1  H2  O   H1  
H2  O   H1  H2  O   H1  H2  O   H1  H2  O   H1  H2  O   H1  H2  O   H1  H2  O   
H1  H2  O   H1  H2  O   H1  H2  O   H1  H2  O   H1  H2  O   H1  H2  O   H1  H2  
O   H1  H2  O   H1  H2  O   H1  H2  O   H1  H2  O   H1  H2  O   H1  H2  O   H1  
H2  O   H1  H2  O   H1  H2  O   H1  H2  O   H1  H2  O   H1  H2  O   H1  H2  O   
H1  H2  O   H1  H2  O   H1  H2  O   H1  H2  O   H1  H2  O   H1  H2  O   H1  H2  
O   H1  H2  O   H1  H2  O   H1  H2  O   H1  H2  O   H1  H2  O   H1  H2  O   H1  
H2  O   H1  H2  O   H1  H2  O   H1  H2  O   H1  H2  O   H1  H2  O   H1  H2  O   
H1  H2  O   H1  H2  O   H1  H2  O   H1  H2  O   H1  H2  O   H1  H2  O   H1  H2  
O   H1  H2  O   H1  H2  O   H1  H2  O   H1  H2  O   H1  H2  O   H1  H2  O   H1  
H2  O   H1  H2  O   H1  H2  O   H1  H2  O   H1  H2  O   H1  H2  O   H1  H2  O   
H1  H2  O   H1  H2  O   H1  H2  O   H1  H2  O   H1  H2  O   H1  H2  O   H1  H2  
O   H1  H2  O   H1  H2  O   H1  H2  O   H1  H2  O   H1  H2  O   H1  H2  O   H1  
H2  O   H1  H2  O   H1  H2  O   H1  H2  O   H1  H2  O   H1  H2  O   H1  H2  O   
H1  H2  O   H1  H2  O   H1  H2  O   H1  H2  O   H1  H2  O   H1  H2  O   H1  H2  
O   H1  H2  O   H1  H2  O   H1  H2  O   H1  H2  O   H1  H2  O   H1  H2  O   H1  
H2  O   H1  H2  O   H1  H2  O   H1  H2  O   H1  H2  O   H1  H2  O   H1  H2  O   
H1  H2  O   H1  H2  O   H1  H2  O   H1  H2  O   H1  H2  O   H1  H2  O   H1  H2  
O   H1  H2  O   H1  H2  O   H1  H2  O   H1  H2  O   H1  H2  O   H1  H2  O   H1  
H2  O   H1  H2  O   H1  H2  O   H1  H2  O   H1  H2  O   H1  H2  O   H1  H2  O   
H1  H2  O   H1  H2  O   H1  H2  O   H1  H2  O   H1  H2  O   H1  H2  O   H1  H2  
O   H1  H2  O   H1  H2  O   H1  H2  O   H1  H2  O   H1  H2  O   H1  H2  O   H1  
H2  O   H1  H2  O   H1  H2  O   H1  H2  O   H1  H2  O   H1  H2  O   H1  H2  O   
H1  H2  O   H1  H2  O   H1  H2  O   H1  H2  O   H1  H2  O   H1  H2  O   H1  H2  
O   H1  H2  O   H1  H2  O   H1  H2  O   H1  H2  O   H1  H2  O   H1  H2  O   H1  
H2  O   H1  H2  O   H1  H2  O   H1  H2  O   H1  H2  O   H1  H2  O   H1  H2  O   
H1  H2  O   H1  H2  O   H1  H2  O   H1  H2  O   H1  H2  O   H1  H2  O   H1  H2  
O   H1  H2  O   H1  H2  O   H1  H2  O   H1  H2  O   H1  H2  O   H1  H2  O   H1  
H2  O   H1  H2  O   H1  H2  O   H1  H2  O   H1  H2  O   H1  H2  O   H1  H2  O   
H1  H2  O   H1  H2  O   H1  H2  O   H1  H2  O   H1  H2  O   H1  H2  O   H1  H2  
O   H1  H2  O   H1  H2  O   H1  H2  O   H1  H2  O   H1  H2  O   H1  H2  O   H1  
H2  O   H1  H2  O   H1  H2  O   H1  H2  O   H1  H2  O   H1  H2  O   H1  H2  O   
H1  H2  O   H1  H2  O   H1  H2  O   H1  H2  O   H1  H2  O   H1  H2  O   H1  H2  
O   H1  H2  O   H1  H2  O   H1  H2  O   H1  H2  O   H1  H2  O   H1  H2  O   H1  
H2  O   H1  H2  O   H1  H2  O   H1  H2  O   H1  H2  O   H1  H2  O   H1  H2  O   
H1  H2  O   H1  H2  O   H1  H2  O   H1  H2  O   H1  H2  O   H1  H2  O   H1  H2  
O   H1  H2  O   H1  H2  O   H1  H2  O   H1  H2  O   H1  H2  O   H1  H2  O   H1  
H2  O   H1  H2  O   H1  H2  O   H1  H2  O   H1  H2  O   H1  H2  O   H1  H2  O   
H1  H2  O   H1  H2  O   H1  H2  O   H1  H2  O   H1  H2  O   H1  H2  O   H1  H2  
O   H1  H2  O   H1  H2  O   H1  H2  O   H1  H2  O   H1  H2  O   H1  H2  O   H1  
H2  O   H1  H2  O   H1  H2  O   H1  H2  O   H1  H2  O   H1  H2  O   H1  H2  O   
H1  H2  O   H1  H2  O   H1  H2  O   H1  H2  O   H1  H2  O   H1  H2  O   H1  H2  
O   H1  H2  O   H1  H2  O   H1  H2  O   H1  H2  O   H1  H2  O   H1  H2  O   H1  
H2  O   H1  H2  O   H1  H2  O   H1  H2  O   H1  H2  O   H1  H2  O   H1  H2  O   
H1  H2  O   H1  H2  O   H1  H2  O   H1  H2  O   H1  H2  O   H1  H2  O   H1  H2  
O   H1  H2  O   H1  H2  O   H1  H2  O   H1  H2  O   H1  H2  O   H1  H2  O   H1  
H2  O   H1  H2  O   H1  H2  O   H1  H2  O   H1  H2  O   H1  H2  O   H1  H2  O   
H1  H2  O   H1  H2  O   H1  H2  O   H1  H2  O   H1  H2  O   H1  H2  O   H1  H2  
O   H1  H2  O   H1  H2  O   H1  H2  O   H1  H2  O   H1  H2  O   H1  H2  O   H1  
H2  O   H1  H2  O   H1  H2  O   H1  H2  O   H1  H2  O   H1  H2  O   H1  H2  O   
H1  H2  O   H1  H2  O   H1  H2  O   H1  H2  O   H1  H2  O   H1  H2  O   H1  H2  
O   H1  H2  O   H1  H2  O   H1  H2  O   H1  H2  O   H1  H2  O   H1  H2  O   H1  
H2  O   H1  H2  O   H1  H2  O   H1  H2  O   H1  H2  O   H1  H2  O   H1  H2  O   
H1  H2  O   H1  H2  O   H1  H2  O   H1  H2  O   H1  H2  O   H1  H2  O   H1  H2  
O   H1  H2  O   H1  H2  O   H1  H2  O   H1  H2  O   H1  H2  O   H1  H2  O   H1  
H2  O   H1  H2  O   H1  H2  O   H1  H2  O   H1  H2  O   H1  H2  O   H1  H2  O   
H1  H2  O   H1  H2  O   H1  H2  O   H1  H2  O   H1  H2  O   H1  H2  O   H1  H2  
O   H1  H2  O   H1  H2  O   H1  H2  O   H1  H2  O   H1  H2  O   H1  H2  O   H1  
H2  O   H1  H2  O   H1  H2  O   H1  H2  O   H1  H2  O   H1  H2  O   H1  H2  O   
H1  H2  O   H1  H2  O   H1  H2  O   H1  H2  O   H1  H2  O   H1  H2  O   H1  H2  
O   H1  H2  O   H1  H2  O   H1  H2  O   H1  H2  O   H1  H2  O   H1  H2  O   H1  
H2  O   H1  H2  O   H1  H2  O   H1  H2  O   H1  H2  O   H1  H2  O   H1  H2  O   
H1  H2  O   H1  H2  O   H1  H2  O   H1  H2  O   H1  H2  O   H1  H2  O   H1  H2  
O   H1  H2  O   H1  H2  O   H1  H2  O   H1  H2  O   H1  H2  O   H1  H2  O   H1  
H2  O   H1  H2  O   H1  H2  O   H1  H2  O   H1  H2  O   H1  H2  O   H1  H2  O   
H1  H2  O   H1  H2  O   H1  H2  O   H1  H2  O   H1  H2  O   H1  H2  O   H1  H2  
O   H1  H2  O   H1  H2  O   H1  H2  O   H1  H2  O   H1  H2  O   H1  H2  O   H1  
H2  O   H1  H2  O   H1  H2  O   H1  H2  O   H1  H2  O   H1  H2  O   H1  H2  O   
H1  H2  O   H1  H2  O   H1  H2  O   H1  H2  O   H1  H2  O   H1  H2  O   H1  H2  
O   H1  H2  O   H1  H2  O   H1  H2  O   H1  H2  O   H1  H2  O   H1  H2  O   H1  
H2  O   H1  H2  O   H1  H2  O   H1  H2  O   H1  H2  O   H1  H2  O   H1  H2  O   
H1  H2  O   H1  H2  O   H1  H2  O   H1  H2  O   H1  H2  O   H1  H2  O   H1  H2  
O   H1  H2  O   H1  H2  O   H1  H2  O   H1  H2  O   H1  H2  O   H1  H2  O   H1  
H2  O   H1  H2  O   H1  H2  O   H1  H2  O   H1  H2  O   H1  H2  O   H1  H2  O   
H1  H2  O   H1  H2  O   H1  H2  O   H1  H2  O   H1  H2  O   H1  H2  O   H1  H2  
O   H1  H2  O   H1  H2  O   H1  H2  O   H1  H2  O   H1  H2  O   H1  H2  O   H1  
H2  O   H1  H2  O   H1  H2  O   H1  H2  O   H1  H2  O   H1  H2  O   H1  H2  O   
H1  H2  O   H1  H2  O   H1  H2  O   H1  H2  O   H1  H2  O   H1  H2  O   H1  H2  
O   H1  H2  O   H1  H2  O   H1  H2  O   H1  H2  O   H1  H2  O   H1  H2  O   H1  
H2  O   H1  H2  O   H1  H2  O   H1  H2  O   H1  H2  O   H1  H2  O   H1  H2  O   
H1  H2  O   H1  H2  O   H1  H2  O   H1  H2  O   H1  H2  O   H1  H2  O   H1  H2  
O   H1  H2  O   H1  H2  O   H1  H2  O   H1  H2  O   H1  H2  O   H1  H2  O   H1  
H2  O   H1  H2  O   H1  H2  O   H1  H2  O   H1  H2  O   H1  H2  O   H1  H2  O   
H1  H2  O   H1  H2  O   H1  H2  O   H1  H2  O   H1  H2  O   H1  H2  O   H1  H2  
O   H1  H2  O   H1  H2  O   H1  H2  O   H1  H2  O   H1  H2  O   H1  H2  O   H1  
H2  O   H1  H2  O   H1  H2  O   H1  H2  O   H1  H2  O   H1  H2  O   H1  H2  O   
H1  H2  O   H1  H2  O   H1  H2  O   H1  H2  O   H1  H2  O   H1  H2  O   H1  H2  
O   H1  H2  O   H1  H2  O   H1  H2  O   H1  H2  O   H1  H2  O   H1  H2  O   H1  
H2  O   H1  H2  O   H1  H2  O   H1  H2  O   H1  H2  O   H1  H2  O   H1  H2  O   
H1  H2  O   H1  H2  O   H1  H2  O   H1  H2  O   H1  H2  O   H1  H2  O   H1  H2  
O   H1  H2  O   H1  H2  O   H1  H2  O   H1  H2  O   H1  H2  O   H1  H2  O   H1  
H2  O   H1  H2  O   H1  H2  O   H1  H2  O   H1  H2  O   H1  H2  O   H1  H2  O   
H1  H2  O   H1  H2  O   H1  H2  O   H1  H2  O   H1  H2  O   H1  H2  O   H1  H2  
O   H1  H2  O   H1  H2  O   H1  H2  O   H1  H2  O   H1  H2  O   H1  H2  O   H1  
H2  O   H1  H2  O   H1  H2  O   H1  H2  O   H1  H2  O   H1  H2  O   H1  H2  O   
H1  H2  O   H1  H2  O   H1  H2  O   H1  H2  O   H1  H2  O   H1  H2  O   H1  H2  
O   H1  H2  O   H1  H2  O   H1  H2  O   H1  H2  O   H1  H2  O   H1  H2  O   H1  
H2  O   H1  H2  O   H1  H2  O   H1  H2  O   H1  H2  O   H1  H2  O   H1  H2  O   
H1  H2  O   H1  H2  O   H1  H2  O   H1  H2  O   H1  H2  O   H1  H2  O   H1  H2  
O   H1  H2  O   H1  H2  O   H1  H2  O   H1  H2  O   H1  H2  O   H1  H2  O   H1  
H2  O   H1  H2  O   H1  H2  O   H1  H2  O   H1  H2  O   H1  H2  O   H1  H2  O   
H1  H2  O   H1  H2  O   H1  H2  O   H1  H2  O   H1  H2  O   H1  H2  O   H1  H2  
O   H1  H2  O   H1  H2  O   H1  H2  O   H1  H2  O   H1  H2  O   H1  H2  O   H1  
H2  O   H1  H2  O   H1  H2  O   H1  H2  O   H1  H2  O   H1  H2  O   H1  H2  O   
H1  H2  O   H1  H2  O   H1  H2  O   H1  H2  O   H1  H2  O   H1  H2  O   H1  H2  
O   H1  H2  O   H1  H2  O   H1  H2  O   H1  H2  O   H1  H2  O   H1  H2  O   H1  
H2  O   H1  H2  O   H1  H2  O   H1  H2  O   H1  H2  O   H1  H2  O   H1  H2  O   
H1  H2  O   H1  H2  O   H1  H2  O   H1  H2  O   H1  H2  O   H1  H2  O   H1  H2  
O   H1  H2  O   H1  H2  O   H1  H2  O   H1  H2  O   H1  H2  O   H1  H2  O   H1  
H2  O   H1  H2  O   H1  H2  O   H1  H2  O   H1  H2  O   H1  H2  O   H1  H2  O   
H1  H2  O   H1  H2  O   H1  H2  O   H1  H2  O   H1  H2  O   H1  H2  O   H1  H2  
O   H1  H2  O   H1  H2  O   H1  H2  O   H1  H2  O   H1  H2  O   H1  H2  O   H1  
H2  O   H1  H2  O   H1  H2  O   H1  H2  O   H1  H2  O   H1  H2  O   H1  H2  O   
H1  H2  O   H1  H2  O   H1  H2  O   H1  H2  O   H1  H2  O   H1  H2  O   H1  H2  
O   H1  H2  O   H1  H2  O   H1  H2  O   H1  H2  O   H1  H2  O   H1  H2  O   H1  
H2  O   H1  H2  O   H1  H2  O   H1  H2  O   H1  H2  O   H1  H2  O   H1  H2  O   
H1  H2  O   H1  H2  O   H1  H2  O   H1  H2  O   H1  H2  O   H1  H2  O   H1  H2  
O   H1  H2  O   H1  H2  O   H1  H2  O   H1  H2  O   H1  H2  O   H1  H2  O   H1  
H2  O   H1  H2  O   H1  H2  O   H1  H2  O   H1  H2  O   H1  H2  O   H1  H2  O   
H1  H2  O   H1  H2  O   H1  H2  O   H1  H2  O   H1  H2  O   H1  H2  O   H1  H2  
O   H1  H2  O   H1  H2  O   H1  H2  O   H1  H2  O   H1  H2  O   H1  H2  O   H1  
H2  O   H1  H2  O   H1  H2  O   H1  H2  O   H1  H2  O   H1  H2  O   H1  H2  O   
H1  H2  O   H1  H2  O   H1  H2  O   H1  H2  O   H1  H2  O   H1  H2  O   H1  H2  
O   H1  H2  O   H1  H2  O   H1  H2  O   H1  H2  O   H1  H2  O   H1  H2  O   H1  
H2  O   H1  H2  O   H1  H2  O   H1  H2  O   H1  H2  O   H1  H2  O   H1  H2  O   
H1  H2  O   H1  H2  O   H1  H2  O   H1  H2  O   H1  H2  O   H1  H2  O   H1  H2  
O   H1  H2  O   H1  H2  O   H1  H2  O   H1  H2  O   H1  H2  O   H1  H2  O   H1  
H2  O   H1  H2  O   H1  H2  O   H1  H2  O   H1  H2  O   H1  H2  O   H1  H2  O   
H1  H2  O   H1  H2  O   H1  H2  O   H1  H2  O   H1  H2  O   H1  H2  O   H1  H2  
O   H1  H2  O   H1  H2  O   H1  H2  O   H1  H2  O   H1  H2  O   H1  H2  O   H1  
H2  O   H1  H2  O   H1  H2  O   H1  H2  O   H1  H2  O   H1  H2  O   H1  H2  O   
H1  H2  O   H1  H2  O   H1  H2  O   H1  H2  O   H1  H2  O   H1  H2  O   H1  H2  
O   H1  H2  O   H1  H2  O   H1  H2  O   H1  H2  O   H1  H2  O   H1  H2  O   H1  
H2  O   H1  H2  O   H1  H2  O   H1  H2  O   H1  H2  O   H1  H2  O   H1  H2  O   
H1  H2  O   H1  H2  O   H1  H2  O   H1  H2  O   H1  H2  O   H1  H2  O   H1  H2  
O   H1  H2  O   H1  H2  O   H1  H2  O   H1  H2  O   H1  H2  O   H1  H2  O   H1  
H2  O   H1  H2  O   H1  H2  O   H1  H2  O   H1  H2  O   H1  H2  O   H1  H2  O   
H1  H2  O   H1  H2  O   H1  H2  O   H1  H2  O   H1  H2  O   H1  H2  O   H1  H2  
O   H1  H2  O   H1  H2  O   H1  H2  O   H1  H2  O   H1  H2  O   H1  H2  O   H1  
H2  O   H1  H2  O   H1  H2  O   H1  H2  O   H1  H2  O   H1  H2  O   H1  H2  O   
H1  H2  O   H1  H2  O   H1  H2  O   H1  H2  O   H1  H2  O   H1  H2  O   H1  H2  
O   H1  H2  O   H1  H2  O   H1  H2  O   H1  H2  O   H1  H2  O   H1  H2  O   H1  
H2  O   H1  H2  O   H1  H2  O   H1  H2  O   H1  H2  O   H1  H2  O   H1  H2  O   
H1  H2  O   H1  H2  O   H1  H2  O   H1  H2  O   H1  H2  O   H1  H2  O   H1  H2  
O   H1  H2  O   H1  H2  O   H1  H2  O   H1  H2  O   H1  H2  O   H1  H2  O   H1  
H2  O   H1  H2  O   H1  H2  O   H1  H2  O   H1  H2  O   H1  H2  O   H1  H2  O   
H1  H2  O   H1  H2  O   H1  H2  O   H1  H2  O   H1  H2  O   H1  H2  O   H1  H2  
O   H1  H2  O   H1  H2  O   H1  H2  O   H1  H2  O   H1  H2  O   H1  H2  O   H1  
H2  O   H1  H2  O   H1  H2  O   H1  H2  O   H1  H2  O   H1  H2  O   H1  H2  O   
H1  H2  O   H1  H2  O   H1  H2  O   H1  H2  O   H1  H2  O   H1  H2  O   H1  H2  
O   H1  H2  O   H1  H2  O   H1  H2  O   H1  H2  O   H1  H2  O   H1  H2  O   H1  
H2  O   H1  H2  O   H1  H2  O   H1  H2  O   H1  H2  O   H1  H2  O   H1  H2  O   
H1  H2  O   H1  H2  O   H1  H2  O   H1  H2  O   H1  H2  O   H1  H2  O   H1  H2  
O   H1  H2  O   H1  H2  O   H1  H2  O   H1  H2  O   H1  H2  O   H1  H2  O   H1  
H2  O   H1  H2  O   H1  H2  O   H1  H2  O   H1  H2  O   H1  H2  O   H1  H2  O   
H1  H2  O   H1  H2  O   H1  H2  O   H1  H2  O   H1  H2  O   H1  H2  O   H1  H2  
O   H1  H2  O   H1  H2  O   H1  H2  O   H1  H2  O   H1  H2  O   H1  H2  O   H1  
H2  O   H1  H2  O   H1  H2  O   H1  H2  O   H1  H2  O   H1  H2  O   H1  H2  O   
H1  H2  O   H1  H2  O   H1  H2  O   H1  H2  O   H1  H2  O   H1  H2  O   H1  H2  
O   H1  H2  O   H1  H2  O   H1  H2  O   H1  H2  O   H1  H2  O   H1  H2  O   H1  
H2  O   H1  H2  O   H1  H2  O   H1  H2  O   H1  H2  O   H1  H2  O   H1  H2  O   
H1  H2  O   H1  H2  O   H1  H2  O   H1  H2  O   H1  H2  O   H1  H2  O   H1  H2  
O   H1  H2  O   H1  H2  O   H1  H2  O   H1  H2  O   H1  H2  O   H1  H2  O   H1  
H2  O   H1  H2  O   H1  H2  O   H1  H2  O   H1  H2  O   H1  H2  O   H1  H2  O   
H1  H2  O   H1  H2  O   H1  H2  O   H1  H2  O   H1  H2  O   H1  H2  O   H1  H2  
O   H1  H2  O   H1  H2  O   H1  H2  O   H1  H2  O   H1  H2  O   H1  H2  O   H1  
H2  O   H1  H2  O   H1  H2  O   H1  H2  O   H1  H2  O   H1  H2  O   H1  H2  O   
H1  H2  O   H1  H2  O   H1  H2  O   H1  H2  O   H1  H2  O   H1  H2  O   H1  H2  
O   H1  H2  O   H1  H2  O   H1  H2  O   H1  H2  O   H1  H2  O   H1  H2  O   H1  
H2  O   H1  H2  O   H1  H2  O   H1  H2  O   H1  H2  O   H1  H2  O   H1  H2  O   
H1  H2  O   H1  H2  O   H1  H2  O   H1  H2  O   H1  H2  O   H1  H2  O   H1  H2  
O   H1  H2  O   H1  H2  O   H1  H2  O   H1  H2  O   H1  H2  O   H1  H2  O   H1  
H2  O   H1  H2  O   H1  H2  O   H1  H2  O   H1  H2  O   H1  H2  O   H1  H2  O   
H1  H2  O   H1  H2  O   H1  H2  O   H1  H2  O   H1  H2  O   H1  H2  O   H1  H2  
O   H1  H2  O   H1  H2  O   H1  H2  O   H1  H2  O   H1  H2  O   H1  H2  O   H1  
H2  O   H1  H2  O   H1  H2  O   H1  H2  O   H1  H2  O   H1  H2  O   H1  H2  O   
H1  H2  O   H1  H2  O   H1  H2  O   H1  H2  O   H1  H2  O   H1  H2  O   H1  H2  
O   H1  H2  O   H1  H2  O   H1  H2  O   H1  H2  O   H1  H2  O   H1  H2  O   H1  
H2  O   H1  H2  O   H1  H2  O   H1  H2  O   H1  H2  O   H1  H2  O   H1  H2  O   
H1  H2  O   H1  H2  O   H1  H2  O   H1  H2  O   H1  H2  O   H1  H2  O   H1  H2  
O   H1  H2  O   H1  H2  O   H1  H2  O   H1  H2  O   H1  H2  O   H1  H2  O   H1  
H2  O   H1  H2  O   H1  H2  O   H1  H2  O   H1  H2  O   H1  H2  O   H1  H2  O   
H1  H2  O   H1  H2  O   H1  H2  O   H1  H2  O   H1  H2  O   H1  H2  O   H1  H2  
O   H1  H2  O   H1  H2  O   H1  H2  O   H1  H2  O   H1  H2  O   H1  H2  O   H1  
H2  O   H1  H2  O   H1  H2  O   H1  H2  O   H1  H2  O   H1  H2  O   H1  H2  O   
H1  H2  O   H1  H2  O   H1  H2  O   H1  H2  O   H1  H2  O   H1  H2  O   H1  H2  
O   H1  H2  O   H1  H2  O   H1  H2  O   H1  H2  O   H1  H2  O   H1  H2  O   H1  
H2  O   H1  H2  O   H1  H2  O   H1  H2  O   H1  H2  O   H1  H2  O   H1  H2  O   
H1  H2  O   H1  H2  O   H1  H2  O   H1  H2  O   H1  H2  O   H1  H2  O   H1  H2  
O   H1  H2  O   H1  H2  O   H1  H2  O   H1  H2  O   H1  H2  O   H1  H2  O   H1  
H2  O   H1  H2  O   H1  H2  O   H1  H2  O   H1  H2  O   H1  H2  O   H1  H2  O   
H1  H2  O   H1  H2  O   H1  H2  O   H1  H2  O   H1  H2  O   H1  H2  O   H1  H2  
O   H1  H2  O   H1  H2  O   H1  H2  O   H1  H2  O   H1  H2  O   H1  H2  O   H1  
H2  O   H1  H2  O   H1  H2  O   H1  H2  O   H1  H2  O   H1  H2  O   H1  H2  O   
H1  H2  O   H1  H2  O   H1  H2  O   H1  H2  O   H1  H2  O   H1  H2  O   H1  H2  
O   H1  H2  O   H1  H2  O   H1  H2  O   H1  H2  O   H1  H2  O   H1  H2  O   H1  
H2  O   H1  H2  O   H1  H2  O   H1  H2  O   H1  H2  O   H1  H2  O   H1  H2  O   
H1  H2  O   H1  H2  O   H1  H2  O   H1  H2  O   H1  H2  O   H1  H2  O   H1  H2  
O   H1  H2  O   H1  H2  O   H1  H2  O   H1  H2  O   H1  H2  O   H1  H2  O   H1  
H2  O   H1  H2  O   H1  H2  O   H1  H2  O   H1  H2  O   H1  H2  O   H1  H2  O   
H1  H2  O   H1  H2  O   H1  H2  O   H1  H2  O   H1  H2  O   H1  H2  O   H1  H2  
O   H1  H2  O   H1  H2  O   H1  H2  O   H1  H2  O   H1  H2  O   H1  H2  O   H1  
H2  O   H1  H2  O   H1  H2  O   H1  H2  O   H1  H2  O   H1  H2  O   H1  H2  O   
H1  H2  O   H1  H2  O   H1  H2  O   H1  H2  O   H1  H2  O   H1  H2  O   H1  H2  
O   H1  H2  O   H1  H2  O   H1  H2  O   H1  H2  O   H1  H2  O   H1  H2  O   H1  
H2  O   H1  H2  O   H1  H2  O   H1  H2  O   H1  H2  O   H1  H2  O   H1  H2  O   
H1  H2  O   H1  H2  O   H1  H2  O   H1  H2  O   H1  H2  O   H1  H2  O   H1  H2  
O   H1  H2  O   H1  H2  O   H1  H2  O   H1  H2  O   H1  H2  O   H1  H2  O   H1  
H2  O   H1  H2  O   H1  H2  O   H1  H2  O   H1  H2  O   H1  H2  O   H1  H2  O   
H1  H2  O   H1  H2  O   H1  H2  O   H1  H2  O   H1  H2  O   H1  H2  O   H1  H2  
O   H1  H2  O   H1  H2  O   H1  H2  O   H1  H2  O   H1  H2  O   H1  H2  O   H1  
H2  O   H1  H2  O   H1  H2  O   H1  H2  O   H1  H2  O   H1  H2  O   H1  H2  O   
H1  H2  O   H1  H2  O   H1  H2  O   H1  H2  O   H1  H2  O   H1  H2  O   H1  H2  
O   H1  H2  O   H1  H2  O   H1  H2  O   H1  H2  O   H1  H2  O   H1  H2  O   H1  
H2  O   H1  H2  O   H1  H2  O   H1  H2  O   H1  H2  O   H1  H2  O   H1  H2  O   
H1  H2  O   H1  H2  O   H1  H2  O   H1  H2  O   H1  H2  O   H1  H2  O   H1  H2  
O   H1  H2  O   H1  H2  O   H1  H2  O   H1  H2  O   H1  H2  O   H1  H2  O   H1  
H2  O   H1  H2  O   H1  H2  O   H1  H2  O   H1  H2  O   H1  H2  O   H1  H2  O   
H1  H2  O   H1  H2  O   H1  H2  O   H1  H2  O   H1  H2  O   H1  H2  O   H1  H2  
O   H1  H2  O   H1  H2  O   H1  H2  O   H1  H2  O   H1  H2  O   H1  H2  O   H1  
H2  O   H1  H2  O   H1  H2  O   H1  H2  O   H1  H2  O   H1  H2  O   H1  H2  O   
H1  H2  O   H1  H2  O   H1  H2  O   H1  H2  O   H1  H2  O   H1  H2  O   H1  H2  
O   H1  H2  O   H1  H2  O   H1  H2  O   H1  H2  O   H1  H2  O   H1  H2  O   H1  
H2  O   H1  H2  O   H1  H2  O   H1  H2  O   H1  H2  O   H1  H2  O   H1  H2  O   
H1  H2  O   H1  H2  O   H1  H2  O   H1  H2  O   H1  H2  O   H1  H2  O   H1  H2  
O   H1  H2  O   H1  H2  O   H1  H2  O   H1  H2  O   H1  H2  O   H1  H2  O   H1  
H2  O   H1  H2  O   H1  H2  O   H1  H2  O   H1  H2  O   H1  H2  O   H1  H2  O   
H1  H2  O   H1  H2  O   H1  H2  O   H1  H2  O   H1  H2  O   H1  H2  O   H1  H2  
O   H1  H2  O   H1  H2  O   H1  H2  O   H1  H2  O   H1  H2  O   H1  H2  O   H1  
H2  O   H1  H2  O   H1  H2  O   H1  H2  O   H1  H2  O   H1  H2  O   H1  H2  O   
H1  H2  O   H1  H2  O   H1  H2  O   H1  H2  O   H1  H2  O   H1  H2  O   H1  H2  
O   H1  H2  O   H1  H2  O   H1  H2  O   H1  H2  O   H1  H2  O   H1  H2  O   H1  
H2  O   H1  H2  O   H1  H2  O   H1  H2  O   H1  H2  O   H1  H2  O   H1  H2  O   
H1  H2  O   H1  H2  O   H1  H2  O   H1  H2  O   H1  H2  O   H1  H2  O   H1  H2  
O   H1  H2  O   H1  H2  O   H1  H2  O   H1  H2  O   H1  H2  O   H1  H2  O   H1  
H2  O   H1  H2  O   H1  H2  O   H1  H2  O   H1  H2  O   H1  H2  O   H1  H2  O   
H1  H2  O   H1  H2  O   H1  H2  O   H1  H2  O   H1  H2  O   H1  H2  O   H1  H2  
O   H1  H2  O   H1  H2  O   H1  H2  O   H1  H2  O   H1  H2  O   H1  H2  O   H1  
H2  O   H1  H2  O   H1  H2  O   H1  H2  O   H1  H2  O   H1  H2  O   H1  H2  O   
H1  H2  O   H1  H2  O   H1  H2  O   H1  H2  O   H1  H2  O   H1  H2  O   H1  H2  
O   H1  H2  O   H1  H2  O   H1  H2  O   H1  H2  O   H1  H2  O   H1  H2  O   H1  
H2  O   H1  H2  O   H1  H2  O   H1  H2  O   H1  H2  O   H1  H2  O   H1  H2  O   
H1  H2  O   H1  H2  O   H1  H2  O   H1  H2  O   H1  H2  O   H1  H2  O   H1  H2  
O   H1  H2  O   H1  H2  O   H1  H2  O   H1  H2  O   H1  H2  O   H1  H2  O   H1  
H2  O   H1  H2  O   H1  H2  O   H1  H2  O   H1  H2  O   H1  H2  O   H1  H2  O   
H1  H2  O   H1  H2  O   H1  H2  O   H1  H2  O   H1  H2  O   H1  H2  O   H1  H2  
O   H1  H2  O   H1  H2  O   H1  H2  O   H1  H2  O   H1  H2  O   H1  H2  O   H1  
H2  O   H1  H2  O   H1  H2  O   H1  H2  O   H1  H2  O   H1  H2  O   H1  H2  O   
H1  H2  O   H1  H2  O   H1  H2  O   H1  H2  O   H1  H2  O   H1  H2  O   H1  H2  
O   H1  H2  O   H1  H2  O   H1  H2  O   H1  H2  O   H1  H2  O   H1  H2  O   H1  
H2  O   H1  H2  O   H1  H2  O   H1  H2  O   H1  H2  O   H1  H2  O   H1  H2  O   
H1  H2  O   H1  H2  O   H1  H2  O   H1  H2  O   H1  H2  O   H1  H2  O   H1  H2  
O   H1  H2  O   H1  H2  O   H1  H2  O   H1  H2  O   H1  H2  O   H1  H2  O   H1  
H2  O   H1  H2  O   H1  H2  O   H1  H2  O   H1  H2  O   H1  H2  O   H1  H2  O   
H1  H2  O   H1  H2  O   H1  H2  O   H1  H2  O   H1  H2  O   H1  H2  O   H1  H2  
O   H1  H2  O   H1  H2  O   H1  H2  O   H1  H2  O   H1  H2  O   H1  H2  O   H1  
H2  O   H1  H2  O   H1  H2  O   H1  H2  O   H1  H2  O   H1  H2  O   H1  H2  O   
H1  H2  O   H1  H2  O   H1  H2  O   H1  H2  O   H1  H2  O   H1  H2  O   H1  H2  
O   H1  H2  O   H1  H2  O   H1  H2  O   H1  H2  O   H1  H2  O   H1  H2  O   H1  
H2  O   H1  H2  O   H1  H2  O   H1  H2  O   H1  H2  O   H1  H2  O   H1  H2  O   
H1  H2  O   H1  H2  O   H1  H2  O   H1  H2  O   H1  H2  O   H1  H2  O   H1  H2  
O   H1  H2  O   H1  H2  O   H1  H2  O   H1  H2  O   H1  H2  O   H1  H2  O   H1  
H2  O   H1  H2  O   H1  H2  O   H1  H2  O   H1  H2  O   H1  H2  O   H1  H2  O   
H1  H2  O   H1  H2  O   H1  H2  O   H1  H2  O   H1  H2  O   H1  H2  O   H1  H2  
O   H1  H2  O   H1  H2  O   H1  H2  O   H1  H2  O   H1  H2  O   H1  H2  O   H1  
H2  O   H1  H2  O   H1  H2  O   H1  H2  O   H1  H2  O   H1  H2  O   H1  H2  O   
H1  H2  O   H1  H2  O   H1  H2  O   H1  H2  O   H1  H2  O   H1  H2  O   H1  H2  
O   H1  H2  O   H1  H2  O   H1  H2  O   H1  H2  O   H1  H2  O   H1  H2  O   H1  
H2  O   H1  H2  O   H1  H2  O   H1  H2  O   H1  H2  O   H1  H2  O   H1  H2  O   
H1  H2  O   H1  H2  O   H1  H2  O   H1  H2  O   H1  H2  O   H1  H2  O   H1  H2  
O   H1  H2  O   H1  H2  O   H1  H2  O   H1  H2  O   H1  H2  O   H1  H2  O   H1  
H2  O   H1  H2  O   H1  H2  O   H1  H2  O   H1  H2  O   H1  H2  O   H1  H2  O   
H1  H2  O   H1  H2  O   H1  H2  O   H1  H2  O   H1  H2  O   H1  H2  O   H1  H2  
O   H1  H2  O   H1  H2  O   H1  H2  O   H1  H2  O   H1  H2  O   H1  H2  O   H1  
H2  O   H1  H2  O   H1  H2  O   H1  H2  O   H1  H2  O   H1  H2  O   H1  H2  O   
H1  H2  O   H1  H2  O   H1  H2  O   H1  H2  O   H1  H2  O   H1  H2  O   H1  H2  
O   H1  H2  O   H1  H2  O   H1  H2  O   H1  H2  O   H1  H2  O   H1  H2  O   H1  
H2  O   H1  H2  O   H1  H2  O   H1  H2  O   H1  H2  O   H1  H2  O   H1  H2  O   
H1  H2  O   H1  H2  O   H1  H2  O   H1  H2  O   H1  H2  
%FLAG CHARGE                                                                    
%FORMAT(5E16.8)                                                                 
  2.04636429E+00 -6.67300626E+00  2.04636429E+00  2.04636429E+00  1.08823576E+01
 -1.03484442E+01 -9.40817349E+00  5.35006728E+00  7.23425310E-01  2.01356415E+00
  1.02044880E+00 -3.15245790E-01 -3.15245790E-01  2.47823280E-01 -7.74447750E-01
 -7.74447750E-01  1.46762404E+01 -1.49204192E+01 -1.49204192E+01  9.77808618E+00
 -1.06035564E+01 -9.40817349E+00  5.35006728E+00  7.23425310E-01  2.01356415E+00
  1.02044880E+00 -3.15245790E-01 -3.15245790E-01  2.47823280E-01 -7.74447750E-01
 -7.74447750E-01  1.46762404E+01 -1.49204192E+01 -1.49204192E+01  9.77808618E+00
 -1.06035564E+01 -7.57501011E+00  4.95464337E+00 -5.64891300E-02  1.54889550E+00
 -6.56002800E-02  3.11601330E-01  3.11601330E-01 -1.17533835E+00  6.41424960E-01
  6.41424960E-01  1.26663207E+01 -1.10900918E+01 -1.71417176E+01  7.74629973E+00
  7.74629973E+00  1.08841798E+01 -1.03484442E+01 -7.57501011E+00  4.95464337E+00
 -4.59201960E-01  1.27191654E+00  1.27191654E+00  1.08841798E+01 -1.03484442E+01
 -7.57501011E+00  4.95464337E+00  2.60578890E-01  1.90969704E+00 -3.71917143E+00
  1.45231731E+00  1.45231731E+00  1.29924999E+01 -1.08076461E+01 -1.67481159E+01
  7.64607708E+00  7.64607708E+00  1.08841798E+01 -1.03484442E+01 -6.33953817E+00
  5.00566581E+00 -4.37335200E+00  2.59849998E+00 -1.71289620E-01  6.59647260E-01
  6.59647260E-01  3.40757010E-01  1.87689690E-01  1.87689690E-01 -8.72848170E-01
  1.13160483E+00  1.13160483E+00 -2.60578890E-01  2.06823105E+00  2.06823105E+00
 -7.02287442E+00  6.19558200E+00  6.19558200E+00  6.19558200E+00  1.33769904E+01
 -1.07402236E+01 -7.57501011E+00  4.95464337E+00 -9.43915140E-01  1.68009606E+00
 -2.00809746E+00  8.32759110E-01  8.32759110E-01  6.43429413E+00 -6.57825030E-01
 -7.50940983E+00  1.82223000E+00  1.82223000E+00  1.82223000E+00 -7.50940983E+00
  1.82223000E+00  1.82223000E+00  1.82223000E+00  1.08841798E+01 -1.03484442E+01
 -7.57501011E+00  4.95464337E+00 -1.05871563E+00  2.47823280E+00 -1.34845020E-01
  6.68758410E-01  6.68758410E-01  3.40392564E+00 -9.89835336E+00  2.97934605E+00
  2.61490005E+00 -5.09313285E+00  6.08442597E+00 -4.02166161E+00  3.39299226E+00
  1.08841798E+01 -1.03484442E+01 -7.57501011E+00  4.95464337E+00 -5.01113250E-01
  2.04636429E+00 -9.11115000E-02  6.17735970E-01  6.17735970E-01 -2.57845545E+00
 -2.98481274E+00  3.75743826E+00 -6.22838214E+00  6.21744876E+00  2.51467740E+00
 -4.73962023E+00  2.86454556E+00 -2.06640882E+00  2.58209991E+00 -3.59343756E+00
  2.63676681E+00 -4.34966301E+00  3.09779100E+00  2.26503189E+00  1.08841798E+01
 -1.03484442E+01 -7.57501011E+00  4.95464337E+00  6.14091510E-01  1.49969529E+00
 -3.32556975E+00  1.09880469E+00  1.09880469E+00  1.09880469E+00  1.08841798E+01
 -1.03484442E+01 -7.57501011E+00  4.95464337E+00  6.14091510E-01  1.49969529E+00
 -3.32556975E+00  1.09880469E+00  1.09880469E+00  1.09880469E+00  1.08841798E+01
 -1.03484442E+01 -7.57501011E+00  4.95464337E+00 -9.43915140E-01  1.68009606E+00
 -2.00809746E+00  8.32759110E-01  8.32759110E-01  6.43429413E+00 -6.57825030E-01
 -7.50940983E+00  1.82223000E+00  1.82223000E+00  1.82223000E+00 -7.50940983E+00
  1.82223000E+00  1.82223000E+00  1.82223000E+00  1.08841798E+01 -1.03484442E+01
 -7.57501011E+00  4.95464337E+00 -9.43915140E-01  1.68009606E+00 -2.00809746E+00
  8.32759110E-01  8.32759110E-01  6.43429413E+00 -6.57825030E-01 -7.50940983E+00
  1.82223000E+00  1.82223000E+00  1.82223000E+00 -7.50940983E+00  1.82223000E+00
  1.82223000E+00  1.82223000E+00  1.08841798E+01 -1.03484442E+01 -7.57501011E+00
  4.95464337E+00 -1.08787131E+00  1.58351787E+00  2.37436569E+00  3.40757010E-01
 -5.83842492E+00  1.60720686E+00  1.60720686E+00  1.60720686E+00 -7.83558900E-01
  4.30046280E-01  4.30046280E-01 -1.20267180E+00  3.38934780E-01  3.38934780E-01
  3.38934780E-01  1.08841798E+01 -1.03484442E+01 -7.57501011E+00  4.95464337E+00
 -9.43915140E-01  1.68009606E+00 -2.00809746E+00  8.32759110E-01  8.32759110E-01
  6.43429413E+00 -6.57825030E-01 -7.50940983E+00  1.82223000E+00  1.82223000E+00
  1.82223000E+00 -7.50940983E+00  1.82223000E+00  1.82223000E+00  1.82223000E+00
  1.08841798E+01 -1.03484442E+01 -7.57501011E+00  4.95464337E+00 -4.31868510E-01
  1.60356240E+00  6.23202660E-01  4.39157430E-01  4.39157430E-01  3.28001400E-02
  8.01781200E-01  8.01781200E-01 -4.98744351E+00 -9.76715280E-01  1.24640532E+00
  1.24640532E+00  1.24640532E+00  1.08841798E+01 -1.03484442E+01 -7.57501011E+00
  4.95464337E+00 -1.59445125E+00  1.76574087E+00  5.43935655E+00 -5.41202310E-01
 -5.81655816E+00  1.44138393E+00  1.44138393E+00  1.44138393E+00 -5.81655816E+00
  1.44138393E+00  1.44138393E+00  1.44138393E+00  1.08841798E+01 -1.03484442E+01
 -7.57501011E+00  4.95464337E+00 -1.08787131E+00  1.58351787E+00  2.37436569E+00
  3.40757010E-01 -5.83842492E+00  1.60720686E+00  1.60720686E+00  1.60720686E+00
 -7.83558900E-01  4.30046280E-01  4.30046280E-01 -1.20267180E+00  3.38934780E-01
  3.38934780E-01  3.38934780E-01  1.08841798E+01 -1.03484442E+01 -7.57501011E+00
  4.95464337E+00 -1.08787131E+00  1.58351787E+00  2.37436569E+00  3.40757010E-01
 -5.83842492E+00  1.60720686E+00  1.60720686E+00  1.60720686E+00 -7.83558900E-01
  4.30046280E-01  4.30046280E-01 -1.20267180E+00  3.38934780E-01  3.38934780E-01
  3.38934780E-01  1.08841798E+01 -1.03484442E+01 -4.64304204E+00  3.49868160E-01
  7.12491930E-01  7.12491930E-01  3.44401470E-01  3.88134990E-01  3.88134990E-01
 -1.27556100E-01  4.61024190E-01  4.61024190E-01 -4.84713180E-01  1.16804943E+00
  1.07438681E+01 -1.04741780E+01 -7.57501011E+00  4.95464337E+00 -7.08847470E-01
  1.83498561E+00  6.65842842E+00  7.83558900E-02 -4.44259674E+00  1.16987166E+00
  1.16987166E+00  1.16987166E+00 -1.23200970E+01  7.47478746E+00  1.08841798E+01
 -1.03484442E+01 -7.57501011E+00  4.95464337E+00 -1.08787131E+00  1.58351787E+00
  2.37436569E+00  3.40757010E-01 -5.83842492E+00  1.60720686E+00  1.60720686E+00
  1.60720686E+00 -7.83558900E-01  4.30046280E-01  4.30046280E-01 -1.20267180E+00
  3.38934780E-01  3.38934780E-01  3.38934780E-01  1.08841798E+01 -1.03484442E+01
 -7.57501011E+00  4.95464337E+00 -4.59201960E-01  1.27191654E+00  1.27191654E+00
  1.08841798E+01 -1.03484442E+01 -7.57501011E+00  4.95464337E+00 -4.59201960E-01
  1.27191654E+00  1.27191654E+00  1.08841798E+01 -1.03484442E+01 -7.57501011E+00
  4.95464337E+00  2.60578890E-01  1.90969704E+00 -3.71917143E+00  1.45231731E+00
  1.45231731E+00  1.29924999E+01 -1.08076461E+01 -1.67481159E+01  7.64607708E+00
  7.64607708E+00  1.08841798E+01 -1.03484442E+01 -7.57501011E+00  4.95464337E+00
 -7.08847470E-01  1.83498561E+00  6.65842842E+00  7.83558900E-02 -4.44259674E+00
  1.16987166E+00  1.16987166E+00  1.16987166E+00 -1.23200970E+01  7.47478746E+00
  1.08841798E+01 -1.03484442E+01 -7.57501011E+00  4.95464337E+00 -9.43915140E-01
  1.68009606E+00 -2.00809746E+00  8.32759110E-01  8.32759110E-01  6.43429413E+00
 -6.57825030E-01 -7.50940983E+00  1.82223000E+00  1.82223000E+00  1.82223000E+00
 -7.50940983E+00  1.82223000E+00  1.82223000E+00  1.82223000E+00  1.08841798E+01
 -1.03484442E+01 -7.57501011E+00  4.95464337E+00 -1.59445125E+00  1.76574087E+00
  5.43935655E+00 -5.41202310E-01 -5.81655816E+00  1.44138393E+00  1.44138393E+00
  1.44138393E+00 -5.81655816E+00  1.44138393E+00  1.44138393E+00  1.44138393E+00
  1.08841798E+01 -1.03484442E+01 -7.57501011E+00  4.95464337E+00 -1.08787131E+00
  1.58351787E+00  2.37436569E+00  3.40757010E-01 -5.83842492E+00  1.60720686E+00
  1.60720686E+00  1.60720686E+00 -7.83558900E-01  4.30046280E-01  4.30046280E-01
 -1.20267180E+00  3.38934780E-01  3.38934780E-01  3.38934780E-01  1.08841798E+01
 -1.03484442E+01 -7.57501011E+00  4.95464337E+00 -9.43915140E-01  1.68009606E+00
 -2.00809746E+00  8.32759110E-01  8.32759110E-01  6.43429413E+00 -6.57825030E-01
 -7.50940983E+00  1.82223000E+00  1.82223000E+00  1.82223000E+00 -7.50940983E+00
  1.82223000E+00  1.82223000E+00  1.82223000E+00  1.08841798E+01 -1.03484442E+01
 -7.57501011E+00  4.95464337E+00  6.14091510E-01  1.49969529E+00 -3.32556975E+00
  1.09880469E+00  1.09880469E+00  1.09880469E+00  1.08841798E+01 -1.03484442E+01
 -7.57501011E+00  4.95464337E+00 -1.59445125E+00  1.76574087E+00  5.43935655E+00
 -5.41202310E-01 -5.81655816E+00  1.44138393E+00  1.44138393E+00  1.44138393E+00
 -5.81655816E+00  1.44138393E+00  1.44138393E+00  1.44138393E+00  1.08841798E+01
 -1.03484442E+01 -7.57501011E+00  4.95464337E+00 -4.53735270E-01  1.53613989E+00
  3.85766091E+00  6.41424960E-01  6.41424960E-01 -1.19283176E+01  7.79003325E+00
  1.08841798E+01 -1.03484442E+01 -7.57501011E+00  4.95464337E+00 -9.43915140E-01
  1.68009606E+00 -2.00809746E+00  8.32759110E-01  8.32759110E-01  6.43429413E+00
 -6.57825030E-01 -7.50940983E+00  1.82223000E+00  1.82223000E+00  1.82223000E+00
 -7.50940983E+00  1.82223000E+00  1.82223000E+00  1.82223000E+00  1.08841798E+01
 -1.03484442E+01 -9.40817349E+00  5.35006728E+00  7.23425310E-01  2.01356415E+00
  1.02044880E+00 -3.15245790E-01 -3.15245790E-01  2.47823280E-01 -7.74447750E-01
 -7.74447750E-01  1.46762404E+01 -1.49204192E+01 -1.49204192E+01  9.77808618E+00
 -1.06035564E+01 -6.33953817E+00  5.00566581E+00 -4.37335200E+00  2.59849998E+00
 -1.71289620E-01  6.59647260E-01  6.59647260E-01  3.40757010E-01  1.87689690E-01
  1.87689690E-01 -8.72848170E-01  1.13160483E+00  1.13160483E+00 -2.60578890E-01
  2.06823105E+00  2.06823105E+00 -7.02287442E+00  6.19558200E+00  6.19558200E+00
  6.19558200E+00  1.33769904E+01 -1.07402236E+01 -6.33953817E+00  5.00566581E+00
 -4.37335200E+00  2.59849998E+00 -1.71289620E-01  6.59647260E-01  6.59647260E-01
  3.40757010E-01  1.87689690E-01  1.87689690E-01 -8.72848170E-01  1.13160483E+00
  1.13160483E+00 -2.60578890E-01  2.06823105E+00  2.06823105E+00 -7.02287442E+00
  6.19558200E+00  6.19558200E+00  6.19558200E+00  1.33769904E+01 -1.07402236E+01
 -7.57501011E+00  4.95464337E+00 -9.43915140E-01  1.68009606E+00 -2.00809746E+00
  8.32759110E-01  8.32759110E-01  6.43429413E+00 -6.57825030E-01 -7.50940983E+00
  1.82223000E+00  1.82223000E+00  1.82223000E+00 -7.50940983E+00  1.82223000E+00
  1.82223000E+00  1.82223000E+00  1.08841798E+01 -1.03484442E+01 -7.57501011E+00
  4.95464337E+00 -5.64891300E-02  1.54889550E+00 -6.56002800E-02  3.11601330E-01
  3.11601330E-01 -1.17533835E+00  6.41424960E-01  6.41424960E-01  1.26663207E+01
 -1.10900918E+01 -1.71417176E+01  7.74629973E+00  7.74629973E+00  1.08841798E+01
 -1.03484442E+01 -7.57501011E+00  4.95464337E+00 -2.55112200E-02  1.59627348E+00
 -2.76978960E-01  5.37557850E-01  5.37557850E-01 -2.00445300E-02 -3.47317038E+00
  3.09596877E+00 -4.26584043E+00  3.01761288E+00  5.87851398E+00 -1.01662212E+01
  7.27434216E+00 -4.26584043E+00  3.01761288E+00 -3.47317038E+00  3.09596877E+00
  1.08841798E+01 -1.03484442E+01 -7.57501011E+00  4.95464337E+00  6.14091510E-01
  1.49969529E+00 -3.32556975E+00  1.09880469E+00  1.09880469E+00  1.09880469E+00
  1.08841798E+01 -1.03484442E+01 -7.57501011E+00  4.95464337E+00 -7.08847470E-01
  1.83498561E+00  6.65842842E+00  7.83558900E-02 -4.44259674E+00  1.16987166E+00
  1.16987166E+00  1.16987166E+00 -1.23200970E+01  7.47478746E+00  1.08841798E+01
 -1.03484442E+01 -7.57501011E+00  4.95464337E+00  2.60578890E-01  1.90969704E+00
 -3.71917143E+00  1.45231731E+00  1.45231731E+00  1.29924999E+01 -1.08076461E+01
 -1.67481159E+01  7.64607708E+00  7.64607708E+00  1.08841798E+01 -1.03484442E+01
 -7.57501011E+00  4.95464337E+00 -2.55112200E-02  1.59627348E+00 -2.76978960E-01
  5.37557850E-01  5.37557850E-01 -2.00445300E-02 -3.47317038E+00  3.09596877E+00
 -4.26584043E+00  3.01761288E+00  5.87851398E+00 -1.01662212E+01  7.27434216E+00
 -4.26584043E+00  3.01761288E+00 -3.47317038E+00  3.09596877E+00  1.08841798E+01
 -1.03484442E+01 -7.57501011E+00  4.95464337E+00 -4.37335200E-02  1.78214094E+00
 -6.25024890E-01  5.37557850E-01  5.37557850E-01  2.15023140E-01 -2.28872088E+00
  2.42356590E+00 -3.10507992E+00  2.60578890E+00 -1.95343056E+00  2.36343231E+00
 -3.10507992E+00  2.60578890E+00 -2.28872088E+00  2.42356590E+00  1.08841798E+01
 -1.03484442E+01 -7.57501011E+00  4.95464337E+00 -9.43915140E-01  1.68009606E+00
 -2.00809746E+00  8.32759110E-01  8.32759110E-01  6.43429413E+00 -6.57825030E-01
 -7.50940983E+00  1.82223000E+00  1.82223000E+00  1.82223000E+00 -7.50940983E+00
  1.82223000E+00  1.82223000E+00  1.82223000E+00  1.08841798E+01 -1.03484442E+01
 -7.57501011E+00  4.95464337E+00 -4.31868510E-01  1.60356240E+00  6.23202660E-01
  4.39157430E-01  4.39157430E-01  3.28001400E-02  8.01781200E-01  8.01781200E-01
 -4.98744351E+00 -9.76715280E-01  1.24640532E+00  1.24640532E+00  1.24640532E+00
  1.08841798E+01 -1.03484442E+01 -7.57501011E+00  4.95464337E+00 -4.53735270E-01
  1.53613989E+00  3.85766091E+00  6.41424960E-01  6.41424960E-01 -1.19283176E+01
  7.79003325E+00  1.08841798E+01 -1.03484442E+01 -7.57501011E+00  4.95464337E+00
 -9.43915140E-01  1.68009606E+00 -2.00809746E+00  8.32759110E-01  8.32759110E-01
  6.43429413E+00 -6.57825030E-01 -7.50940983E+00  1.82223000E+00  1.82223000E+00
  1.82223000E+00 -7.50940983E+00  1.82223000E+00  1.82223000E+00  1.82223000E+00
  1.08841798E+01 -1.03484442E+01 -7.57501011E+00  4.95464337E+00  6.14091510E-01
  1.49969529E+00 -3.32556975E+00  1.09880469E+00  1.09880469E+00  1.09880469E+00
  1.08841798E+01 -1.03484442E+01 -7.57501011E+00  4.95464337E+00 -1.59445125E+00
  1.76574087E+00  5.43935655E+00 -5.41202310E-01 -5.81655816E+00  1.44138393E+00
  1.44138393E+00  1.44138393E+00 -5.81655816E+00  1.44138393E+00  1.44138393E+00
  1.44138393E+00  1.08841798E+01 -1.03484442E+01 -7.57501011E+00  4.95464337E+00
  6.14091510E-01  1.49969529E+00 -3.32556975E+00  1.09880469E+00  1.09880469E+00
  1.09880469E+00  1.08841798E+01 -1.03484442E+01 -9.40817349E+00  5.35006728E+00
  6.94269630E-01  1.60356240E+00 -5.52135690E-01 -2.22312060E-01 -2.22312060E-01
  1.45669066E+01 -1.46033512E+01 -1.46033512E+01  9.77808618E+00 -1.06035564E+01
 -7.57501011E+00  4.95464337E+00 -9.43915140E-01  1.68009606E+00 -2.00809746E+00
  8.32759110E-01  8.32759110E-01  6.43429413E+00 -6.57825030E-01 -7.50940983E+00
  1.82223000E+00  1.82223000E+00  1.82223000E+00 -7.50940983E+00  1.82223000E+00
  1.82223000E+00  1.82223000E+00  1.08841798E+01 -1.03484442E+01 -7.57501011E+00
  4.95464337E+00 -9.43915140E-01  1.68009606E+00 -2.00809746E+00  8.32759110E-01
  8.32759110E-01  6.43429413E+00 -6.57825030E-01 -7.50940983E+00  1.82223000E+00
  1.82223000E+00  1.82223000E+00 -7.50940983E+00  1.82223000E+00  1.82223000E+00
  1.82223000E+00  1.08841798E+01 -1.03484442E+01 -7.57501011E+00  4.95464337E+00
 -1.59445125E+00  1.76574087E+00  5.43935655E+00 -5.41202310E-01 -5.81655816E+00
  1.44138393E+00  1.44138393E+00  1.44138393E+00 -5.81655816E+00  1.44138393E+00
  1.44138393E+00  1.44138393E+00  1.08841798E+01 -1.03484442E+01 -7.57501011E+00
  4.95464337E+00 -4.59201960E-01  1.27191654E+00  1.27191654E+00  1.08841798E+01
 -1.03484442E+01 -7.57501011E+00  4.95464337E+00 -9.43915140E-01  1.68009606E+00
 -2.00809746E+00  8.32759110E-01  8.32759110E-01  6.43429413E+00 -6.57825030E-01
 -7.50940983E+00  1.82223000E+00  1.82223000E+00  1.82223000E+00 -7.50940983E+00
  1.82223000E+00  1.82223000E+00  1.82223000E+00  1.08841798E+01 -1.03484442E+01
 -7.57501011E+00  4.95464337E+00 -4.37335200E-02  1.78214094E+00 -6.25024890E-01
  5.37557850E-01  5.37557850E-01  2.15023140E-01 -2.28872088E+00  2.42356590E+00
 -3.10507992E+00  2.60578890E+00 -1.95343056E+00  2.36343231E+00 -3.10507992E+00
  2.60578890E+00 -2.28872088E+00  2.42356590E+00  1.08841798E+01 -1.03484442E+01
 -7.57501011E+00  4.95464337E+00 -1.59445125E+00  1.76574087E+00  5.43935655E+00
 -5.41202310E-01 -5.81655816E+00  1.44138393E+00  1.44138393E+00  1.44138393E+00
 -5.81655816E+00  1.44138393E+00  1.44138393E+00  1.44138393E+00  1.08841798E+01
 -1.03484442E+01 -7.57501011E+00  4.95464337E+00 -4.31868510E-01  1.60356240E+00
  6.23202660E-01  4.39157430E-01  4.39157430E-01  3.28001400E-02  8.01781200E-01
  8.01781200E-01 -4.98744351E+00 -9.76715280E-01  1.24640532E+00  1.24640532E+00
  1.24640532E+00  1.08841798E+01 -1.03484442E+01 -4.64304204E+00  3.49868160E-01
  7.12491930E-01  7.12491930E-01  3.44401470E-01  3.88134990E-01  3.88134990E-01
 -1.27556100E-01  4.61024190E-01  4.61024190E-01 -4.84713180E-01  1.16804943E+00
  1.07438681E+01 -1.04741780E+01 -7.57501011E+00  4.95464337E+00 -1.08787131E+00
  1.58351787E+00  2.37436569E+00  3.40757010E-01 -5.83842492E+00  1.60720686E+00
  1.60720686E+00  1.60720686E+00 -7.83558900E-01  4.30046280E-01  4.30046280E-01
 -1.20267180E+00  3.38934780E-01  3.38934780E-01  3.38934780E-01  1.08841798E+01
 -1.03484442E+01 -7.57501011E+00  4.95464337E+00  6.14091510E-01  1.49969529E+00
 -3.32556975E+00  1.09880469E+00  1.09880469E+00  1.09880469E+00  1.08841798E+01
 -1.03484442E+01 -7.57501011E+00  4.95464337E+00 -9.43915140E-01  1.68009606E+00
 -2.00809746E+00  8.32759110E-01  8.32759110E-01  6.43429413E+00 -6.57825030E-01
 -7.50940983E+00  1.82223000E+00  1.82223000E+00  1.82223000E+00 -7.50940983E+00
  1.82223000E+00  1.82223000E+00  1.82223000E+00  1.08841798E+01 -1.03484442E+01
 -7.57501011E+00  4.95464337E+00 -9.43915140E-01  1.68009606E+00 -2.00809746E+00
  8.32759110E-01  8.32759110E-01  6.43429413E+00 -6.57825030E-01 -7.50940983E+00
  1.82223000E+00  1.82223000E+00  1.82223000E+00 -7.50940983E+00  1.82223000E+00
  1.82223000E+00  1.82223000E+00  1.08841798E+01 -1.03484442E+01 -7.57501011E+00
  4.95464337E+00 -7.08847470E-01  1.83498561E+00  6.65842842E+00  7.83558900E-02
 -4.44259674E+00  1.16987166E+00  1.16987166E+00  1.16987166E+00 -1.23200970E+01
  7.47478746E+00  1.08841798E+01 -1.03484442E+01 -7.57501011E+00  4.95464337E+00
 -1.08787131E+00  1.58351787E+00  2.37436569E+00  3.40757010E-01 -5.83842492E+00
  1.60720686E+00  1.60720686E+00  1.60720686E+00 -7.83558900E-01  4.30046280E-01
  4.30046280E-01 -1.20267180E+00  3.38934780E-01  3.38934780E-01  3.38934780E-01
  1.08841798E+01 -1.03484442E+01 -7.57501011E+00  4.95464337E+00 -4.31868510E-01
  1.60356240E+00  6.23202660E-01  4.39157430E-01  4.39157430E-01  3.28001400E-02
  8.01781200E-01  8.01781200E-01 -4.98744351E+00 -9.76715280E-01  1.24640532E+00
  1.24640532E+00  1.24640532E+00  1.08841798E+01 -1.03484442E+01 -7.57501011E+00
  4.95464337E+00 -4.37335200E-02  1.78214094E+00 -6.25024890E-01  5.37557850E-01
  5.37557850E-01  2.15023140E-01 -2.28872088E+00  2.42356590E+00 -3.10507992E+00
  2.60578890E+00 -1.95343056E+00  2.36343231E+00 -3.10507992E+00  2.60578890E+00
 -2.28872088E+00  2.42356590E+00  1.08841798E+01 -1.03484442E+01 -9.40817349E+00
  5.35006728E+00  7.23425310E-01  2.01356415E+00  1.02044880E+00 -3.15245790E-01
 -3.15245790E-01  2.47823280E-01 -7.74447750E-01 -7.74447750E-01  1.46762404E+01
 -1.49204192E+01 -1.49204192E+01  9.77808618E+00 -1.06035564E+01 -7.57501011E+00
  4.95464337E+00  6.14091510E-01  1.49969529E+00 -3.32556975E+00  1.09880469E+00
  1.09880469E+00  1.09880469E+00  1.08841798E+01 -1.03484442E+01 -7.57501011E+00
  4.95464337E+00 -4.31868510E-01  1.60356240E+00  6.23202660E-01  4.39157430E-01
  4.39157430E-01  3.28001400E-02  8.01781200E-01  8.01781200E-01 -4.98744351E+00
 -9.76715280E-01  1.24640532E+00  1.24640532E+00  1.24640532E+00  1.08841798E+01
 -1.03484442E+01 -7.57501011E+00  4.95464337E+00 -5.01113250E-01  2.04636429E+00
 -9.11115000E-02  6.17735970E-01  6.17735970E-01 -2.57845545E+00 -2.98481274E+00
  3.75743826E+00 -6.22838214E+00  6.21744876E+00  2.51467740E+00 -4.73962023E+00
  2.86454556E+00 -2.06640882E+00  2.58209991E+00 -3.59343756E+00  2.63676681E+00
 -4.34966301E+00  3.09779100E+00  2.26503189E+00  1.08841798E+01 -1.03484442E+01
 -4.64304204E+00  3.49868160E-01  7.12491930E-01  7.12491930E-01  3.44401470E-01
  3.88134990E-01  3.88134990E-01 -1.27556100E-01  4.61024190E-01  4.61024190E-01
 -4.84713180E-01  1.16804943E+00  1.07438681E+01 -1.04741780E+01 -7.57501011E+00
  4.95464337E+00 -9.43915140E-01  1.68009606E+00 -2.00809746E+00  8.32759110E-01
  8.32759110E-01  6.43429413E+00 -6.57825030E-01 -7.50940983E+00  1.82223000E+00
  1.82223000E+00  1.82223000E+00 -7.50940983E+00  1.82223000E+00  1.82223000E+00
  1.82223000E+00  1.08841798E+01 -1.03484442E+01 -4.64304204E+00  3.49868160E-01
  7.12491930E-01  7.12491930E-01  3.44401470E-01  3.88134990E-01  3.88134990E-01
 -1.27556100E-01  4.61024190E-01  4.61024190E-01 -4.84713180E-01  1.16804943E+00
  1.07438681E+01 -1.04741780E+01 -7.57501011E+00  4.95464337E+00 -9.43915140E-01
  1.68009606E+00 -2.00809746E+00  8.32759110E-01  8.32759110E-01  6.43429413E+00
 -6.57825030E-01 -7.50940983E+00  1.82223000E+00  1.82223000E+00  1.82223000E+00
 -7.50940983E+00  1.82223000E+00  1.82223000E+00  1.82223000E+00  1.08841798E+01
 -1.03484442E+01 -7.57501011E+00  4.95464337E+00 -1.59445125E+00  1.76574087E+00
  5.43935655E+00 -5.41202310E-01 -5.81655816E+00  1.44138393E+00  1.44138393E+00
  1.44138393E+00 -5.81655816E+00  1.44138393E+00  1.44138393E+00  1.44138393E+00
  1.08841798E+01 -1.03484442E+01 -7.57501011E+00  4.95464337E+00 -9.43915140E-01
  1.68009606E+00 -2.00809746E+00  8.32759110E-01  8.32759110E-01  6.43429413E+00
 -6.57825030E-01 -7.50940983E+00  1.82223000E+00  1.82223000E+00  1.82223000E+00
 -7.50940983E+00  1.82223000E+00  1.82223000E+00  1.82223000E+00  1.08841798E+01
 -1.03484442E+01 -7.57501011E+00  4.95464337E+00  7.81736670E-01  1.39582818E+00
 -1.43956170E+00  1.65822930E+00  1.65822930E+00 -1.96983063E+00  1.08841798E+01
 -1.03484442E+01 -4.64304204E+00  3.49868160E-01  7.12491930E-01  7.12491930E-01
  3.44401470E-01  3.88134990E-01  3.88134990E-01 -1.27556100E-01  4.61024190E-01
  4.61024190E-01 -4.84713180E-01  1.16804943E+00  1.07438681E+01 -1.04741780E+01
 -7.57501011E+00  4.95464337E+00  6.14091510E-01  1.49969529E+00 -3.32556975E+00
  1.09880469E+00  1.09880469E+00  1.09880469E+00  1.08841798E+01 -1.03484442E+01
 -7.57501011E+00  4.95464337E+00 -5.01113250E-01  2.04636429E+00 -9.11115000E-02
  6.17735970E-01  6.17735970E-01 -2.57845545E+00 -2.98481274E+00  3.75743826E+00
 -6.22838214E+00  6.21744876E+00  2.51467740E+00 -4.73962023E+00  2.86454556E+00
 -2.06640882E+00  2.58209991E+00 -3.59343756E+00  2.63676681E+00 -4.34966301E+00
  3.09779100E+00  2.26503189E+00  1.08841798E+01 -1.03484442E+01 -7.57501011E+00
  4.95464337E+00 -9.43915140E-01  1.68009606E+00 -2.00809746E+00  8.32759110E-01
  8.32759110E-01  6.43429413E+00 -6.57825030E-01 -7.50940983E+00  1.82223000E+00
  1.82223000E+00  1.82223000E+00 -7.50940983E+00  1.82223000E+00  1.82223000E+00
  1.82223000E+00  1.08841798E+01 -1.03484442E+01 -7.57501011E+00  4.95464337E+00
 -4.37335200E-02  1.78214094E+00 -6.25024890E-01  5.37557850E-01  5.37557850E-01
  2.15023140E-01 -2.28872088E+00  2.42356590E+00 -3.10507992E+00  2.60578890E+00
 -1.95343056E+00  2.36343231E+00 -3.10507992E+00  2.60578890E+00 -2.28872088E+00
  2.42356590E+00  1.08841798E+01 -1.03484442E+01 -7.57501011E+00  4.95464337E+00
 -9.43915140E-01  1.68009606E+00 -2.00809746E+00  8.32759110E-01  8.32759110E-01
  6.43429413E+00 -6.57825030E-01 -7.50940983E+00  1.82223000E+00  1.82223000E+00
  1.82223000E+00 -7.50940983E+00  1.82223000E+00  1.82223000E+00  1.82223000E+00
  1.08841798E+01 -1.03484442E+01 -9.40817349E+00  5.35006728E+00  6.94269630E-01
  1.60356240E+00 -5.52135690E-01 -2.22312060E-01 -2.22312060E-01  1.45669066E+01
 -1.46033512E+01 -1.46033512E+01  9.77808618E+00 -1.06035564E+01 -7.57501011E+00
  4.95464337E+00 -1.59445125E+00  1.76574087E+00  5.43935655E+00 -5.41202310E-01
 -5.81655816E+00  1.44138393E+00  1.44138393E+00  1.44138393E+00 -5.81655816E+00
  1.44138393E+00  1.44138393E+00  1.44138393E+00  1.08841798E+01 -1.03484442E+01
 -7.57501011E+00  4.95464337E+00 -9.43915140E-01  1.68009606E+00 -2.00809746E+00
  8.32759110E-01  8.32759110E-01  6.43429413E+00 -6.57825030E-01 -7.50940983E+00
  1.82223000E+00  1.82223000E+00  1.82223000E+00 -7.50940983E+00  1.82223000E+00
  1.82223000E+00  1.82223000E+00  1.08841798E+01 -1.03484442E+01 -7.57501011E+00
  4.95464337E+00 -4.37335200E-02  1.78214094E+00 -6.25024890E-01  5.37557850E-01
  5.37557850E-01  2.15023140E-01 -2.28872088E+00  2.42356590E+00 -3.10507992E+00
  2.60578890E+00 -1.95343056E+00  2.36343231E+00 -3.10507992E+00  2.60578890E+00
 -2.28872088E+00  2.42356590E+00  1.08841798E+01 -1.03484442E+01 -7.57501011E+00
  4.95464337E+00 -4.53735270E-01  1.53613989E+00  3.85766091E+00  6.41424960E-01
  6.41424960E-01 -1.19283176E+01  7.79003325E+00  1.08841798E+01 -1.03484442E+01
 -7.57501011E+00  4.95464337E+00 -7.08847470E-01  1.83498561E+00  6.65842842E+00
  7.83558900E-02 -4.44259674E+00  1.16987166E+00  1.16987166E+00  1.16987166E+00
 -1.23200970E+01  7.47478746E+00  1.08841798E+01 -1.03484442E+01 -7.57501011E+00
  4.95464337E+00  6.14091510E-01  1.49969529E+00 -3.32556975E+00  1.09880469E+00
  1.09880469E+00  1.09880469E+00  1.08841798E+01 -1.03484442E+01 -7.57501011E+00
  4.95464337E+00 -4.53735270E-01  1.53613989E+00  3.85766091E+00  6.41424960E-01
  6.41424960E-01 -1.19283176E+01  7.79003325E+00  1.08841798E+01 -1.03484442E+01
 -7.57501011E+00  4.95464337E+00 -1.08787131E+00  1.58351787E+00  2.37436569E+00
  3.40757010E-01 -5.83842492E+00  1.60720686E+00  1.60720686E+00  1.60720686E+00
 -7.83558900E-01  4.30046280E-01  4.30046280E-01 -1.20267180E+00  3.38934780E-01
  3.38934780E-01  3.38934780E-01  1.08841798E+01 -1.03484442E+01 -7.57501011E+00
  4.95464337E+00 -5.01113250E-01  2.04636429E+00 -9.11115000E-02  6.17735970E-01
  6.17735970E-01 -2.57845545E+00 -2.98481274E+00  3.75743826E+00 -6.22838214E+00
  6.21744876E+00  2.51467740E+00 -4.73962023E+00  2.86454556E+00 -2.06640882E+00
  2.58209991E+00 -3.59343756E+00  2.63676681E+00 -4.34966301E+00  3.09779100E+00
  2.26503189E+00  1.08841798E+01 -1.03484442E+01 -7.57501011E+00  4.95464337E+00
 -1.05871563E+00  2.47823280E+00 -1.34845020E-01  6.68758410E-01  6.68758410E-01
  3.40392564E+00 -9.89835336E+00  2.97934605E+00  2.61490005E+00 -5.09313285E+00
  6.08442597E+00 -4.02166161E+00  3.39299226E+00  1.08841798E+01 -1.03484442E+01
 -7.57501011E+00  4.95464337E+00 -9.43915140E-01  1.68009606E+00 -2.00809746E+00
  8.32759110E-01  8.32759110E-01  6.43429413E+00 -6.57825030E-01 -7.50940983E+00
  1.82223000E+00  1.82223000E+00  1.82223000E+00 -7.50940983E+00  1.82223000E+00
  1.82223000E+00  1.82223000E+00  1.08841798E+01 -1.03484442E+01 -7.57501011E+00
  4.95464337E+00  3.88134990E-01  2.04818652E+00 -2.24316513E+00  2.02631976E+00
  2.02631976E+00 -5.68353537E+00  3.52237059E+00  1.08841798E+01 -1.03484442E+01
 -7.57501011E+00  4.95464337E+00  6.14091510E-01  1.49969529E+00 -3.32556975E+00
  1.09880469E+00  1.09880469E+00  1.09880469E+00  1.08841798E+01 -1.03484442E+01
 -7.57501011E+00  4.95464337E+00 -1.08787131E+00  1.58351787E+00  2.37436569E+00
  3.40757010E-01 -5.83842492E+00  1.60720686E+00  1.60720686E+00  1.60720686E+00
 -7.83558900E-01  4.30046280E-01  4.30046280E-01 -1.20267180E+00  3.38934780E-01
  3.38934780E-01  3.38934780E-01  1.08841798E+01 -1.03484442E+01 -7.57501011E+00
  4.95464337E+00 -4.53735270E-01  1.53613989E+00  3.85766091E+00  6.41424960E-01
  6.41424960E-01 -1.19283176E+01  7.79003325E+00  1.08841798E+01 -1.03484442E+01
 -7.57501011E+00  4.95464337E+00 -1.59445125E+00  1.76574087E+00  5.43935655E+00
 -5.41202310E-01 -5.81655816E+00  1.44138393E+00  1.44138393E+00  1.44138393E+00
 -5.81655816E+00  1.44138393E+00  1.44138393E+00  1.44138393E+00  1.08841798E+01
 -1.03484442E+01 -9.40817349E+00  5.35006728E+00  6.94269630E-01  1.60356240E+00
 -5.52135690E-01 -2.22312060E-01 -2.22312060E-01  1.45669066E+01 -1.46033512E+01
 -1.46033512E+01  9.77808618E+00 -1.06035564E+01 -6.33953817E+00  5.00566581E+00
 -4.80522051E+00  2.84267880E+00 -1.27556100E-02  5.95869210E-01  5.95869210E-01
  7.10669700E-01  5.19335550E-01  5.19335550E-01  8.85603780E-01  1.25187201E+00
  1.25187201E+00 -9.64870785E+00  6.29762688E+00  1.47163295E+01 -1.57203782E+01
  8.15994594E+00  8.15994594E+00 -1.57203782E+01  8.15994594E+00  8.15994594E+00
  1.33769904E+01 -1.07402236E+01 -7.57501011E+00  4.95464337E+00 -2.55112200E-02
  1.59627348E+00 -2.76978960E-01  5.37557850E-01  5.37557850E-01 -2.00445300E-02
 -3.47317038E+00  3.09596877E+00 -4.26584043E+00  3.01761288E+00  5.87851398E+00
 -1.01662212E+01  7.27434216E+00 -4.26584043E+00  3.01761288E+00 -3.47317038E+00
  3.09596877E+00  1.08841798E+01 -1.03484442E+01 -7.57501011E+00  4.95464337E+00
 -1.08787131E+00  1.58351787E+00  2.37436569E+00  3.40757010E-01 -5.83842492E+00
  1.60720686E+00  1.60720686E+00  1.60720686E+00 -7.83558900E-01  4.30046280E-01
  4.30046280E-01 -1.20267180E+00  3.38934780E-01  3.38934780E-01  3.38934780E-01
  1.08841798E+01 -1.03484442E+01 -7.57501011E+00  4.95464337E+00  6.14091510E-01
  1.49969529E+00 -3.32556975E+00  1.09880469E+00  1.09880469E+00  1.09880469E+00
  1.08841798E+01 -1.03484442E+01 -7.57501011E+00  4.95464337E+00 -1.08787131E+00
  1.58351787E+00  2.37436569E+00  3.40757010E-01 -5.83842492E+00  1.60720686E+00
  1.60720686E+00  1.60720686E+00 -7.83558900E-01  4.30046280E-01  4.30046280E-01
 -1.20267180E+00  3.38934780E-01  3.38934780E-01  3.38934780E-01  1.08841798E+01
 -1.03484442E+01 -6.33953817E+00  5.00566581E+00 -4.37335200E+00  2.59849998E+00
 -1.71289620E-01  6.59647260E-01  6.59647260E-01  3.40757010E-01  1.87689690E-01
  1.87689690E-01 -8.72848170E-01  1.13160483E+00  1.13160483E+00 -2.60578890E-01
  2.06823105E+00  2.06823105E+00 -7.02287442E+00  6.19558200E+00  6.19558200E+00
  6.19558200E+00  1.33769904E+01 -1.07402236E+01 -6.33953817E+00  5.00566581E+00
 -4.37335200E+00  2.59849998E+00 -1.71289620E-01  6.59647260E-01  6.59647260E-01
  3.40757010E-01  1.87689690E-01  1.87689690E-01 -8.72848170E-01  1.13160483E+00
  1.13160483E+00 -2.60578890E-01  2.06823105E+00  2.06823105E+00 -7.02287442E+00
  6.19558200E+00  6.19558200E+00  6.19558200E+00  1.33769904E+01 -1.07402236E+01
 -4.64304204E+00  3.49868160E-01  7.12491930E-01  7.12491930E-01  3.44401470E-01
  3.88134990E-01  3.88134990E-01 -1.27556100E-01  4.61024190E-01  4.61024190E-01
 -4.84713180E-01  1.16804943E+00  1.07438681E+01 -1.04741780E+01 -7.57501011E+00
  4.95464337E+00 -1.08787131E+00  1.58351787E+00  2.37436569E+00  3.40757010E-01
 -5.83842492E+00  1.60720686E+00  1.60720686E+00  1.60720686E+00 -7.83558900E-01
  4.30046280E-01  4.30046280E-01 -1.20267180E+00  3.38934780E-01  3.38934780E-01
  3.38934780E-01  1.08841798E+01 -1.03484442E+01 -7.57501011E+00  4.95464337E+00
 -5.64891300E-02  1.54889550E+00 -6.56002800E-02  3.11601330E-01  3.11601330E-01
 -1.17533835E+00  6.41424960E-01  6.41424960E-01  1.26663207E+01 -1.10900918E+01
 -1.71417176E+01  7.74629973E+00  7.74629973E+00  1.08841798E+01 -1.03484442E+01
 -7.57501011E+00  4.95464337E+00  6.14091510E-01  1.49969529E+00 -3.32556975E+00
  1.09880469E+00  1.09880469E+00  1.09880469E+00  1.08841798E+01 -1.03484442E+01
 -7.57501011E+00  4.95464337E+00  2.60578890E-01  1.90969704E+00 -3.71917143E+00
  1.45231731E+00  1.45231731E+00  1.29924999E+01 -1.08076461E+01 -1.67481159E+01
  7.64607708E+00  7.64607708E+00  1.08841798E+01 -1.03484442E+01 -7.57501011E+00
  4.95464337E+00 -5.64891300E-02  1.54889550E+00 -6.56002800E-02  3.11601330E-01
  3.11601330E-01 -1.17533835E+00  6.41424960E-01  6.41424960E-01  1.26663207E+01
 -1.10900918E+01 -1.71417176E+01  7.74629973E+00  7.74629973E+00  1.08841798E+01
 -1.03484442E+01 -7.57501011E+00  4.95464337E+00 -2.55112200E-02  1.59627348E+00
 -2.76978960E-01  5.37557850E-01  5.37557850E-01 -2.00445300E-02 -3.47317038E+00
  3.09596877E+00 -4.26584043E+00  3.01761288E+00  5.87851398E+00 -1.01662212E+01
  7.27434216E+00 -4.26584043E+00  3.01761288E+00 -3.47317038E+00  3.09596877E+00
  1.08841798E+01 -1.03484442E+01 -7.57501011E+00  4.95464337E+00  2.60578890E-01
  1.90969704E+00 -3.71917143E+00  1.45231731E+00  1.45231731E+00  1.29924999E+01
 -1.08076461E+01 -1.67481159E+01  7.64607708E+00  7.64607708E+00  1.08841798E+01
 -1.03484442E+01 -7.57501011E+00  4.95464337E+00 -4.53735270E-01  1.53613989E+00
  3.85766091E+00  6.41424960E-01  6.41424960E-01 -1.19283176E+01  7.79003325E+00
  1.08841798E+01 -1.03484442E+01 -6.33953817E+00  5.00566581E+00 -4.80522051E+00
  2.84267880E+00 -1.27556100E-02  5.95869210E-01  5.95869210E-01  7.10669700E-01
  5.19335550E-01  5.19335550E-01  8.85603780E-01  1.25187201E+00  1.25187201E+00
 -9.64870785E+00  6.29762688E+00  1.47163295E+01 -1.57203782E+01  8.15994594E+00
  8.15994594E+00 -1.57203782E+01  8.15994594E+00  8.15994594E+00  1.33769904E+01
 -1.07402236E+01 -7.57501011E+00  4.95464337E+00  6.14091510E-01  1.49969529E+00
 -3.32556975E+00  1.09880469E+00  1.09880469E+00  1.09880469E+00  1.08841798E+01
 -1.03484442E+01 -7.57501011E+00  4.95464337E+00 -7.08847470E-01  1.83498561E+00
  6.65842842E+00  7.83558900E-02 -4.44259674E+00  1.16987166E+00  1.16987166E+00
  1.16987166E+00 -1.23200970E+01  7.47478746E+00  1.08841798E+01 -1.03484442E+01
 -7.57501011E+00  4.95464337E+00  6.14091510E-01  1.49969529E+00 -3.32556975E+00
  1.09880469E+00  1.09880469E+00  1.09880469E+00  1.08841798E+01 -1.03484442E+01
 -7.57501011E+00  4.95464337E+00 -4.37335200E-02  1.78214094E+00 -6.25024890E-01
  5.37557850E-01  5.37557850E-01  2.15023140E-01 -2.28872088E+00  2.42356590E+00
 -3.10507992E+00  2.60578890E+00 -1.95343056E+00  2.36343231E+00 -3.10507992E+00
  2.60578890E+00 -2.28872088E+00  2.42356590E+00  1.08841798E+01 -1.03484442E+01
 -7.57501011E+00  4.95464337E+00 -1.08787131E+00  1.58351787E+00  2.37436569E+00
  3.40757010E-01 -5.83842492E+00  1.60720686E+00  1.60720686E+00  1.60720686E+00
 -7.83558900E-01  4.30046280E-01  4.30046280E-01 -1.20267180E+00  3.38934780E-01
  3.38934780E-01  3.38934780E-01  1.08841798E+01 -1.03484442E+01 -6.33953817E+00
  5.00566581E+00 -4.37335200E+00  2.59849998E+00 -1.71289620E-01  6.59647260E-01
  6.59647260E-01  3.40757010E-01  1.87689690E-01  1.87689690E-01 -8.72848170E-01
  1.13160483E+00  1.13160483E+00 -2.60578890E-01  2.06823105E+00  2.06823105E+00
 -7.02287442E+00  6.19558200E+00  6.19558200E+00  6.19558200E+00  1.33769904E+01
 -1.07402236E+01 -7.57501011E+00  4.95464337E+00 -1.08787131E+00  1.58351787E+00
  2.37436569E+00  3.40757010E-01 -5.83842492E+00  1.60720686E+00  1.60720686E+00
  1.60720686E+00 -7.83558900E-01  4.30046280E-01  4.30046280E-01 -1.20267180E+00
  3.38934780E-01  3.38934780E-01  3.38934780E-01  1.08841798E+01 -1.03484442E+01
 -7.57501011E+00  4.95464337E+00 -7.08847470E-01  1.83498561E+00  6.65842842E+00
  7.83558900E-02 -4.44259674E+00  1.16987166E+00  1.16987166E+00  1.16987166E+00
 -1.23200970E+01  7.47478746E+00  1.08841798E+01 -1.03484442E+01 -7.57501011E+00
  4.95464337E+00 -1.59445125E+00  1.76574087E+00  5.43935655E+00 -5.41202310E-01
 -5.81655816E+00  1.44138393E+00  1.44138393E+00  1.44138393E+00 -5.81655816E+00
  1.44138393E+00  1.44138393E+00  1.44138393E+00  1.08841798E+01 -1.03484442E+01
 -7.57501011E+00  4.95464337E+00 -1.59445125E+00  1.76574087E+00  5.43935655E+00
 -5.41202310E-01 -5.81655816E+00  1.44138393E+00  1.44138393E+00  1.44138393E+00
 -5.81655816E+00  1.44138393E+00  1.44138393E+00  1.44138393E+00  1.08841798E+01
 -1.03484442E+01 -7.57501011E+00  4.95464337E+00 -5.01113250E-01  2.04636429E+00
 -9.11115000E-02  6.17735970E-01  6.17735970E-01 -2.57845545E+00 -2.98481274E+00
  3.75743826E+00 -6.22838214E+00  6.21744876E+00  2.51467740E+00 -4.73962023E+00
  2.86454556E+00 -2.06640882E+00  2.58209991E+00 -3.59343756E+00  2.63676681E+00
 -4.34966301E+00  3.09779100E+00  2.26503189E+00  1.08841798E+01 -1.03484442E+01
 -7.57501011E+00  4.95464337E+00 -9.43915140E-01  1.68009606E+00 -2.00809746E+00
  8.32759110E-01  8.32759110E-01  6.43429413E+00 -6.57825030E-01 -7.50940983E+00
  1.82223000E+00  1.82223000E+00  1.82223000E+00 -7.50940983E+00  1.82223000E+00
  1.82223000E+00  1.82223000E+00  1.08841798E+01 -1.03484442E+01 -7.57501011E+00
  4.95464337E+00 -1.08787131E+00  1.58351787E+00  2.37436569E+00  3.40757010E-01
 -5.83842492E+00  1.60720686E+00  1.60720686E+00  1.60720686E+00 -7.83558900E-01
  4.30046280E-01  4.30046280E-01 -1.20267180E+00  3.38934780E-01  3.38934780E-01
  3.38934780E-01  1.08841798E+01 -1.03484442E+01 -7.57501011E+00  4.95464337E+00
 -4.53735270E-01  1.53613989E+00  3.85766091E+00  6.41424960E-01  6.41424960E-01
 -1.19283176E+01  7.79003325E+00  1.08841798E+01 -1.03484442E+01 -7.57501011E+00
  4.95464337E+00 -1.08787131E+00  1.58351787E+00  2.37436569E+00  3.40757010E-01
 -5.83842492E+00  1.60720686E+00  1.60720686E+00  1.60720686E+00 -7.83558900E-01
  4.30046280E-01  4.30046280E-01 -1.20267180E+00  3.38934780E-01  3.38934780E-01
  3.38934780E-01  1.08841798E+01 -1.03484442E+01 -7.57501011E+00  4.95464337E+00
 -4.59201960E-01  1.27191654E+00  1.27191654E+00  1.08841798E+01 -1.03484442E+01
 -7.57501011E+00  4.95464337E+00 -1.08787131E+00  1.58351787E+00  2.37436569E+00
  3.40757010E-01 -5.83842492E+00  1.60720686E+00  1.60720686E+00  1.60720686E+00
 -7.83558900E-01  4.30046280E-01  4.30046280E-01 -1.20267180E+00  3.38934780E-01
  3.38934780E-01  3.38934780E-01  1.08841798E+01 -1.03484442E+01 -7.57501011E+00
  4.95464337E+00  6.14091510E-01  1.49969529E+00 -3.32556975E+00  1.09880469E+00
  1.09880469E+00  1.09880469E+00  1.08841798E+01 -1.03484442E+01 -7.57501011E+00
  4.95464337E+00 -1.08787131E+00  1.58351787E+00  2.37436569E+00  3.40757010E-01
 -5.83842492E+00  1.60720686E+00  1.60720686E+00  1.60720686E+00 -7.83558900E-01
  4.30046280E-01  4.30046280E-01 -1.20267180E+00  3.38934780E-01  3.38934780E-01
  3.38934780E-01  1.08841798E+01 -1.03484442E+01 -4.64304204E+00  3.49868160E-01
  7.12491930E-01  7.12491930E-01  3.44401470E-01  3.88134990E-01  3.88134990E-01
 -1.27556100E-01  4.61024190E-01  4.61024190E-01 -4.84713180E-01  1.16804943E+00
  1.07438681E+01 -1.04741780E+01 -7.57501011E+00  4.95464337E+00 -1.59445125E+00
  1.76574087E+00  5.43935655E+00 -5.41202310E-01 -5.81655816E+00  1.44138393E+00
  1.44138393E+00  1.44138393E+00 -5.81655816E+00  1.44138393E+00  1.44138393E+00
  1.44138393E+00  1.08841798E+01 -1.03484442E+01 -4.64304204E+00  3.49868160E-01
  7.12491930E-01  7.12491930E-01  3.44401470E-01  3.88134990E-01  3.88134990E-01
 -1.27556100E-01  4.61024190E-01  4.61024190E-01 -4.84713180E-01  1.16804943E+00
  1.07438681E+01 -1.04741780E+01 -7.57501011E+00  4.95464337E+00 -1.08787131E+00
  1.58351787E+00  2.37436569E+00  3.40757010E-01 -5.83842492E+00  1.60720686E+00
  1.60720686E+00  1.60720686E+00 -7.83558900E-01  4.30046280E-01  4.30046280E-01
 -1.20267180E+00  3.38934780E-01  3.38934780E-01  3.38934780E-01  1.08841798E+01
 -1.03484442E+01 -6.33953817E+00  5.00566581E+00 -4.37335200E+00  2.59849998E+00
 -1.71289620E-01  6.59647260E-01  6.59647260E-01  3.40757010E-01  1.87689690E-01
  1.87689690E-01 -8.72848170E-01  1.13160483E+00  1.13160483E+00 -2.60578890E-01
  2.06823105E+00  2.06823105E+00 -7.02287442E+00  6.19558200E+00  6.19558200E+00
  6.19558200E+00  1.33769904E+01 -1.07402236E+01 -7.57501011E+00  4.95464337E+00
 -4.59201960E-01  1.27191654E+00  1.27191654E+00  1.08841798E+01 -1.03484442E+01
 -7.57501011E+00  4.95464337E+00 -1.08787131E+00  1.58351787E+00  2.37436569E+00
  3.40757010E-01 -5.83842492E+00  1.60720686E+00  1.60720686E+00  1.60720686E+00
 -7.83558900E-01  4.30046280E-01  4.30046280E-01 -1.20267180E+00  3.38934780E-01
  3.38934780E-01  3.38934780E-01  1.08841798E+01 -1.03484442E+01 -9.40817349E+00
  5.35006728E+00  7.23425310E-01  2.01356415E+00  1.02044880E+00 -3.15245790E-01
 -3.15245790E-01  2.47823280E-01 -7.74447750E-01 -7.74447750E-01  1.46762404E+01
 -1.49204192E+01 -1.49204192E+01  9.77808618E+00 -1.06035564E+01 -7.57501011E+00
  4.95464337E+00 -7.08847470E-01  1.83498561E+00  6.65842842E+00  7.83558900E-02
 -4.44259674E+00  1.16987166E+00  1.16987166E+00  1.16987166E+00 -1.23200970E+01
  7.47478746E+00  1.08841798E+01 -1.03484442E+01 -9.40817349E+00  5.35006728E+00
  6.94269630E-01  1.60356240E+00 -5.52135690E-01 -2.22312060E-01 -2.22312060E-01
  1.45669066E+01 -1.46033512E+01 -1.46033512E+01  9.77808618E+00 -1.06035564E+01
 -7.57501011E+00  4.95464337E+00 -1.59445125E+00  1.76574087E+00  5.43935655E+00
 -5.41202310E-01 -5.81655816E+00  1.44138393E+00  1.44138393E+00  1.44138393E+00
 -5.81655816E+00  1.44138393E+00  1.44138393E+00  1.44138393E+00  1.08841798E+01
 -1.03484442E+01 -9.40817349E+00  5.35006728E+00  6.94269630E-01  1.60356240E+00
 -5.52135690E-01 -2.22312060E-01 -2.22312060E-01  1.45669066E+01 -1.46033512E+01
 -1.46033512E+01  9.77808618E+00 -1.06035564E+01 -7.57501011E+00  4.95464337E+00
  2.60578890E-01  1.90969704E+00 -3.71917143E+00  1.45231731E+00  1.45231731E+00
  1.29924999E+01 -1.08076461E+01 -1.67481159E+01  7.64607708E+00  7.64607708E+00
  1.08841798E+01 -1.03484442E+01 -4.64304204E+00  3.49868160E-01  7.12491930E-01
  7.12491930E-01  3.44401470E-01  3.88134990E-01  3.88134990E-01 -1.27556100E-01
  4.61024190E-01  4.61024190E-01 -4.84713180E-01  1.16804943E+00  1.07438681E+01
 -1.04741780E+01 -7.57501011E+00  4.95464337E+00  2.60578890E-01  1.90969704E+00
 -3.71917143E+00  1.45231731E+00  1.45231731E+00  1.29924999E+01 -1.08076461E+01
 -1.67481159E+01  7.64607708E+00  7.64607708E+00  1.08841798E+01 -1.03484442E+01
 -7.57501011E+00  4.95464337E+00  2.60578890E-01  1.90969704E+00 -3.71917143E+00
  1.45231731E+00  1.45231731E+00  1.29924999E+01 -1.08076461E+01 -1.67481159E+01
  7.64607708E+00  7.64607708E+00  1.08841798E+01 -1.03484442E+01 -7.57501011E+00
  4.95464337E+00 -1.08787131E+00  1.58351787E+00  2.37436569E+00  3.40757010E-01
 -5.83842492E+00  1.60720686E+00  1.60720686E+00  1.60720686E+00 -7.83558900E-01
  4.30046280E-01  4.30046280E-01 -1.20267180E+00  3.38934780E-01  3.38934780E-01
  3.38934780E-01  1.08841798E+01 -1.03484442E+01 -7.57501011E+00  4.95464337E+00
 -7.08847470E-01  1.83498561E+00  6.65842842E+00  7.83558900E-02 -4.44259674E+00
  1.16987166E+00  1.16987166E+00  1.16987166E+00 -1.23200970E+01  7.47478746E+00
  1.08841798E+01 -1.03484442E+01 -7.57501011E+00  4.95464337E+00  7.81736670E-01
  1.39582818E+00 -1.43956170E+00  1.65822930E+00  1.65822930E+00 -1.96983063E+00
  1.08841798E+01 -1.03484442E+01 -7.57501011E+00  4.95464337E+00 -1.59445125E+00
  1.76574087E+00  5.43935655E+00 -5.41202310E-01 -5.81655816E+00  1.44138393E+00
  1.44138393E+00  1.44138393E+00 -5.81655816E+00  1.44138393E+00  1.44138393E+00
  1.44138393E+00  1.08841798E+01 -1.03484442E+01 -7.57501011E+00  4.95464337E+00
 -9.43915140E-01  1.68009606E+00 -2.00809746E+00  8.32759110E-01  8.32759110E-01
  6.43429413E+00 -6.57825030E-01 -7.50940983E+00  1.82223000E+00  1.82223000E+00
  1.82223000E+00 -7.50940983E+00  1.82223000E+00  1.82223000E+00  1.82223000E+00
  1.08841798E+01 -1.03484442E+01 -7.57501011E+00  4.95464337E+00 -7.08847470E-01
  1.83498561E+00  6.65842842E+00  7.83558900E-02 -4.44259674E+00  1.16987166E+00
  1.16987166E+00  1.16987166E+00 -1.23200970E+01  7.47478746E+00  1.08841798E+01
 -1.03484442E+01 -6.33953817E+00  5.00566581E+00 -4.37335200E+00  2.59849998E+00
 -1.71289620E-01  6.59647260E-01  6.59647260E-01  3.40757010E-01  1.87689690E-01
  1.87689690E-01 -8.72848170E-01  1.13160483E+00  1.13160483E+00 -2.60578890E-01
  2.06823105E+00  2.06823105E+00 -7.02287442E+00  6.19558200E+00  6.19558200E+00
  6.19558200E+00  1.33769904E+01 -1.07402236E+01 -9.40817349E+00  5.35006728E+00
  7.23425310E-01  2.01356415E+00  1.02044880E+00 -3.15245790E-01 -3.15245790E-01
  2.47823280E-01 -7.74447750E-01 -7.74447750E-01  1.46762404E+01 -1.49204192E+01
 -1.49204192E+01  9.77808618E+00 -1.06035564E+01 -6.33953817E+00  5.00566581E+00
 -4.80522051E+00  2.84267880E+00 -1.27556100E-02  5.95869210E-01  5.95869210E-01
  7.10669700E-01  5.19335550E-01  5.19335550E-01  8.85603780E-01  1.25187201E+00
  1.25187201E+00 -9.64870785E+00  6.29762688E+00  1.47163295E+01 -1.57203782E+01
  8.15994594E+00  8.15994594E+00 -1.57203782E+01  8.15994594E+00  8.15994594E+00
  1.33769904E+01 -1.07402236E+01 -7.57501011E+00  4.95464337E+00 -4.37335200E-02
  1.78214094E+00 -6.25024890E-01  5.37557850E-01  5.37557850E-01  2.15023140E-01
 -2.28872088E+00  2.42356590E+00 -3.10507992E+00  2.60578890E+00 -1.95343056E+00
  2.36343231E+00 -3.10507992E+00  2.60578890E+00 -2.28872088E+00  2.42356590E+00
  1.08841798E+01 -1.03484442E+01 -7.57501011E+00  4.95464337E+00 -4.59201960E-01
  1.27191654E+00  1.27191654E+00  1.08841798E+01 -1.03484442E+01 -9.40817349E+00
  5.35006728E+00  6.94269630E-01  1.60356240E+00 -5.52135690E-01 -2.22312060E-01
 -2.22312060E-01  1.45669066E+01 -1.46033512E+01 -1.46033512E+01  9.77808618E+00
 -1.06035564E+01 -7.57501011E+00  4.95464337E+00 -4.37335200E-02  1.78214094E+00
 -6.25024890E-01  5.37557850E-01  5.37557850E-01  2.15023140E-01 -2.28872088E+00
  2.42356590E+00 -3.10507992E+00  2.60578890E+00 -1.95343056E+00  2.36343231E+00
 -3.10507992E+00  2.60578890E+00 -2.28872088E+00  2.42356590E+00  1.08841798E+01
 -1.03484442E+01 -7.57501011E+00  4.95464337E+00 -4.31868510E-01  1.60356240E+00
  6.23202660E-01  4.39157430E-01  4.39157430E-01  3.28001400E-02  8.01781200E-01
  8.01781200E-01 -4.98744351E+00 -9.76715280E-01  1.24640532E+00  1.24640532E+00
  1.24640532E+00  1.08841798E+01 -1.03484442E+01 -7.57501011E+00  4.95464337E+00
 -9.43915140E-01  1.68009606E+00 -2.00809746E+00  8.32759110E-01  8.32759110E-01
  6.43429413E+00 -6.57825030E-01 -7.50940983E+00  1.82223000E+00  1.82223000E+00
  1.82223000E+00 -7.50940983E+00  1.82223000E+00  1.82223000E+00  1.82223000E+00
  1.08841798E+01 -1.03484442E+01 -7.57501011E+00  4.95464337E+00 -4.37335200E-02
  1.78214094E+00 -6.25024890E-01  5.37557850E-01  5.37557850E-01  2.15023140E-01
 -2.28872088E+00  2.42356590E+00 -3.10507992E+00  2.60578890E+00 -1.95343056E+00
  2.36343231E+00 -3.10507992E+00  2.60578890E+00 -2.28872088E+00  2.42356590E+00
  1.08841798E+01 -1.03484442E+01 -7.57501011E+00  4.95464337E+00 -4.59201960E-01
  1.27191654E+00  1.27191654E+00  1.08841798E+01 -1.03484442E+01 -7.57501011E+00
  4.95464337E+00 -4.53735270E-01  1.53613989E+00  3.85766091E+00  6.41424960E-01
  6.41424960E-01 -1.19283176E+01  7.79003325E+00  1.08841798E+01 -1.03484442E+01
 -7.57501011E+00  4.95464337E+00 -9.43915140E-01  1.68009606E+00 -2.00809746E+00
  8.32759110E-01  8.32759110E-01  6.43429413E+00 -6.57825030E-01 -7.50940983E+00
  1.82223000E+00  1.82223000E+00  1.82223000E+00 -7.50940983E+00  1.82223000E+00
  1.82223000E+00  1.82223000E+00  1.08841798E+01 -1.03484442E+01 -7.57501011E+00
  4.95464337E+00  6.14091510E-01  1.49969529E+00 -3.32556975E+00  1.09880469E+00
  1.09880469E+00  1.09880469E+00  1.08841798E+01 -1.03484442E+01 -7.57501011E+00
  4.95464337E+00  6.14091510E-01  1.49969529E+00 -3.32556975E+00  1.09880469E+00
  1.09880469E+00  1.09880469E+00  1.08841798E+01 -1.03484442E+01 -7.57501011E+00
  4.95464337E+00 -4.37335200E-02  1.78214094E+00 -6.25024890E-01  5.37557850E-01
  5.37557850E-01  2.15023140E-01 -2.28872088E+00  2.42356590E+00 -3.10507992E+00
  2.60578890E+00 -1.95343056E+00  2.36343231E+00 -3.10507992E+00  2.60578890E+00
 -2.28872088E+00  2.42356590E+00  1.08841798E+01 -1.03484442E+01 -7.57501011E+00
  4.95464337E+00 -4.37335200E-02  1.78214094E+00 -6.25024890E-01  5.37557850E-01
  5.37557850E-01  2.15023140E-01 -2.28872088E+00  2.42356590E+00 -3.10507992E+00
  2.60578890E+00 -1.95343056E+00  2.36343231E+00 -3.10507992E+00  2.60578890E+00
 -2.28872088E+00  2.42356590E+00  1.08841798E+01 -1.03484442E+01 -7.57501011E+00
  4.95464337E+00 -7.08847470E-01  1.83498561E+00  6.65842842E+00  7.83558900E-02
 -4.44259674E+00  1.16987166E+00  1.16987166E+00  1.16987166E+00 -1.23200970E+01
  7.47478746E+00  1.08841798E+01 -1.03484442E+01 -4.64304204E+00  3.49868160E-01
  7.12491930E-01  7.12491930E-01  3.44401470E-01  3.88134990E-01  3.88134990E-01
 -1.27556100E-01  4.61024190E-01  4.61024190E-01 -4.84713180E-01  1.16804943E+00
  1.07438681E+01 -1.04741780E+01 -7.57501011E+00  4.95464337E+00 -9.43915140E-01
  1.68009606E+00 -2.00809746E+00  8.32759110E-01  8.32759110E-01  6.43429413E+00
 -6.57825030E-01 -7.50940983E+00  1.82223000E+00  1.82223000E+00  1.82223000E+00
 -7.50940983E+00  1.82223000E+00  1.82223000E+00  1.82223000E+00  1.08841798E+01
 -1.03484442E+01 -7.57501011E+00  4.95464337E+00  6.14091510E-01  1.49969529E+00
 -3.32556975E+00  1.09880469E+00  1.09880469E+00  1.09880469E+00  1.08841798E+01
 -1.03484442E+01 -7.57501011E+00  4.95464337E+00 -1.08787131E+00  1.58351787E+00
  2.37436569E+00  3.40757010E-01 -5.83842492E+00  1.60720686E+00  1.60720686E+00
  1.60720686E+00 -7.83558900E-01  4.30046280E-01  4.30046280E-01 -1.20267180E+00
  3.38934780E-01  3.38934780E-01  3.38934780E-01  1.08841798E+01 -1.03484442E+01
 -7.57501011E+00  4.95464337E+00 -4.31868510E-01  1.60356240E+00  6.23202660E-01
  4.39157430E-01  4.39157430E-01  3.28001400E-02  8.01781200E-01  8.01781200E-01
 -4.98744351E+00 -9.76715280E-01  1.24640532E+00  1.24640532E+00  1.24640532E+00
  1.08841798E+01 -1.03484442E+01 -7.57501011E+00  4.95464337E+00 -1.08787131E+00
  1.58351787E+00  2.37436569E+00  3.40757010E-01 -5.83842492E+00  1.60720686E+00
  1.60720686E+00  1.60720686E+00 -7.83558900E-01  4.30046280E-01  4.30046280E-01
 -1.20267180E+00  3.38934780E-01  3.38934780E-01  3.38934780E-01  1.08841798E+01
 -1.03484442E+01 -7.57501011E+00  4.95464337E+00 -1.59445125E+00  1.76574087E+00
  5.43935655E+00 -5.41202310E-01 -5.81655816E+00  1.44138393E+00  1.44138393E+00
  1.44138393E+00 -5.81655816E+00  1.44138393E+00  1.44138393E+00  1.44138393E+00
  1.08841798E+01 -1.03484442E+01 -7.57501011E+00  4.95464337E+00 -7.08847470E-01
  1.83498561E+00  6.65842842E+00  7.83558900E-02 -4.44259674E+00  1.16987166E+00
  1.16987166E+00  1.16987166E+00 -1.23200970E+01  7.47478746E+00  1.08841798E+01
 -1.03484442E+01 -7.57501011E+00  4.95464337E+00 -2.55112200E-02  1.59627348E+00
 -2.76978960E-01  5.37557850E-01  5.37557850E-01 -2.00445300E-02 -3.47317038E+00
  3.09596877E+00 -4.26584043E+00  3.01761288E+00  5.87851398E+00 -1.01662212E+01
  7.27434216E+00 -4.26584043E+00  3.01761288E+00 -3.47317038E+00  3.09596877E+00
  1.08841798E+01 -1.03484442E+01 -7.57501011E+00  4.95464337E+00 -4.37335200E-02
  1.78214094E+00 -6.25024890E-01  5.37557850E-01  5.37557850E-01  2.15023140E-01
 -2.28872088E+00  2.42356590E+00 -3.10507992E+00  2.60578890E+00 -1.95343056E+00
  2.36343231E+00 -3.10507992E+00  2.60578890E+00 -2.28872088E+00  2.42356590E+00
  1.08841798E+01 -1.03484442E+01 -7.57501011E+00  4.95464337E+00 -9.43915140E-01
  1.68009606E+00 -2.00809746E+00  8.32759110E-01  8.32759110E-01  6.43429413E+00
 -6.57825030E-01 -7.50940983E+00  1.82223000E+00  1.82223000E+00  1.82223000E+00
 -7.50940983E+00  1.82223000E+00  1.82223000E+00  1.82223000E+00  1.08841798E+01
 -1.03484442E+01 -7.57501011E+00  4.95464337E+00 -7.08847470E-01  1.83498561E+00
  6.65842842E+00  7.83558900E-02 -4.44259674E+00  1.16987166E+00  1.16987166E+00
  1.16987166E+00 -1.23200970E+01  7.47478746E+00  1.08841798E+01 -1.03484442E+01
 -7.57501011E+00  4.95464337E+00 -1.08787131E+00  1.58351787E+00  2.37436569E+00
  3.40757010E-01 -5.83842492E+00  1.60720686E+00  1.60720686E+00  1.60720686E+00
 -7.83558900E-01  4.30046280E-01  4.30046280E-01 -1.20267180E+00  3.38934780E-01
  3.38934780E-01  3.38934780E-01  1.08841798E+01 -1.03484442E+01 -7.57501011E+00
  4.95464337E+00 -1.05871563E+00  2.47823280E+00 -1.34845020E-01  6.68758410E-01
  6.68758410E-01  3.40392564E+00 -9.89835336E+00  2.97934605E+00  2.61490005E+00
 -5.09313285E+00  6.08442597E+00 -4.02166161E+00  3.39299226E+00  1.08841798E+01
 -1.03484442E+01 -7.57501011E+00  4.95464337E+00  6.14091510E-01  1.49969529E+00
 -3.32556975E+00  1.09880469E+00  1.09880469E+00  1.09880469E+00  1.08841798E+01
 -1.03484442E+01 -7.57501011E+00  4.95464337E+00 -9.43915140E-01  1.68009606E+00
 -2.00809746E+00  8.32759110E-01  8.32759110E-01  6.43429413E+00 -6.57825030E-01
 -7.50940983E+00  1.82223000E+00  1.82223000E+00  1.82223000E+00 -7.50940983E+00
  1.82223000E+00  1.82223000E+00  1.82223000E+00  1.08841798E+01 -1.03484442E+01
 -7.57501011E+00  4.95464337E+00 -5.64891300E-02  1.54889550E+00 -6.56002800E-02
  3.11601330E-01  3.11601330E-01 -1.17533835E+00  6.41424960E-01  6.41424960E-01
  1.26663207E+01 -1.10900918E+01 -1.71417176E+01  7.74629973E+00  7.74629973E+00
  1.08841798E+01 -1.03484442E+01 -6.33953817E+00  5.00566581E+00 -4.37335200E+00
  2.59849998E+00 -1.71289620E-01  6.59647260E-01  6.59647260E-01  3.40757010E-01
  1.87689690E-01  1.87689690E-01 -8.72848170E-01  1.13160483E+00  1.13160483E+00
 -2.60578890E-01  2.06823105E+00  2.06823105E+00 -7.02287442E+00  6.19558200E+00
  6.19558200E+00  6.19558200E+00  1.33769904E+01 -1.07402236E+01 -6.33953817E+00
  5.00566581E+00 -4.37335200E+00  2.59849998E+00 -1.71289620E-01  6.59647260E-01
  6.59647260E-01  3.40757010E-01  1.87689690E-01  1.87689690E-01 -8.72848170E-01
  1.13160483E+00  1.13160483E+00 -2.60578890E-01  2.06823105E+00  2.06823105E+00
 -7.02287442E+00  6.19558200E+00  6.19558200E+00  6.19558200E+00  1.33769904E+01
 -1.07402236E+01 -7.57501011E+00  4.95464337E+00  6.14091510E-01  1.49969529E+00
 -3.32556975E+00  1.09880469E+00  1.09880469E+00  1.09880469E+00  1.08841798E+01
 -1.03484442E+01 -7.57501011E+00  4.95464337E+00 -2.71512270E+00  1.77849648E+00
  1.77849648E+00  1.77849648E+00  2.04636429E+00 -6.67300626E+00  2.04636429E+00
  2.04636429E+00  1.08823576E+01 -1.03484442E+01 -7.57501011E+00  4.95464337E+00
 -5.64891300E-02  1.54889550E+00 -6.56002800E-02  3.11601330E-01  3.11601330E-01
 -1.17533835E+00  6.41424960E-01  6.41424960E-01  1.26663207E+01 -1.10900918E+01
 -1.71417176E+01  7.74629973E+00  7.74629973E+00  1.08841798E+01 -1.03484442E+01
 -7.57501011E+00  4.95464337E+00 -7.08847470E-01  1.83498561E+00  6.65842842E+00
  7.83558900E-02 -4.44259674E+00  1.16987166E+00  1.16987166E+00  1.16987166E+00
 -1.23200970E+01  7.47478746E+00  1.08841798E+01 -1.03484442E+01 -7.57501011E+00
  4.95464337E+00 -1.08787131E+00  1.58351787E+00  2.37436569E+00  3.40757010E-01
 -5.83842492E+00  1.60720686E+00  1.60720686E+00  1.60720686E+00 -7.83558900E-01
  4.30046280E-01  4.30046280E-01 -1.20267180E+00  3.38934780E-01  3.38934780E-01
  3.38934780E-01  1.08841798E+01 -1.03484442E+01 -7.57501011E+00  4.95464337E+00
 -4.53735270E-01  1.53613989E+00  3.85766091E+00  6.41424960E-01  6.41424960E-01
 -1.19283176E+01  7.79003325E+00  1.08841798E+01 -1.03484442E+01 -7.57501011E+00
  4.95464337E+00  2.60578890E-01  1.90969704E+00 -3.71917143E+00  1.45231731E+00
  1.45231731E+00  1.29924999E+01 -1.08076461E+01 -1.67481159E+01  7.64607708E+00
  7.64607708E+00  1.08841798E+01 -1.03484442E+01 -9.40817349E+00  5.35006728E+00
  7.23425310E-01  2.01356415E+00  1.02044880E+00 -3.15245790E-01 -3.15245790E-01
  2.47823280E-01 -7.74447750E-01 -7.74447750E-01  1.46762404E+01 -1.49204192E+01
 -1.49204192E+01  9.77808618E+00 -1.06035564E+01 -7.57501011E+00  4.95464337E+00
 -5.64891300E-02  1.54889550E+00 -6.56002800E-02  3.11601330E-01  3.11601330E-01
 -1.17533835E+00  6.41424960E-01  6.41424960E-01  1.26663207E+01 -1.10900918E+01
 -1.71417176E+01  7.74629973E+00  7.74629973E+00  1.08841798E+01 -1.03484442E+01
 -6.33953817E+00  5.00566581E+00 -4.80522051E+00  2.84267880E+00 -1.27556100E-02
  5.95869210E-01  5.95869210E-01  7.10669700E-01  5.19335550E-01  5.19335550E-01
  8.85603780E-01  1.25187201E+00  1.25187201E+00 -9.64870785E+00  6.29762688E+00
  1.47163295E+01 -1.57203782E+01  8.15994594E+00  8.15994594E+00 -1.57203782E+01
  8.15994594E+00  8.15994594E+00  1.33769904E+01 -1.07402236E+01 -7.57501011E+00
  4.95464337E+00  6.14091510E-01  1.49969529E+00 -3.32556975E+00  1.09880469E+00
  1.09880469E+00  1.09880469E+00  1.08841798E+01 -1.03484442E+01 -7.57501011E+00
  4.95464337E+00 -4.53735270E-01  1.53613989E+00  3.85766091E+00  6.41424960E-01
  6.41424960E-01 -1.19283176E+01  7.79003325E+00  1.08841798E+01 -1.03484442E+01
 -6.33953817E+00  5.00566581E+00 -4.37335200E+00  2.59849998E+00 -1.71289620E-01
  6.59647260E-01  6.59647260E-01  3.40757010E-01  1.87689690E-01  1.87689690E-01
 -8.72848170E-01  1.13160483E+00  1.13160483E+00 -2.60578890E-01  2.06823105E+00
  2.06823105E+00 -7.02287442E+00  6.19558200E+00  6.19558200E+00  6.19558200E+00
  1.33769904E+01 -1.07402236E+01 -7.57501011E+00  4.95464337E+00 -1.59445125E+00
  1.76574087E+00  5.43935655E+00 -5.41202310E-01 -5.81655816E+00  1.44138393E+00
  1.44138393E+00  1.44138393E+00 -5.81655816E+00  1.44138393E+00  1.44138393E+00
  1.44138393E+00  1.08841798E+01 -1.03484442E+01 -7.57501011E+00  4.95464337E+00
 -9.43915140E-01  1.68009606E+00 -2.00809746E+00  8.32759110E-01  8.32759110E-01
  6.43429413E+00 -6.57825030E-01 -7.50940983E+00  1.82223000E+00  1.82223000E+00
  1.82223000E+00 -7.50940983E+00  1.82223000E+00  1.82223000E+00  1.82223000E+00
  1.08841798E+01 -1.03484442E+01 -7.57501011E+00  4.95464337E+00 -4.59201960E-01
  1.27191654E+00  1.27191654E+00  1.08841798E+01 -1.03484442E+01 -7.57501011E+00
  4.95464337E+00 -1.08787131E+00  1.58351787E+00  2.37436569E+00  3.40757010E-01
 -5.83842492E+00  1.60720686E+00  1.60720686E+00  1.60720686E+00 -7.83558900E-01
  4.30046280E-01  4.30046280E-01 -1.20267180E+00  3.38934780E-01  3.38934780E-01
  3.38934780E-01  1.08841798E+01 -1.03484442E+01 -7.57501011E+00  4.95464337E+00
 -1.59445125E+00  1.76574087E+00  5.43935655E+00 -5.41202310E-01 -5.81655816E+00
  1.44138393E+00  1.44138393E+00  1.44138393E+00 -5.81655816E+00  1.44138393E+00
  1.44138393E+00  1.44138393E+00  1.08841798E+01 -1.03484442E+01 -7.57501011E+00
  4.95464337E+00 -4.37335200E-02  1.78214094E+00 -6.25024890E-01  5.37557850E-01
  5.37557850E-01  2.15023140E-01 -2.28872088E+00  2.42356590E+00 -3.10507992E+00
  2.60578890E+00 -1.95343056E+00  2.36343231E+00 -3.10507992E+00  2.60578890E+00
 -2.28872088E+00  2.42356590E+00  1.08841798E+01 -1.03484442E+01 -7.57501011E+00
  4.95464337E+00 -4.37335200E-02  1.78214094E+00 -6.25024890E-01  5.37557850E-01
  5.37557850E-01  2.15023140E-01 -2.28872088E+00  2.42356590E+00 -3.10507992E+00
  2.60578890E+00 -1.95343056E+00  2.36343231E+00 -3.10507992E+00  2.60578890E+00
 -2.28872088E+00  2.42356590E+00  1.08841798E+01 -1.03484442E+01 -7.57501011E+00
  4.95464337E+00 -9.43915140E-01  1.68009606E+00 -2.00809746E+00  8.32759110E-01
  8.32759110E-01  6.43429413E+00 -6.57825030E-01 -7.50940983E+00  1.82223000E+00
  1.82223000E+00  1.82223000E+00 -7.50940983E+00  1.82223000E+00  1.82223000E+00
  1.82223000E+00  1.08841798E+01 -1.03484442E+01 -7.57501011E+00  4.95464337E+00
 -4.37335200E-02  1.78214094E+00 -6.25024890E-01  5.37557850E-01  5.37557850E-01
  2.15023140E-01 -2.28872088E+00  2.42356590E+00 -3.10507992E+00  2.60578890E+00
 -1.95343056E+00  2.36343231E+00 -3.10507992E+00  2.60578890E+00 -2.28872088E+00
  2.42356590E+00  1.08841798E+01 -1.03484442E+01 -7.57501011E+00  4.95464337E+00
 -9.43915140E-01  1.68009606E+00 -2.00809746E+00  8.32759110E-01  8.32759110E-01
  6.43429413E+00 -6.57825030E-01 -7.50940983E+00  1.82223000E+00  1.82223000E+00
  1.82223000E+00 -7.50940983E+00  1.82223000E+00  1.82223000E+00  1.82223000E+00
  1.08841798E+01 -1.03484442E+01 -7.57501011E+00  4.95464337E+00 -9.43915140E-01
  1.68009606E+00 -2.00809746E+00  8.32759110E-01  8.32759110E-01  6.43429413E+00
 -6.57825030E-01 -7.50940983E+00  1.82223000E+00  1.82223000E+00  1.82223000E+00
 -7.50940983E+00  1.82223000E+00  1.82223000E+00  1.82223000E+00  1.08841798E+01
 -1.03484442E+01 -7.57501011E+00  4.95464337E+00 -4.31868510E-01  1.60356240E+00
  6.23202660E-01  4.39157430E-01  4.39157430E-01  3.28001400E-02  8.01781200E-01
  8.01781200E-01 -4.98744351E+00 -9.76715280E-01  1.24640532E+00  1.24640532E+00
  1.24640532E+00  1.08841798E+01 -1.03484442E+01 -7.57501011E+00  4.95464337E+00
 -5.01113250E-01  2.04636429E+00 -9.11115000E-02  6.17735970E-01  6.17735970E-01
 -2.57845545E+00 -2.98481274E+00  3.75743826E+00 -6.22838214E+00  6.21744876E+00
  2.51467740E+00 -4.73962023E+00  2.86454556E+00 -2.06640882E+00  2.58209991E+00
 -3.59343756E+00  2.63676681E+00 -4.34966301E+00  3.09779100E+00  2.26503189E+00
  1.08841798E+01 -1.03484442E+01 -7.57501011E+00  4.95464337E+00  3.88134990E-01
  2.04818652E+00 -2.24316513E+00  2.02631976E+00  2.02631976E+00 -5.68353537E+00
  3.52237059E+00  1.08841798E+01 -1.03484442E+01 -4.64304204E+00  3.49868160E-01
  7.12491930E-01  7.12491930E-01  3.44401470E-01  3.88134990E-01  3.88134990E-01
 -1.27556100E-01  4.61024190E-01  4.61024190E-01 -4.84713180E-01  1.16804943E+00
  1.07438681E+01 -1.04741780E+01 -7.57501011E+00  4.95464337E+00 -4.37335200E-02
  1.78214094E+00 -6.25024890E-01  5.37557850E-01  5.37557850E-01  2.15023140E-01
 -2.28872088E+00  2.42356590E+00 -3.10507992E+00  2.60578890E+00 -1.95343056E+00
  2.36343231E+00 -3.10507992E+00  2.60578890E+00 -2.28872088E+00  2.42356590E+00
  1.08841798E+01 -1.03484442E+01 -7.57501011E+00  4.95464337E+00 -4.37335200E-02
  1.78214094E+00 -6.25024890E-01  5.37557850E-01  5.37557850E-01  2.15023140E-01
 -2.28872088E+00  2.42356590E+00 -3.10507992E+00  2.60578890E+00 -1.95343056E+00
  2.36343231E+00 -3.10507992E+00  2.60578890E+00 -2.28872088E+00  2.42356590E+00
  1.08841798E+01 -1.03484442E+01 -7.57501011E+00  4.95464337E+00 -1.08787131E+00
  1.58351787E+00  2.37436569E+00  3.40757010E-01 -5.83842492E+00  1.60720686E+00
  1.60720686E+00  1.60720686E+00 -7.83558900E-01  4.30046280E-01  4.30046280E-01
 -1.20267180E+00  3.38934780E-01  3.38934780E-01  3.38934780E-01  1.08841798E+01
 -1.03484442E+01 -7.57501011E+00  4.95464337E+00 -7.08847470E-01  1.83498561E+00
  6.65842842E+00  7.83558900E-02 -4.44259674E+00  1.16987166E+00  1.16987166E+00
  1.16987166E+00 -1.23200970E+01  7.47478746E+00  1.08841798E+01 -1.03484442E+01
 -7.57501011E+00  4.95464337E+00  2.60578890E-01  1.90969704E+00 -3.71917143E+00
  1.45231731E+00  1.45231731E+00  1.29924999E+01 -1.08076461E+01 -1.67481159E+01
  7.64607708E+00  7.64607708E+00  1.08841798E+01 -1.03484442E+01 -7.57501011E+00
  4.95464337E+00 -1.08787131E+00  1.58351787E+00  2.37436569E+00  3.40757010E-01
 -5.83842492E+00  1.60720686E+00  1.60720686E+00  1.60720686E+00 -7.83558900E-01
  4.30046280E-01  4.30046280E-01 -1.20267180E+00  3.38934780E-01  3.38934780E-01
  3.38934780E-01  1.08841798E+01 -1.03484442E+01 -7.57501011E+00  4.95464337E+00
 -7.08847470E-01  1.83498561E+00  6.65842842E+00  7.83558900E-02 -4.44259674E+00
  1.16987166E+00  1.16987166E+00  1.16987166E+00 -1.23200970E+01  7.47478746E+00
  1.08841798E+01 -1.03484442E+01 -7.57501011E+00  4.95464337E+00 -9.43915140E-01
  1.68009606E+00 -2.00809746E+00  8.32759110E-01  8.32759110E-01  6.43429413E+00
 -6.57825030E-01 -7.50940983E+00  1.82223000E+00  1.82223000E+00  1.82223000E+00
 -7.50940983E+00  1.82223000E+00  1.82223000E+00  1.82223000E+00  1.08841798E+01
 -1.03484442E+01 -7.57501011E+00  4.95464337E+00 -1.59445125E+00  1.76574087E+00
  5.43935655E+00 -5.41202310E-01 -5.81655816E+00  1.44138393E+00  1.44138393E+00
  1.44138393E+00 -5.81655816E+00  1.44138393E+00  1.44138393E+00  1.44138393E+00
  1.08841798E+01 -1.03484442E+01 -7.57501011E+00  4.95464337E+00 -9.43915140E-01
  1.68009606E+00 -2.00809746E+00  8.32759110E-01  8.32759110E-01  6.43429413E+00
 -6.57825030E-01 -7.50940983E+00  1.82223000E+00  1.82223000E+00  1.82223000E+00
 -7.50940983E+00  1.82223000E+00  1.82223000E+00  1.82223000E+00  1.08841798E+01
 -1.03484442E+01 -7.57501011E+00  4.95464337E+00  7.81736670E-01  1.39582818E+00
 -1.43956170E+00  1.65822930E+00  1.65822930E+00 -1.96983063E+00  1.08841798E+01
 -1.03484442E+01 -9.40817349E+00  5.35006728E+00  6.94269630E-01  1.60356240E+00
 -5.52135690E-01 -2.22312060E-01 -2.22312060E-01  1.45669066E+01 -1.46033512E+01
 -1.46033512E+01  9.77808618E+00 -1.06035564E+01 -7.57501011E+00  4.95464337E+00
 -4.53735270E-01  1.53613989E+00  3.85766091E+00  6.41424960E-01  6.41424960E-01
 -1.19283176E+01  7.79003325E+00  1.08841798E+01 -1.03484442E+01 -7.57501011E+00
  4.95464337E+00  7.81736670E-01  1.39582818E+00 -1.43956170E+00  1.65822930E+00
  1.65822930E+00 -1.96983063E+00  1.08841798E+01 -1.03484442E+01 -7.57501011E+00
  4.95464337E+00  2.60578890E-01  1.90969704E+00 -3.71917143E+00  1.45231731E+00
  1.45231731E+00  1.29924999E+01 -1.08076461E+01 -1.67481159E+01  7.64607708E+00
  7.64607708E+00  1.08841798E+01 -1.03484442E+01 -7.57501011E+00  4.95464337E+00
 -5.64891300E-02  1.54889550E+00 -6.56002800E-02  3.11601330E-01  3.11601330E-01
 -1.17533835E+00  6.41424960E-01  6.41424960E-01  1.26663207E+01 -1.10900918E+01
 -1.71417176E+01  7.74629973E+00  7.74629973E+00  1.08841798E+01 -1.03484442E+01
 -7.57501011E+00  4.95464337E+00 -7.08847470E-01  1.83498561E+00  6.65842842E+00
  7.83558900E-02 -4.44259674E+00  1.16987166E+00  1.16987166E+00  1.16987166E+00
 -1.23200970E+01  7.47478746E+00  1.08841798E+01 -1.03484442E+01 -7.57501011E+00
  4.95464337E+00 -7.08847470E-01  1.83498561E+00  6.65842842E+00  7.83558900E-02
 -4.44259674E+00  1.16987166E+00  1.16987166E+00  1.16987166E+00 -1.23200970E+01
  7.47478746E+00  1.08841798E+01 -1.03484442E+01 -7.57501011E+00  4.95464337E+00
 -9.43915140E-01  1.68009606E+00 -2.00809746E+00  8.32759110E-01  8.32759110E-01
  6.43429413E+00 -6.57825030E-01 -7.50940983E+00  1.82223000E+00  1.82223000E+00
  1.82223000E+00 -7.50940983E+00  1.82223000E+00  1.82223000E+00  1.82223000E+00
  1.08841798E+01 -1.03484442E+01 -7.57501011E+00  4.95464337E+00 -5.64891300E-02
  1.54889550E+00 -6.56002800E-02  3.11601330E-01  3.11601330E-01 -1.17533835E+00
  6.41424960E-01  6.41424960E-01  1.26663207E+01 -1.10900918E+01 -1.71417176E+01
  7.74629973E+00  7.74629973E+00  1.08841798E+01 -1.03484442E+01 -7.57501011E+00
  4.95464337E+00 -4.31868510E-01  1.60356240E+00  6.23202660E-01  4.39157430E-01
  4.39157430E-01  3.28001400E-02  8.01781200E-01  8.01781200E-01 -4.98744351E+00
 -9.76715280E-01  1.24640532E+00  1.24640532E+00  1.24640532E+00  1.08841798E+01
 -1.03484442E+01 -7.57501011E+00  4.95464337E+00 -9.43915140E-01  1.68009606E+00
 -2.00809746E+00  8.32759110E-01  8.32759110E-01  6.43429413E+00 -6.57825030E-01
 -7.50940983E+00  1.82223000E+00  1.82223000E+00  1.82223000E+00 -7.50940983E+00
  1.82223000E+00  1.82223000E+00  1.82223000E+00  1.08841798E+01 -1.03484442E+01
 -7.57501011E+00  4.95464337E+00 -9.43915140E-01  1.68009606E+00 -2.00809746E+00
  8.32759110E-01  8.32759110E-01  6.43429413E+00 -6.57825030E-01 -7.50940983E+00
  1.82223000E+00  1.82223000E+00  1.82223000E+00 -7.50940983E+00  1.82223000E+00
  1.82223000E+00  1.82223000E+00  1.08841798E+01 -1.03484442E+01 -9.40817349E+00
  5.35006728E+00  7.23425310E-01  2.01356415E+00  1.02044880E+00 -3.15245790E-01
 -3.15245790E-01  2.47823280E-01 -7.74447750E-01 -7.74447750E-01  1.46762404E+01
 -1.49204192E+01 -1.49204192E+01  9.77808618E+00 -1.06035564E+01 -7.57501011E+00
  4.95464337E+00 -1.08787131E+00  1.58351787E+00  2.37436569E+00  3.40757010E-01
 -5.83842492E+00  1.60720686E+00  1.60720686E+00  1.60720686E+00 -7.83558900E-01
  4.30046280E-01  4.30046280E-01 -1.20267180E+00  3.38934780E-01  3.38934780E-01
  3.38934780E-01  1.08841798E+01 -1.03484442E+01 -7.57501011E+00  4.95464337E+00
 -4.37335200E-02  1.78214094E+00 -6.25024890E-01  5.37557850E-01  5.37557850E-01
  2.15023140E-01 -2.28872088E+00  2.42356590E+00 -3.10507992E+00  2.60578890E+00
 -1.95343056E+00  2.36343231E+00 -3.10507992E+00  2.60578890E+00 -2.28872088E+00
  2.42356590E+00  1.08841798E+01 -1.03484442E+01 -7.57501011E+00  4.95464337E+00
 -1.59445125E+00  1.76574087E+00  5.43935655E+00 -5.41202310E-01 -5.81655816E+00
  1.44138393E+00  1.44138393E+00  1.44138393E+00 -5.81655816E+00  1.44138393E+00
  1.44138393E+00  1.44138393E+00  1.08841798E+01 -1.03484442E+01 -7.57501011E+00
  4.95464337E+00 -5.01113250E-01  2.04636429E+00 -9.11115000E-02  6.17735970E-01
  6.17735970E-01 -2.57845545E+00 -2.98481274E+00  3.75743826E+00 -6.22838214E+00
  6.21744876E+00  2.51467740E+00 -4.73962023E+00  2.86454556E+00 -2.06640882E+00
  2.58209991E+00 -3.59343756E+00  2.63676681E+00 -4.34966301E+00  3.09779100E+00
  2.26503189E+00  1.08841798E+01 -1.03484442E+01 -7.57501011E+00  4.95464337E+00
 -1.08787131E+00  1.58351787E+00  2.37436569E+00  3.40757010E-01 -5.83842492E+00
  1.60720686E+00  1.60720686E+00  1.60720686E+00 -7.83558900E-01  4.30046280E-01
  4.30046280E-01 -1.20267180E+00  3.38934780E-01  3.38934780E-01  3.38934780E-01
  1.08841798E+01 -1.03484442E+01 -7.57501011E+00  4.95464337E+00 -4.59201960E-01
  1.27191654E+00  1.27191654E+00  1.08841798E+01 -1.03484442E+01 -7.57501011E+00
  4.95464337E+00 -2.55112200E-02  1.59627348E+00 -2.76978960E-01  5.37557850E-01
  5.37557850E-01 -2.00445300E-02 -3.47317038E+00  3.09596877E+00 -4.26584043E+00
  3.01761288E+00  5.87851398E+00 -1.01662212E+01  7.27434216E+00 -4.26584043E+00
  3.01761288E+00 -3.47317038E+00  3.09596877E+00  1.08841798E+01 -1.03484442E+01
 -7.57501011E+00  4.95464337E+00 -1.59445125E+00  1.76574087E+00  5.43935655E+00
 -5.41202310E-01 -5.81655816E+00  1.44138393E+00  1.44138393E+00  1.44138393E+00
 -5.81655816E+00  1.44138393E+00  1.44138393E+00  1.44138393E+00  1.08841798E+01
 -1.03484442E+01 -7.57501011E+00  4.95464337E+00 -4.53735270E-01  1.53613989E+00
  3.85766091E+00  6.41424960E-01  6.41424960E-01 -1.19283176E+01  7.79003325E+00
  1.08841798E+01 -1.03484442E+01 -7.57501011E+00  4.95464337E+00 -4.53735270E-01
  1.53613989E+00  3.85766091E+00  6.41424960E-01  6.41424960E-01 -1.19283176E+01
  7.79003325E+00  1.08841798E+01 -1.03484442E+01 -7.57501011E+00  4.95464337E+00
 -4.59201960E-01  1.27191654E+00  1.27191654E+00  1.08841798E+01 -1.03484442E+01
 -7.57501011E+00  4.95464337E+00 -1.59445125E+00  1.76574087E+00  5.43935655E+00
 -5.41202310E-01 -5.81655816E+00  1.44138393E+00  1.44138393E+00  1.44138393E+00
 -5.81655816E+00  1.44138393E+00  1.44138393E+00  1.44138393E+00  1.08841798E+01
 -1.03484442E+01 -7.57501011E+00  4.95464337E+00  2.60578890E-01  1.90969704E+00
 -3.71917143E+00  1.45231731E+00  1.45231731E+00  1.29924999E+01 -1.08076461E+01
 -1.67481159E+01  7.64607708E+00  7.64607708E+00  1.08841798E+01 -1.03484442E+01
 -4.64304204E+00  3.49868160E-01  7.12491930E-01  7.12491930E-01  3.44401470E-01
  3.88134990E-01  3.88134990E-01 -1.27556100E-01  4.61024190E-01  4.61024190E-01
 -4.84713180E-01  1.16804943E+00  1.07438681E+01 -1.04741780E+01 -7.57501011E+00
  4.95464337E+00 -9.43915140E-01  1.68009606E+00 -2.00809746E+00  8.32759110E-01
  8.32759110E-01  6.43429413E+00 -6.57825030E-01 -7.50940983E+00  1.82223000E+00
  1.82223000E+00  1.82223000E+00 -7.50940983E+00  1.82223000E+00  1.82223000E+00
  1.82223000E+00  1.08841798E+01 -1.03484442E+01 -7.57501011E+00  4.95464337E+00
 -1.59445125E+00  1.76574087E+00  5.43935655E+00 -5.41202310E-01 -5.81655816E+00
  1.44138393E+00  1.44138393E+00  1.44138393E+00 -5.81655816E+00  1.44138393E+00
  1.44138393E+00  1.44138393E+00  1.08841798E+01 -1.03484442E+01 -7.57501011E+00
  4.95464337E+00 -2.55112200E-02  1.59627348E+00 -2.76978960E-01  5.37557850E-01
  5.37557850E-01 -2.00445300E-02 -3.47317038E+00  3.09596877E+00 -4.26584043E+00
  3.01761288E+00  5.87851398E+00 -1.01662212E+01  7.27434216E+00 -4.26584043E+00
  3.01761288E+00 -3.47317038E+00  3.09596877E+00  1.08841798E+01 -1.03484442E+01
 -7.57501011E+00  4.95464337E+00 -7.08847470E-01  1.83498561E+00  6.65842842E+00
  7.83558900E-02 -4.44259674E+00  1.16987166E+00  1.16987166E+00  1.16987166E+00
 -1.23200970E+01  7.47478746E+00  1.08841798E+01 -1.03484442E+01 -7.57501011E+00
  4.95464337E+00 -9.43915140E-01  1.68009606E+00 -2.00809746E+00  8.32759110E-01
  8.32759110E-01  6.43429413E+00 -6.57825030E-01 -7.50940983E+00  1.82223000E+00
  1.82223000E+00  1.82223000E+00 -7.50940983E+00  1.82223000E+00  1.82223000E+00
  1.82223000E+00  1.08841798E+01 -1.03484442E+01 -7.57501011E+00  4.95464337E+00
 -4.37335200E-02  1.78214094E+00 -6.25024890E-01  5.37557850E-01  5.37557850E-01
  2.15023140E-01 -2.28872088E+00  2.42356590E+00 -3.10507992E+00  2.60578890E+00
 -1.95343056E+00  2.36343231E+00 -3.10507992E+00  2.60578890E+00 -2.28872088E+00
  2.42356590E+00  1.08841798E+01 -1.03484442E+01 -7.57501011E+00  4.95464337E+00
  2.60578890E-01  1.90969704E+00 -3.71917143E+00  1.45231731E+00  1.45231731E+00
  1.29924999E+01 -1.08076461E+01 -1.67481159E+01  7.64607708E+00  7.64607708E+00
  1.08841798E+01 -1.03484442E+01 -6.33953817E+00  5.00566581E+00 -4.37335200E+00
  2.59849998E+00 -1.71289620E-01  6.59647260E-01  6.59647260E-01  3.40757010E-01
  1.87689690E-01  1.87689690E-01 -8.72848170E-01  1.13160483E+00  1.13160483E+00
 -2.60578890E-01  2.06823105E+00  2.06823105E+00 -7.02287442E+00  6.19558200E+00
  6.19558200E+00  6.19558200E+00  1.33769904E+01 -1.07402236E+01 -7.57501011E+00
  4.95464337E+00 -7.08847470E-01  1.83498561E+00  6.65842842E+00  7.83558900E-02
 -4.44259674E+00  1.16987166E+00  1.16987166E+00  1.16987166E+00 -1.23200970E+01
  7.47478746E+00  1.08841798E+01 -1.03484442E+01 -7.57501011E+00  4.95464337E+00
 -4.37335200E-02  1.78214094E+00 -6.25024890E-01  5.37557850E-01  5.37557850E-01
  2.15023140E-01 -2.28872088E+00  2.42356590E+00 -3.10507992E+00  2.60578890E+00
 -1.95343056E+00  2.36343231E+00 -3.10507992E+00  2.60578890E+00 -2.28872088E+00
  2.42356590E+00  1.08841798E+01 -1.03484442E+01 -6.33953817E+00  5.00566581E+00
 -4.80522051E+00  2.84267880E+00 -1.27556100E-02  5.95869210E-01  5.95869210E-01
  7.10669700E-01  5.19335550E-01  5.19335550E-01  8.85603780E-01  1.25187201E+00
  1.25187201E+00 -9.64870785E+00  6.29762688E+00  1.47163295E+01 -1.57203782E+01
  8.15994594E+00  8.15994594E+00 -1.57203782E+01  8.15994594E+00  8.15994594E+00
  1.33769904E+01 -1.07402236E+01 -9.40817349E+00  5.35006728E+00  6.94269630E-01
  1.60356240E+00 -5.52135690E-01 -2.22312060E-01 -2.22312060E-01  1.45669066E+01
 -1.46033512E+01 -1.46033512E+01  9.77808618E+00 -1.06035564E+01 -7.57501011E+00
  4.95464337E+00  6.14091510E-01  1.49969529E+00 -3.32556975E+00  1.09880469E+00
  1.09880469E+00  1.09880469E+00  1.08841798E+01 -1.03484442E+01 -7.57501011E+00
  4.95464337E+00 -4.37335200E-02  1.78214094E+00 -6.25024890E-01  5.37557850E-01
  5.37557850E-01  2.15023140E-01 -2.28872088E+00  2.42356590E+00 -3.10507992E+00
  2.60578890E+00 -1.95343056E+00  2.36343231E+00 -3.10507992E+00  2.60578890E+00
 -2.28872088E+00  2.42356590E+00  1.08841798E+01 -1.03484442E+01 -7.57501011E+00
  4.95464337E+00 -4.59201960E-01  1.27191654E+00  1.27191654E+00  1.08841798E+01
 -1.03484442E+01 -6.33953817E+00  5.00566581E+00 -4.80522051E+00  2.84267880E+00
 -1.27556100E-02  5.95869210E-01  5.95869210E-01  7.10669700E-01  5.19335550E-01
  5.19335550E-01  8.85603780E-01  1.25187201E+00  1.25187201E+00 -9.64870785E+00
  6.29762688E+00  1.47163295E+01 -1.57203782E+01  8.15994594E+00  8.15994594E+00
 -1.57203782E+01  8.15994594E+00  8.15994594E+00  1.33769904E+01 -1.07402236E+01
 -7.57501011E+00  4.95464337E+00 -2.55112200E-02  1.59627348E+00 -2.76978960E-01
  5.37557850E-01  5.37557850E-01 -2.00445300E-02 -3.47317038E+00  3.09596877E+00
 -4.26584043E+00  3.01761288E+00  5.87851398E+00 -1.01662212E+01  7.27434216E+00
 -4.26584043E+00  3.01761288E+00 -3.47317038E+00  3.09596877E+00  1.08841798E+01
 -1.03484442E+01 -7.57501011E+00  4.95464337E+00 -1.08787131E+00  1.58351787E+00
  2.37436569E+00  3.40757010E-01 -5.83842492E+00  1.60720686E+00  1.60720686E+00
  1.60720686E+00 -7.83558900E-01  4.30046280E-01  4.30046280E-01 -1.20267180E+00
  3.38934780E-01  3.38934780E-01  3.38934780E-01  1.08841798E+01 -1.03484442E+01
 -7.57501011E+00  4.95464337E+00 -7.08847470E-01  1.83498561E+00  6.65842842E+00
  7.83558900E-02 -4.44259674E+00  1.16987166E+00  1.16987166E+00  1.16987166E+00
 -1.23200970E+01  7.47478746E+00  1.08841798E+01 -1.03484442E+01 -7.57501011E+00
  4.95464337E+00  3.88134990E-01  2.04818652E+00 -2.24316513E+00  2.02631976E+00
  2.02631976E+00 -5.68353537E+00  3.52237059E+00  1.08841798E+01 -1.03484442E+01
 -7.57501011E+00  4.95464337E+00  2.60578890E-01  1.90969704E+00 -3.71917143E+00
  1.45231731E+00  1.45231731E+00  1.29924999E+01 -1.08076461E+01 -1.67481159E+01
  7.64607708E+00  7.64607708E+00  1.08841798E+01 -1.03484442E+01 -7.57501011E+00
  4.95464337E+00 -2.55112200E-02  1.59627348E+00 -2.76978960E-01  5.37557850E-01
  5.37557850E-01 -2.00445300E-02 -3.47317038E+00  3.09596877E+00 -4.26584043E+00
  3.01761288E+00  5.87851398E+00 -1.01662212E+01  7.27434216E+00 -4.26584043E+00
  3.01761288E+00 -3.47317038E+00  3.09596877E+00  1.08841798E+01 -1.03484442E+01
 -6.33953817E+00  5.00566581E+00 -4.80522051E+00  2.84267880E+00 -1.27556100E-02
  5.95869210E-01  5.95869210E-01  7.10669700E-01  5.19335550E-01  5.19335550E-01
  8.85603780E-01  1.25187201E+00  1.25187201E+00 -9.64870785E+00  6.29762688E+00
  1.47163295E+01 -1.57203782E+01  8.15994594E+00  8.15994594E+00 -1.57203782E+01
  8.15994594E+00  8.15994594E+00  1.33769904E+01 -1.07402236E+01 -7.57501011E+00
  4.95464337E+00 -2.71512270E+00  1.77849648E+00  1.77849648E+00  1.77849648E+00
 -1.66005153E+00  5.59424610E-01  5.41202310E-01  5.22980010E-01 -1.46507292E+00
  6.68758410E-01  7.23425310E-01 -1.42862832E+00  7.05203010E-01  6.32313810E-01
 -1.42862832E+00  6.50536110E-01  8.32759110E-01 -1.35573912E+00  6.68758410E-01
  5.04757710E-01 -1.72018512E+00  5.59424610E-01  1.68920721E+00 -1.13707152E+00
  6.14091510E-01  3.77201610E-01 -1.27920546E+00  8.14536810E-01  1.88965251E+00
 -2.73698946E+00  2.04089760E+00 -3.62988216E+00  2.00445300E+00 -8.41870260E-01
  8.32759110E-01  1.01498211E+00 -1.37396142E+00  7.78092210E-01  6.14091510E-01
 -1.41040602E+00  5.77646910E-01  6.86980710E-01 -1.46507292E+00  7.05203010E-01
  9.78537510E-01 -1.37396142E+00  6.68758410E-01  7.05203010E-01 -1.48329522E+00
  1.27009431E+00  1.01498211E+00 -2.32152102E+00  1.27009431E+00  1.39765041E+00
  1.20285402E+01 -1.06418232E+01 -7.87021137E+00  2.15205363E+00  3.14152452E+00
 -1.04632447E+01  2.60360222E+01 -1.45140620E+01 -1.50425087E+01 -1.05908008E+01
  3.83397192E+00  1.32658344E+00 -1.05652895E+01  1.75116303E+00  1.17898281E+00
  2.76432291E+00  1.87143021E+00  1.58716233E+00  1.43409501E+00  1.48876191E+00
  1.63454031E+00  1.56894003E+00  1.37942811E+00  1.28831661E+00  2.96476821E+00
  1.10609361E+00  2.47276611E+00  1.01498211E+00  5.77646910E-01  1.39765041E+00
  8.50981410E-01  1.74387411E+00  2.32152102E+00  1.28831661E+00  1.25187201E+00
 -8.10710127E+00  1.15000935E+01 -9.85826430E+00 -2.32152102E+00  1.37942811E+00
  1.39765041E+00 -1.44685062E+00  9.23870610E-01  1.19720511E+00 -1.42862832E+00
  7.41647610E-01  7.05203010E-01 -1.44685062E+00  7.59869910E-01  8.14536810E-01
 -1.44685062E+00  7.23425310E-01  7.05203010E-01 -1.44685062E+00  7.59869910E-01
  7.59869910E-01 -1.41040602E+00  6.86980710E-01  7.23425310E-01 -1.42862832E+00
  7.41647610E-01  6.86980710E-01 -1.44685062E+00  7.05203010E-01  7.41647610E-01
 -1.44685062E+00  7.23425310E-01  7.05203010E-01 -1.42862832E+00  7.05203010E-01
  7.23425310E-01 -1.44685062E+00  7.23425310E-01  7.23425310E-01 -1.44685062E+00
  7.05203010E-01  7.23425310E-01 -1.46507292E+00  7.05203010E-01  7.05203010E-01
 -1.67827383E+00  5.95869210E-01  5.95869210E-01  5.95869210E-01 -1.66005153E+00
  5.59424610E-01  5.41202310E-01  5.22980010E-01 -1.46507292E+00  6.68758410E-01
  7.23425310E-01 -1.42862832E+00  7.05203010E-01  6.32313810E-01 -1.42862832E+00
  6.50536110E-01  8.32759110E-01 -1.35573912E+00  6.68758410E-01  5.04757710E-01
 -1.72018512E+00  5.59424610E-01  1.68920721E+00 -1.13707152E+00  6.14091510E-01
  3.77201610E-01 -1.27920546E+00  8.14536810E-01  1.88965251E+00 -2.73698946E+00
  2.04089760E+00 -3.62988216E+00  2.00445300E+00 -8.41870260E-01  8.32759110E-01
  1.01498211E+00 -1.37396142E+00  7.78092210E-01  6.14091510E-01 -1.41040602E+00
  5.77646910E-01  6.86980710E-01 -1.46507292E+00  7.05203010E-01  9.78537510E-01
 -1.37396142E+00  6.68758410E-01  7.05203010E-01 -1.48329522E+00  1.27009431E+00
  1.01498211E+00 -2.32152102E+00  1.27009431E+00  1.39765041E+00  1.20285402E+01
 -1.06418232E+01 -7.87021137E+00  2.15205363E+00  3.14152452E+00 -1.04632447E+01
  2.60360222E+01 -1.45140620E+01 -1.50425087E+01 -1.05908008E+01  3.83397192E+00
  1.32658344E+00 -1.05652895E+01  1.75116303E+00  1.17898281E+00  2.76432291E+00
  1.87143021E+00  1.58716233E+00  1.43409501E+00  1.48876191E+00  1.63454031E+00
  1.56894003E+00  1.37942811E+00  1.28831661E+00  2.96476821E+00  1.10609361E+00
  2.47276611E+00  1.01498211E+00  5.77646910E-01  1.39765041E+00  8.50981410E-01
  1.74387411E+00  2.32152102E+00  1.28831661E+00  1.25187201E+00 -8.10710127E+00
  1.15000935E+01 -9.85826430E+00 -2.32152102E+00  1.37942811E+00  1.39765041E+00
 -1.44685062E+00  9.23870610E-01  1.19720511E+00 -1.42862832E+00  7.41647610E-01
  7.05203010E-01 -1.44685062E+00  7.59869910E-01  8.14536810E-01 -1.44685062E+00
  7.23425310E-01  7.05203010E-01 -1.44685062E+00  7.59869910E-01  7.59869910E-01
 -1.41040602E+00  6.86980710E-01  7.23425310E-01 -1.42862832E+00  7.41647610E-01
  6.86980710E-01 -1.44685062E+00  7.05203010E-01  7.41647610E-01 -1.44685062E+00
  7.23425310E-01  7.05203010E-01 -1.42862832E+00  7.05203010E-01  7.23425310E-01
 -1.44685062E+00  7.23425310E-01  7.23425310E-01 -1.44685062E+00  7.05203010E-01
  7.23425310E-01 -1.46507292E+00  7.05203010E-01  7.05203010E-01 -1.67827383E+00
  5.95869210E-01  5.95869210E-01  5.95869210E-01 -1.66005153E+00  5.59424610E-01
  5.41202310E-01  5.22980010E-01 -1.46507292E+00  6.68758410E-01  7.23425310E-01
 -1.42862832E+00  7.05203010E-01  6.32313810E-01 -1.42862832E+00  6.50536110E-01
  8.32759110E-01 -1.35573912E+00  6.68758410E-01  5.04757710E-01 -1.72018512E+00
  5.59424610E-01  1.68920721E+00 -1.13707152E+00  6.14091510E-01  3.77201610E-01
 -1.27920546E+00  8.14536810E-01  1.88965251E+00 -2.73698946E+00  2.04089760E+00
 -3.62988216E+00  2.00445300E+00 -8.41870260E-01  8.32759110E-01  1.01498211E+00
 -1.37396142E+00  7.78092210E-01  6.14091510E-01 -1.41040602E+00  5.77646910E-01
  6.86980710E-01 -1.46507292E+00  7.05203010E-01  9.78537510E-01 -1.37396142E+00
  6.68758410E-01  7.05203010E-01 -1.48329522E+00  1.27009431E+00  1.01498211E+00
 -2.32152102E+00  1.27009431E+00  1.39765041E+00  1.20285402E+01 -1.06418232E+01
 -7.87021137E+00  2.15205363E+00  3.14152452E+00 -1.04632447E+01  2.60360222E+01
 -1.45140620E+01 -1.50425087E+01 -1.05908008E+01  3.83397192E+00  1.32658344E+00
 -1.05652895E+01  1.75116303E+00  1.17898281E+00  2.76432291E+00  1.87143021E+00
  1.58716233E+00  1.43409501E+00  1.48876191E+00  1.63454031E+00  1.56894003E+00
  1.37942811E+00  1.28831661E+00  2.96476821E+00  1.10609361E+00  2.47276611E+00
  1.01498211E+00  5.77646910E-01  1.39765041E+00  8.50981410E-01  1.74387411E+00
  2.32152102E+00  1.28831661E+00  1.25187201E+00 -8.10710127E+00  1.15000935E+01
 -9.85826430E+00 -2.32152102E+00  1.37942811E+00  1.39765041E+00 -1.44685062E+00
  9.23870610E-01  1.19720511E+00 -1.42862832E+00  7.41647610E-01  7.05203010E-01
 -1.44685062E+00  7.59869910E-01  8.14536810E-01 -1.44685062E+00  7.23425310E-01
  7.05203010E-01 -1.44685062E+00  7.59869910E-01  7.59869910E-01 -1.41040602E+00
  6.86980710E-01  7.23425310E-01 -1.42862832E+00  7.41647610E-01  6.86980710E-01
 -1.44685062E+00  7.05203010E-01  7.41647610E-01 -1.44685062E+00  7.23425310E-01
  7.05203010E-01 -1.42862832E+00  7.05203010E-01  7.23425310E-01 -1.44685062E+00
  7.23425310E-01  7.23425310E-01 -1.44685062E+00  7.05203010E-01  7.23425310E-01
 -1.46507292E+00  7.05203010E-01  7.05203010E-01 -1.67827383E+00  5.95869210E-01
  5.95869210E-01  5.95869210E-01 -1.66005153E+00  5.59424610E-01  5.41202310E-01
  5.22980010E-01 -1.46507292E+00  6.68758410E-01  7.23425310E-01 -1.42862832E+00
  7.05203010E-01  6.32313810E-01 -1.42862832E+00  6.50536110E-01  8.32759110E-01
 -1.35573912E+00  6.68758410E-01  5.04757710E-01 -1.72018512E+00  5.59424610E-01
  1.68920721E+00 -1.13707152E+00  6.14091510E-01  3.77201610E-01 -1.27920546E+00
  8.14536810E-01  1.88965251E+00 -2.73698946E+00  2.04089760E+00 -3.62988216E+00
  2.00445300E+00 -8.41870260E-01  8.32759110E-01  1.01498211E+00 -1.37396142E+00
  7.78092210E-01  6.14091510E-01 -1.41040602E+00  5.77646910E-01  6.86980710E-01
 -1.46507292E+00  7.05203010E-01  9.78537510E-01 -1.37396142E+00  6.68758410E-01
  7.05203010E-01 -1.48329522E+00  1.27009431E+00  1.01498211E+00 -2.32152102E+00
  1.27009431E+00  1.39765041E+00  1.20285402E+01 -1.06418232E+01 -7.87021137E+00
  2.15205363E+00  3.14152452E+00 -1.04632447E+01  2.60360222E+01 -1.45140620E+01
 -1.50425087E+01 -1.05908008E+01  3.83397192E+00  1.32658344E+00 -1.05652895E+01
  1.75116303E+00  1.17898281E+00  2.76432291E+00  1.87143021E+00  1.58716233E+00
  1.43409501E+00  1.48876191E+00  1.63454031E+00  1.56894003E+00  1.37942811E+00
  1.28831661E+00  2.96476821E+00  1.10609361E+00  2.47276611E+00  1.01498211E+00
  5.77646910E-01  1.39765041E+00  8.50981410E-01  1.74387411E+00  2.32152102E+00
  1.28831661E+00  1.25187201E+00 -8.10710127E+00  1.15000935E+01 -9.85826430E+00
 -2.32152102E+00  1.37942811E+00  1.39765041E+00 -1.44685062E+00  9.23870610E-01
  1.19720511E+00 -1.42862832E+00  7.41647610E-01  7.05203010E-01 -1.44685062E+00
  7.59869910E-01  8.14536810E-01 -1.44685062E+00  7.23425310E-01  7.05203010E-01
 -1.44685062E+00  7.59869910E-01  7.59869910E-01 -1.41040602E+00  6.86980710E-01
  7.23425310E-01 -1.42862832E+00  7.41647610E-01  6.86980710E-01 -1.44685062E+00
  7.05203010E-01  7.41647610E-01 -1.44685062E+00  7.23425310E-01  7.05203010E-01
 -1.42862832E+00  7.05203010E-01  7.23425310E-01 -1.44685062E+00  7.23425310E-01
  7.23425310E-01 -1.44685062E+00  7.05203010E-01  7.23425310E-01 -1.46507292E+00
  7.05203010E-01  7.05203010E-01 -1.67827383E+00  5.95869210E-01  5.95869210E-01
  5.95869210E-01 -1.66005153E+00  5.59424610E-01  5.41202310E-01  5.22980010E-01
 -1.46507292E+00  6.68758410E-01  7.23425310E-01 -1.42862832E+00  7.05203010E-01
  6.32313810E-01 -1.42862832E+00  6.50536110E-01  8.32759110E-01 -1.35573912E+00
  6.68758410E-01  5.04757710E-01 -1.72018512E+00  5.59424610E-01  1.68920721E+00
 -1.13707152E+00  6.14091510E-01  3.77201610E-01 -1.27920546E+00  8.14536810E-01
  1.88965251E+00 -2.73698946E+00  2.04089760E+00 -3.62988216E+00  2.00445300E+00
 -8.41870260E-01  8.32759110E-01  1.01498211E+00 -1.37396142E+00  7.78092210E-01
  6.14091510E-01 -1.41040602E+00  5.77646910E-01  6.86980710E-01 -1.46507292E+00
  7.05203010E-01  9.78537510E-01 -1.37396142E+00  6.68758410E-01  7.05203010E-01
 -1.48329522E+00  1.27009431E+00  1.01498211E+00 -2.32152102E+00  1.27009431E+00
  1.39765041E+00  1.20285402E+01 -1.06418232E+01 -7.87021137E+00  2.15205363E+00
  3.14152452E+00 -1.04632447E+01  2.60360222E+01 -1.45140620E+01 -1.50425087E+01
 -1.05908008E+01  3.83397192E+00  1.32658344E+00 -1.05652895E+01  1.75116303E+00
  1.17898281E+00  2.76432291E+00  1.87143021E+00  1.58716233E+00  1.43409501E+00
  1.48876191E+00  1.63454031E+00  1.56894003E+00  1.37942811E+00  1.28831661E+00
  2.96476821E+00  1.10609361E+00  2.47276611E+00  1.01498211E+00  5.77646910E-01
  1.39765041E+00  8.50981410E-01  1.74387411E+00  2.32152102E+00  1.28831661E+00
  1.25187201E+00 -8.10710127E+00  1.15000935E+01 -9.85826430E+00 -2.32152102E+00
  1.37942811E+00  1.39765041E+00 -1.44685062E+00  9.23870610E-01  1.19720511E+00
 -1.42862832E+00  7.41647610E-01  7.05203010E-01 -1.44685062E+00  7.59869910E-01
  8.14536810E-01 -1.44685062E+00  7.23425310E-01  7.05203010E-01 -1.44685062E+00
  7.59869910E-01  7.59869910E-01 -1.41040602E+00  6.86980710E-01  7.23425310E-01
 -1.42862832E+00  7.41647610E-01  6.86980710E-01 -1.44685062E+00  7.05203010E-01
  7.41647610E-01 -1.44685062E+00  7.23425310E-01  7.05203010E-01 -1.42862832E+00
  7.05203010E-01  7.23425310E-01 -1.44685062E+00  7.23425310E-01  7.23425310E-01
 -1.44685062E+00  7.05203010E-01  7.23425310E-01 -1.46507292E+00  7.05203010E-01
  7.05203010E-01 -1.67827383E+00  5.95869210E-01  5.95869210E-01  5.95869210E-01
 -1.66005153E+00  5.59424610E-01  5.41202310E-01  5.22980010E-01 -1.46507292E+00
  6.68758410E-01  7.23425310E-01 -1.42862832E+00  7.05203010E-01  6.32313810E-01
 -1.42862832E+00  6.50536110E-01  8.32759110E-01 -1.35573912E+00  6.68758410E-01
  5.04757710E-01 -1.72018512E+00  5.59424610E-01  1.68920721E+00 -1.13707152E+00
  6.14091510E-01  3.77201610E-01 -1.27920546E+00  8.14536810E-01  1.88965251E+00
 -2.73698946E+00  2.04089760E+00 -3.62988216E+00  2.00445300E+00 -8.41870260E-01
  8.32759110E-01  1.01498211E+00 -1.37396142E+00  7.78092210E-01  6.14091510E-01
 -1.41040602E+00  5.77646910E-01  6.86980710E-01 -1.46507292E+00  7.05203010E-01
  9.78537510E-01 -1.37396142E+00  6.68758410E-01  7.05203010E-01 -1.48329522E+00
  1.27009431E+00  1.01498211E+00 -2.32152102E+00  1.27009431E+00  1.39765041E+00
  1.20285402E+01 -1.06418232E+01 -7.87021137E+00  2.15205363E+00  3.14152452E+00
 -1.04632447E+01  2.60360222E+01 -1.45140620E+01 -1.50425087E+01 -1.05908008E+01
  3.83397192E+00  1.32658344E+00 -1.05652895E+01  1.75116303E+00  1.17898281E+00
  2.76432291E+00  1.87143021E+00  1.58716233E+00  1.43409501E+00  1.48876191E+00
  1.63454031E+00  1.56894003E+00  1.37942811E+00  1.28831661E+00  2.96476821E+00
  1.10609361E+00  2.47276611E+00  1.01498211E+00  5.77646910E-01  1.39765041E+00
  8.50981410E-01  1.74387411E+00  2.32152102E+00  1.28831661E+00  1.25187201E+00
 -8.10710127E+00  1.15000935E+01 -9.85826430E+00 -2.32152102E+00  1.37942811E+00
  1.39765041E+00 -1.44685062E+00  9.23870610E-01  1.19720511E+00 -1.42862832E+00
  7.41647610E-01  7.05203010E-01 -1.44685062E+00  7.59869910E-01  8.14536810E-01
 -1.44685062E+00  7.23425310E-01  7.05203010E-01 -1.44685062E+00  7.59869910E-01
  7.59869910E-01 -1.41040602E+00  6.86980710E-01  7.23425310E-01 -1.42862832E+00
  7.41647610E-01  6.86980710E-01 -1.44685062E+00  7.05203010E-01  7.41647610E-01
 -1.44685062E+00  7.23425310E-01  7.05203010E-01 -1.42862832E+00  7.05203010E-01
  7.23425310E-01 -1.44685062E+00  7.23425310E-01  7.23425310E-01 -1.44685062E+00
  7.05203010E-01  7.23425310E-01 -1.46507292E+00  7.05203010E-01  7.05203010E-01
 -1.67827383E+00  5.95869210E-01  5.95869210E-01  5.95869210E-01 -1.66005153E+00
  5.59424610E-01  5.41202310E-01  5.22980010E-01 -1.46507292E+00  6.68758410E-01
  7.23425310E-01 -1.42862832E+00  7.05203010E-01  6.32313810E-01 -1.42862832E+00
  6.50536110E-01  8.32759110E-01 -1.35573912E+00  6.68758410E-01  5.04757710E-01
 -1.72018512E+00  5.59424610E-01  1.68920721E+00 -1.13707152E+00  6.14091510E-01
  3.77201610E-01 -1.27920546E+00  8.14536810E-01  1.88965251E+00 -2.73698946E+00
  2.04089760E+00 -3.62988216E+00  2.00445300E+00 -8.41870260E-01  8.32759110E-01
  1.01498211E+00 -1.37396142E+00  7.78092210E-01  6.14091510E-01 -1.41040602E+00
  5.77646910E-01  6.86980710E-01 -1.46507292E+00  7.05203010E-01  9.78537510E-01
 -1.37396142E+00  6.68758410E-01  7.05203010E-01 -1.48329522E+00  1.27009431E+00
  1.01498211E+00 -2.32152102E+00  1.27009431E+00  1.39765041E+00  1.20285402E+01
 -1.06418232E+01 -7.87021137E+00  2.15205363E+00  3.14152452E+00 -1.04632447E+01
  2.60360222E+01 -1.45140620E+01 -1.50425087E+01 -1.05908008E+01  3.83397192E+00
  1.32658344E+00 -1.05652895E+01  1.75116303E+00  1.17898281E+00  2.76432291E+00
  1.87143021E+00  1.58716233E+00  1.43409501E+00  1.48876191E+00  1.63454031E+00
  1.56894003E+00  1.37942811E+00  1.28831661E+00  2.96476821E+00  1.10609361E+00
  2.47276611E+00  1.01498211E+00  5.77646910E-01  1.39765041E+00  8.50981410E-01
  1.74387411E+00  2.32152102E+00  1.28831661E+00  1.25187201E+00 -8.10710127E+00
  1.15000935E+01 -9.85826430E+00 -2.32152102E+00  1.37942811E+00  1.39765041E+00
 -1.44685062E+00  9.23870610E-01  1.19720511E+00 -1.42862832E+00  7.41647610E-01
  7.05203010E-01 -1.44685062E+00  7.59869910E-01  8.14536810E-01 -1.44685062E+00
  7.23425310E-01  7.05203010E-01 -1.44685062E+00  7.59869910E-01  7.59869910E-01
 -1.41040602E+00  6.86980710E-01  7.23425310E-01 -1.42862832E+00  7.41647610E-01
  6.86980710E-01 -1.44685062E+00  7.05203010E-01  7.41647610E-01 -1.44685062E+00
  7.23425310E-01  7.05203010E-01 -1.42862832E+00  7.05203010E-01  7.23425310E-01
 -1.44685062E+00  7.23425310E-01  7.23425310E-01 -1.44685062E+00  7.05203010E-01
  7.23425310E-01 -1.46507292E+00  7.05203010E-01  7.05203010E-01 -1.67827383E+00
  5.95869210E-01  5.95869210E-01  5.95869210E-01 -1.66005153E+00  5.59424610E-01
  5.41202310E-01  5.22980010E-01 -1.46507292E+00  6.68758410E-01  7.23425310E-01
 -1.42862832E+00  7.05203010E-01  6.32313810E-01 -1.42862832E+00  6.50536110E-01
  8.32759110E-01 -1.35573912E+00  6.68758410E-01  5.04757710E-01 -1.72018512E+00
  5.59424610E-01  1.68920721E+00 -1.13707152E+00  6.14091510E-01  3.77201610E-01
 -1.27920546E+00  8.14536810E-01  1.88965251E+00 -2.73698946E+00  2.04089760E+00
 -3.62988216E+00  2.00445300E+00 -8.41870260E-01  8.32759110E-01  1.01498211E+00
 -1.37396142E+00  7.78092210E-01  6.14091510E-01 -1.41040602E+00  5.77646910E-01
  6.86980710E-01 -1.46507292E+00  7.05203010E-01  9.78537510E-01 -1.37396142E+00
  6.68758410E-01  7.05203010E-01 -1.48329522E+00  1.27009431E+00  1.01498211E+00
 -2.32152102E+00  1.27009431E+00  1.39765041E+00  1.20285402E+01 -1.06418232E+01
 -7.87021137E+00  2.15205363E+00  3.14152452E+00 -1.04632447E+01  2.60360222E+01
 -1.45140620E+01 -1.50425087E+01 -1.05908008E+01  3.83397192E+00  1.32658344E+00
 -1.05652895E+01  1.75116303E+00  1.17898281E+00  2.76432291E+00  1.87143021E+00
  1.58716233E+00  1.43409501E+00  1.48876191E+00  1.63454031E+00  1.56894003E+00
  1.37942811E+00  1.28831661E+00  2.96476821E+00  1.10609361E+00  2.47276611E+00
  1.01498211E+00  5.77646910E-01  1.39765041E+00  8.50981410E-01  1.74387411E+00
  2.32152102E+00  1.28831661E+00  1.25187201E+00 -8.10710127E+00  1.15000935E+01
 -9.85826430E+00 -2.32152102E+00  1.37942811E+00  1.39765041E+00 -1.44685062E+00
  9.23870610E-01  1.19720511E+00 -1.42862832E+00  7.41647610E-01  7.05203010E-01
 -1.44685062E+00  7.59869910E-01  8.14536810E-01 -1.44685062E+00  7.23425310E-01
  7.05203010E-01 -1.44685062E+00  7.59869910E-01  7.59869910E-01 -1.41040602E+00
  6.86980710E-01  7.23425310E-01 -1.42862832E+00  7.41647610E-01  6.86980710E-01
 -1.44685062E+00  7.05203010E-01  7.41647610E-01 -1.44685062E+00  7.23425310E-01
  7.05203010E-01 -1.42862832E+00  7.05203010E-01  7.23425310E-01 -1.44685062E+00
  7.23425310E-01  7.23425310E-01 -1.44685062E+00  7.05203010E-01  7.23425310E-01
 -1.46507292E+00  7.05203010E-01  7.05203010E-01 -1.67827383E+00  5.95869210E-01
  5.95869210E-01  5.95869210E-01 -1.66005153E+00  5.59424610E-01  5.41202310E-01
  5.22980010E-01 -1.46507292E+00  6.68758410E-01  7.23425310E-01 -1.42862832E+00
  7.05203010E-01  6.32313810E-01 -1.42862832E+00  6.50536110E-01  8.32759110E-01
 -1.35573912E+00  6.68758410E-01  5.04757710E-01 -1.72018512E+00  5.59424610E-01
  1.68920721E+00 -1.13707152E+00  6.14091510E-01  3.77201610E-01 -1.27920546E+00
  8.14536810E-01  1.88965251E+00 -2.73698946E+00  2.04089760E+00 -3.62988216E+00
  2.00445300E+00 -8.41870260E-01  8.32759110E-01  1.01498211E+00 -1.37396142E+00
  7.78092210E-01  6.14091510E-01 -1.41040602E+00  5.77646910E-01  6.86980710E-01
 -1.46507292E+00  7.05203010E-01  9.78537510E-01 -1.37396142E+00  6.68758410E-01
  7.05203010E-01 -1.48329522E+00  1.27009431E+00  1.01498211E+00 -2.32152102E+00
  1.27009431E+00  1.39765041E+00  1.20285402E+01 -1.06418232E+01 -7.87021137E+00
  2.15205363E+00  3.14152452E+00 -1.04632447E+01  2.60360222E+01 -1.45140620E+01
 -1.50425087E+01 -1.05908008E+01  3.83397192E+00  1.32658344E+00 -1.05652895E+01
  1.75116303E+00  1.17898281E+00  2.76432291E+00  1.87143021E+00  1.58716233E+00
  1.43409501E+00  1.48876191E+00  1.63454031E+00  1.56894003E+00  1.37942811E+00
  1.28831661E+00  2.96476821E+00  1.10609361E+00  2.47276611E+00  1.01498211E+00
  5.77646910E-01  1.39765041E+00  8.50981410E-01  1.74387411E+00  2.32152102E+00
  1.28831661E+00  1.25187201E+00 -8.10710127E+00  1.15000935E+01 -9.85826430E+00
 -2.32152102E+00  1.37942811E+00  1.39765041E+00 -1.44685062E+00  9.23870610E-01
  1.19720511E+00 -1.42862832E+00  7.41647610E-01  7.05203010E-01 -1.44685062E+00
  7.59869910E-01  8.14536810E-01 -1.44685062E+00  7.23425310E-01  7.05203010E-01
 -1.44685062E+00  7.59869910E-01  7.59869910E-01 -1.41040602E+00  6.86980710E-01
  7.23425310E-01 -1.42862832E+00  7.41647610E-01  6.86980710E-01 -1.44685062E+00
  7.05203010E-01  7.41647610E-01 -1.44685062E+00  7.23425310E-01  7.05203010E-01
 -1.42862832E+00  7.05203010E-01  7.23425310E-01 -1.44685062E+00  7.23425310E-01
  7.23425310E-01 -1.44685062E+00  7.05203010E-01  7.23425310E-01 -1.46507292E+00
  7.05203010E-01  7.05203010E-01 -1.67827383E+00  5.95869210E-01  5.95869210E-01
  5.95869210E-01 -1.66005153E+00  5.59424610E-01  5.41202310E-01  5.22980010E-01
 -1.46507292E+00  6.68758410E-01  7.23425310E-01 -1.42862832E+00  7.05203010E-01
  6.32313810E-01 -1.42862832E+00  6.50536110E-01  8.32759110E-01 -1.35573912E+00
  6.68758410E-01  5.04757710E-01 -1.72018512E+00  5.59424610E-01  1.68920721E+00
 -1.13707152E+00  6.14091510E-01  3.77201610E-01 -1.27920546E+00  8.14536810E-01
  1.88965251E+00 -2.73698946E+00  2.04089760E+00 -3.62988216E+00  2.00445300E+00
 -8.41870260E-01  8.32759110E-01  1.01498211E+00 -1.37396142E+00  7.78092210E-01
  6.14091510E-01 -1.41040602E+00  5.77646910E-01  6.86980710E-01 -1.46507292E+00
  7.05203010E-01  9.78537510E-01 -1.37396142E+00  6.68758410E-01  7.05203010E-01
 -1.48329522E+00  1.27009431E+00  1.01498211E+00 -2.32152102E+00  1.27009431E+00
  1.39765041E+00  1.20285402E+01 -1.06418232E+01 -7.87021137E+00  2.15205363E+00
  3.14152452E+00 -1.04632447E+01  2.60360222E+01 -1.45140620E+01 -1.50425087E+01
 -1.05908008E+01  3.83397192E+00  1.32658344E+00 -1.05652895E+01  1.75116303E+00
  1.17898281E+00  2.76432291E+00  1.87143021E+00  1.58716233E+00  1.43409501E+00
  1.48876191E+00  1.63454031E+00  1.56894003E+00  1.37942811E+00  1.28831661E+00
  2.96476821E+00  1.10609361E+00  2.47276611E+00  1.01498211E+00  5.77646910E-01
  1.39765041E+00  8.50981410E-01  1.74387411E+00  2.32152102E+00  1.28831661E+00
  1.25187201E+00 -8.10710127E+00  1.15000935E+01 -9.85826430E+00 -2.32152102E+00
  1.37942811E+00  1.39765041E+00 -1.44685062E+00  9.23870610E-01  1.19720511E+00
 -1.42862832E+00  7.41647610E-01  7.05203010E-01 -1.44685062E+00  7.59869910E-01
  8.14536810E-01 -1.44685062E+00  7.23425310E-01  7.05203010E-01 -1.44685062E+00
  7.59869910E-01  7.59869910E-01 -1.41040602E+00  6.86980710E-01  7.23425310E-01
 -1.42862832E+00  7.41647610E-01  6.86980710E-01 -1.44685062E+00  7.05203010E-01
  7.41647610E-01 -1.44685062E+00  7.23425310E-01  7.05203010E-01 -1.42862832E+00
  7.05203010E-01  7.23425310E-01 -1.44685062E+00  7.23425310E-01  7.23425310E-01
 -1.44685062E+00  7.05203010E-01  7.23425310E-01 -1.46507292E+00  7.05203010E-01
  7.05203010E-01 -1.67827383E+00  5.95869210E-01  5.95869210E-01  5.95869210E-01
 -1.66005153E+00  5.59424610E-01  5.41202310E-01  5.22980010E-01 -1.46507292E+00
  6.68758410E-01  7.23425310E-01 -1.42862832E+00  7.05203010E-01  6.32313810E-01
 -1.42862832E+00  6.50536110E-01  8.32759110E-01 -1.35573912E+00  6.68758410E-01
  5.04757710E-01 -1.72018512E+00  5.59424610E-01  1.68920721E+00 -1.13707152E+00
  6.14091510E-01  3.77201610E-01 -1.27920546E+00  8.14536810E-01  1.88965251E+00
 -2.73698946E+00  2.04089760E+00 -3.62988216E+00  2.00445300E+00 -8.41870260E-01
  8.32759110E-01  1.01498211E+00 -1.37396142E+00  7.78092210E-01  6.14091510E-01
 -1.41040602E+00  5.77646910E-01  6.86980710E-01 -1.46507292E+00  7.05203010E-01
  9.78537510E-01 -1.37396142E+00  6.68758410E-01  7.05203010E-01 -1.48329522E+00
  1.27009431E+00  1.01498211E+00 -2.32152102E+00  1.27009431E+00  1.39765041E+00
  1.20285402E+01 -1.06418232E+01 -7.87021137E+00  2.15205363E+00  3.14152452E+00
 -1.04632447E+01  2.60360222E+01 -1.45140620E+01 -1.50425087E+01 -1.05908008E+01
  3.83397192E+00  1.32658344E+00 -1.05652895E+01  1.75116303E+00  1.17898281E+00
  2.76432291E+00  1.87143021E+00  1.58716233E+00  1.43409501E+00  1.48876191E+00
  1.63454031E+00  1.56894003E+00  1.37942811E+00  1.28831661E+00  2.96476821E+00
  1.10609361E+00  2.47276611E+00  1.01498211E+00  5.77646910E-01  1.39765041E+00
  8.50981410E-01  1.74387411E+00  2.32152102E+00  1.28831661E+00  1.25187201E+00
 -8.10710127E+00  1.15000935E+01 -9.85826430E+00 -2.32152102E+00  1.37942811E+00
  1.39765041E+00 -1.44685062E+00  9.23870610E-01  1.19720511E+00 -1.42862832E+00
  7.41647610E-01  7.05203010E-01 -1.44685062E+00  7.59869910E-01  8.14536810E-01
 -1.44685062E+00  7.23425310E-01  7.05203010E-01 -1.44685062E+00  7.59869910E-01
  7.59869910E-01 -1.41040602E+00  6.86980710E-01  7.23425310E-01 -1.42862832E+00
  7.41647610E-01  6.86980710E-01 -1.44685062E+00  7.05203010E-01  7.41647610E-01
 -1.44685062E+00  7.23425310E-01  7.05203010E-01 -1.42862832E+00  7.05203010E-01
  7.23425310E-01 -1.44685062E+00  7.23425310E-01  7.23425310E-01 -1.44685062E+00
  7.05203010E-01  7.23425310E-01 -1.46507292E+00  7.05203010E-01  7.05203010E-01
 -1.67827383E+00  5.95869210E-01  5.95869210E-01  5.95869210E-01 -1.66005153E+00
  5.59424610E-01  5.41202310E-01  5.22980010E-01 -1.46507292E+00  6.68758410E-01
  7.23425310E-01 -1.42862832E+00  7.05203010E-01  6.32313810E-01 -1.42862832E+00
  6.50536110E-01  8.32759110E-01 -1.35573912E+00  6.68758410E-01  5.04757710E-01
 -1.72018512E+00  5.59424610E-01  1.68920721E+00 -1.13707152E+00  6.14091510E-01
  3.77201610E-01 -1.27920546E+00  8.14536810E-01  1.88965251E+00 -2.73698946E+00
  2.04089760E+00 -3.62988216E+00  2.00445300E+00 -8.41870260E-01  8.32759110E-01
  1.01498211E+00 -1.37396142E+00  7.78092210E-01  6.14091510E-01 -1.41040602E+00
  5.77646910E-01  6.86980710E-01 -1.46507292E+00  7.05203010E-01  9.78537510E-01
 -1.37396142E+00  6.68758410E-01  7.05203010E-01 -1.48329522E+00  1.27009431E+00
  1.01498211E+00 -2.32152102E+00  1.27009431E+00  1.39765041E+00  1.20285402E+01
 -1.06418232E+01 -7.87021137E+00  2.15205363E+00  3.14152452E+00 -1.04632447E+01
  2.60360222E+01 -1.45140620E+01 -1.50425087E+01 -1.05908008E+01  3.83397192E+00
  1.32658344E+00 -1.05652895E+01  1.75116303E+00  1.17898281E+00  2.76432291E+00
  1.87143021E+00  1.58716233E+00  1.43409501E+00  1.48876191E+00  1.63454031E+00
  1.56894003E+00  1.37942811E+00  1.28831661E+00  2.96476821E+00  1.10609361E+00
  2.47276611E+00  1.01498211E+00  5.77646910E-01  1.39765041E+00  8.50981410E-01
  1.74387411E+00  2.32152102E+00  1.28831661E+00  1.25187201E+00 -8.10710127E+00
  1.15000935E+01 -9.85826430E+00 -2.32152102E+00  1.37942811E+00  1.39765041E+00
 -1.44685062E+00  9.23870610E-01  1.19720511E+00 -1.42862832E+00  7.41647610E-01
  7.05203010E-01 -1.44685062E+00  7.59869910E-01  8.14536810E-01 -1.44685062E+00
  7.23425310E-01  7.05203010E-01 -1.44685062E+00  7.59869910E-01  7.59869910E-01
 -1.41040602E+00  6.86980710E-01  7.23425310E-01 -1.42862832E+00  7.41647610E-01
  6.86980710E-01 -1.44685062E+00  7.05203010E-01  7.41647610E-01 -1.44685062E+00
  7.23425310E-01  7.05203010E-01 -1.42862832E+00  7.05203010E-01  7.23425310E-01
 -1.44685062E+00  7.23425310E-01  7.23425310E-01 -1.44685062E+00  7.05203010E-01
  7.23425310E-01 -1.46507292E+00  7.05203010E-01  7.05203010E-01 -1.67827383E+00
  5.95869210E-01  5.95869210E-01  5.95869210E-01 -1.66005153E+00  5.59424610E-01
  5.41202310E-01  5.22980010E-01 -1.46507292E+00  6.68758410E-01  7.23425310E-01
 -1.42862832E+00  7.05203010E-01  6.32313810E-01 -1.42862832E+00  6.50536110E-01
  8.32759110E-01 -1.35573912E+00  6.68758410E-01  5.04757710E-01 -1.72018512E+00
  5.59424610E-01  1.68920721E+00 -1.13707152E+00  6.14091510E-01  3.77201610E-01
 -1.27920546E+00  8.14536810E-01  1.88965251E+00 -2.73698946E+00  2.04089760E+00
 -3.62988216E+00  2.00445300E+00 -8.41870260E-01  8.32759110E-01  1.01498211E+00
 -1.37396142E+00  7.78092210E-01  6.14091510E-01 -1.41040602E+00  5.77646910E-01
  6.86980710E-01 -1.46507292E+00  7.05203010E-01  9.78537510E-01 -1.37396142E+00
  6.68758410E-01  7.05203010E-01 -1.48329522E+00  1.27009431E+00  1.01498211E+00
 -2.32152102E+00  1.27009431E+00  1.39765041E+00  1.20285402E+01 -1.06418232E+01
 -7.87021137E+00  2.15205363E+00  3.14152452E+00 -1.04632447E+01  2.60360222E+01
 -1.45140620E+01 -1.50425087E+01 -1.05908008E+01  3.83397192E+00  1.32658344E+00
 -1.05652895E+01  1.75116303E+00  1.17898281E+00  2.76432291E+00  1.87143021E+00
  1.58716233E+00  1.43409501E+00  1.48876191E+00  1.63454031E+00  1.56894003E+00
  1.37942811E+00  1.28831661E+00  2.96476821E+00  1.10609361E+00  2.47276611E+00
  1.01498211E+00  5.77646910E-01  1.39765041E+00  8.50981410E-01  1.74387411E+00
  2.32152102E+00  1.28831661E+00  1.25187201E+00 -8.10710127E+00  1.15000935E+01
 -9.85826430E+00 -2.32152102E+00  1.37942811E+00  1.39765041E+00 -1.44685062E+00
  9.23870610E-01  1.19720511E+00 -1.42862832E+00  7.41647610E-01  7.05203010E-01
 -1.44685062E+00  7.59869910E-01  8.14536810E-01 -1.44685062E+00  7.23425310E-01
  7.05203010E-01 -1.44685062E+00  7.59869910E-01  7.59869910E-01 -1.41040602E+00
  6.86980710E-01  7.23425310E-01 -1.42862832E+00  7.41647610E-01  6.86980710E-01
 -1.44685062E+00  7.05203010E-01  7.41647610E-01 -1.44685062E+00  7.23425310E-01
  7.05203010E-01 -1.42862832E+00  7.05203010E-01  7.23425310E-01 -1.44685062E+00
  7.23425310E-01  7.23425310E-01 -1.44685062E+00  7.05203010E-01  7.23425310E-01
 -1.46507292E+00  7.05203010E-01  7.05203010E-01 -1.67827383E+00  5.95869210E-01
  5.95869210E-01  5.95869210E-01 -1.66005153E+00  5.59424610E-01  5.41202310E-01
  5.22980010E-01 -1.46507292E+00  6.68758410E-01  7.23425310E-01 -1.42862832E+00
  7.05203010E-01  6.32313810E-01 -1.42862832E+00  6.50536110E-01  8.32759110E-01
 -1.35573912E+00  6.68758410E-01  5.04757710E-01 -1.72018512E+00  5.59424610E-01
  1.68920721E+00 -1.13707152E+00  6.14091510E-01  3.77201610E-01 -1.27920546E+00
  8.14536810E-01  1.88965251E+00 -2.73698946E+00  2.04089760E+00 -3.62988216E+00
  2.00445300E+00 -8.41870260E-01  8.32759110E-01  1.01498211E+00 -1.37396142E+00
  7.78092210E-01  6.14091510E-01 -1.41040602E+00  5.77646910E-01  6.86980710E-01
 -1.46507292E+00  7.05203010E-01  9.78537510E-01 -1.37396142E+00  6.68758410E-01
  7.05203010E-01 -1.48329522E+00  1.27009431E+00  1.01498211E+00 -2.32152102E+00
  1.27009431E+00  1.39765041E+00  1.20285402E+01 -1.06418232E+01 -7.87021137E+00
  2.15205363E+00  3.14152452E+00 -1.04632447E+01  2.60360222E+01 -1.45140620E+01
 -1.50425087E+01 -1.05908008E+01  3.83397192E+00  1.32658344E+00 -1.05652895E+01
  1.75116303E+00  1.17898281E+00  2.76432291E+00  1.87143021E+00  1.58716233E+00
  1.43409501E+00  1.48876191E+00  1.63454031E+00  1.56894003E+00  1.37942811E+00
  1.28831661E+00  2.96476821E+00  1.10609361E+00  2.47276611E+00  1.01498211E+00
  5.77646910E-01  1.39765041E+00  8.50981410E-01  1.74387411E+00  2.32152102E+00
  1.28831661E+00  1.25187201E+00 -8.10710127E+00  1.15000935E+01 -9.85826430E+00
 -2.32152102E+00  1.37942811E+00  1.39765041E+00 -1.44685062E+00  9.23870610E-01
  1.19720511E+00 -1.42862832E+00  7.41647610E-01  7.05203010E-01 -1.44685062E+00
  7.59869910E-01  8.14536810E-01 -1.44685062E+00  7.23425310E-01  7.05203010E-01
 -1.44685062E+00  7.59869910E-01  7.59869910E-01 -1.41040602E+00  6.86980710E-01
  7.23425310E-01 -1.42862832E+00  7.41647610E-01  6.86980710E-01 -1.44685062E+00
  7.05203010E-01  7.41647610E-01 -1.44685062E+00  7.23425310E-01  7.05203010E-01
 -1.42862832E+00  7.05203010E-01  7.23425310E-01 -1.44685062E+00  7.23425310E-01
  7.23425310E-01 -1.44685062E+00  7.05203010E-01  7.23425310E-01 -1.46507292E+00
  7.05203010E-01  7.05203010E-01 -1.67827383E+00  5.95869210E-01  5.95869210E-01
  5.95869210E-01 -1.66005153E+00  5.59424610E-01  5.41202310E-01  5.22980010E-01
 -1.46507292E+00  6.68758410E-01  7.23425310E-01 -1.42862832E+00  7.05203010E-01
  6.32313810E-01 -1.42862832E+00  6.50536110E-01  8.32759110E-01 -1.35573912E+00
  6.68758410E-01  5.04757710E-01 -1.72018512E+00  5.59424610E-01  1.68920721E+00
 -1.13707152E+00  6.14091510E-01  3.77201610E-01 -1.27920546E+00  8.14536810E-01
  1.88965251E+00 -2.73698946E+00  2.04089760E+00 -3.62988216E+00  2.00445300E+00
 -8.41870260E-01  8.32759110E-01  1.01498211E+00 -1.37396142E+00  7.78092210E-01
  6.14091510E-01 -1.41040602E+00  5.77646910E-01  6.86980710E-01 -1.46507292E+00
  7.05203010E-01  9.78537510E-01 -1.37396142E+00  6.68758410E-01  7.05203010E-01
 -1.48329522E+00  1.27009431E+00  1.01498211E+00 -2.32152102E+00  1.27009431E+00
  1.39765041E+00  1.20285402E+01 -1.06418232E+01 -7.87021137E+00  2.15205363E+00
  3.14152452E+00 -1.04632447E+01  2.60360222E+01 -1.45140620E+01 -1.50425087E+01
 -1.05908008E+01  3.83397192E+00  1.32658344E+00 -1.05652895E+01  1.75116303E+00
  1.17898281E+00  2.76432291E+00  1.87143021E+00  1.58716233E+00  1.43409501E+00
  1.48876191E+00  1.63454031E+00  1.56894003E+00  1.37942811E+00  1.28831661E+00
  2.96476821E+00  1.10609361E+00  2.47276611E+00  1.01498211E+00  5.77646910E-01
  1.39765041E+00  8.50981410E-01  1.74387411E+00  2.32152102E+00  1.28831661E+00
  1.25187201E+00 -8.10710127E+00  1.15000935E+01 -9.85826430E+00 -2.32152102E+00
  1.37942811E+00  1.39765041E+00 -1.44685062E+00  9.23870610E-01  1.19720511E+00
 -1.42862832E+00  7.41647610E-01  7.05203010E-01 -1.44685062E+00  7.59869910E-01
  8.14536810E-01 -1.44685062E+00  7.23425310E-01  7.05203010E-01 -1.44685062E+00
  7.59869910E-01  7.59869910E-01 -1.41040602E+00  6.86980710E-01  7.23425310E-01
 -1.42862832E+00  7.41647610E-01  6.86980710E-01 -1.44685062E+00  7.05203010E-01
  7.41647610E-01 -1.44685062E+00  7.23425310E-01  7.05203010E-01 -1.42862832E+00
  7.05203010E-01  7.23425310E-01 -1.44685062E+00  7.23425310E-01  7.23425310E-01
 -1.44685062E+00  7.05203010E-01  7.23425310E-01 -1.46507292E+00  7.05203010E-01
  7.05203010E-01 -1.67827383E+00  5.95869210E-01  5.95869210E-01  5.95869210E-01
 -1.66005153E+00  5.59424610E-01  5.41202310E-01  5.22980010E-01 -1.46507292E+00
  6.68758410E-01  7.23425310E-01 -1.42862832E+00  7.05203010E-01  6.32313810E-01
 -1.42862832E+00  6.50536110E-01  8.32759110E-01 -1.35573912E+00  6.68758410E-01
  5.04757710E-01 -1.72018512E+00  5.59424610E-01  1.68920721E+00 -1.13707152E+00
  6.14091510E-01  3.77201610E-01 -1.27920546E+00  8.14536810E-01  1.88965251E+00
 -2.73698946E+00  2.04089760E+00 -3.62988216E+00  2.00445300E+00 -8.41870260E-01
  8.32759110E-01  1.01498211E+00 -1.37396142E+00  7.78092210E-01  6.14091510E-01
 -1.41040602E+00  5.77646910E-01  6.86980710E-01 -1.46507292E+00  7.05203010E-01
  9.78537510E-01 -1.37396142E+00  6.68758410E-01  7.05203010E-01 -1.48329522E+00
  1.27009431E+00  1.01498211E+00 -2.32152102E+00  1.27009431E+00  1.39765041E+00
  1.20285402E+01 -1.06418232E+01 -7.87021137E+00  2.15205363E+00  3.14152452E+00
 -1.04632447E+01  2.60360222E+01 -1.45140620E+01 -1.50425087E+01 -1.05908008E+01
  3.83397192E+00  1.32658344E+00 -1.05652895E+01  1.75116303E+00  1.17898281E+00
  2.76432291E+00  1.87143021E+00  1.58716233E+00  1.43409501E+00  1.48876191E+00
  1.63454031E+00  1.56894003E+00  1.37942811E+00  1.28831661E+00  2.96476821E+00
  1.10609361E+00  2.47276611E+00  1.01498211E+00  5.77646910E-01  1.39765041E+00
  8.50981410E-01  1.74387411E+00  2.32152102E+00  1.28831661E+00  1.25187201E+00
 -8.10710127E+00  1.15000935E+01 -9.85826430E+00 -2.32152102E+00  1.37942811E+00
  1.39765041E+00 -1.44685062E+00  9.23870610E-01  1.19720511E+00 -1.42862832E+00
  7.41647610E-01  7.05203010E-01 -1.44685062E+00  7.59869910E-01  8.14536810E-01
 -1.44685062E+00  7.23425310E-01  7.05203010E-01 -1.44685062E+00  7.59869910E-01
  7.59869910E-01 -1.41040602E+00  6.86980710E-01  7.23425310E-01 -1.42862832E+00
  7.41647610E-01  6.86980710E-01 -1.44685062E+00  7.05203010E-01  7.41647610E-01
 -1.44685062E+00  7.23425310E-01  7.05203010E-01 -1.42862832E+00  7.05203010E-01
  7.23425310E-01 -1.44685062E+00  7.23425310E-01  7.23425310E-01 -1.44685062E+00
  7.05203010E-01  7.23425310E-01 -1.46507292E+00  7.05203010E-01  7.05203010E-01
 -1.67827383E+00  5.95869210E-01  5.95869210E-01  5.95869210E-01 -1.66005153E+00
  5.59424610E-01  5.41202310E-01  5.22980010E-01 -1.46507292E+00  6.68758410E-01
  7.23425310E-01 -1.42862832E+00  7.05203010E-01  6.32313810E-01 -1.42862832E+00
  6.50536110E-01  8.32759110E-01 -1.35573912E+00  6.68758410E-01  5.04757710E-01
 -1.72018512E+00  5.59424610E-01  1.68920721E+00 -1.13707152E+00  6.14091510E-01
  3.77201610E-01 -1.27920546E+00  8.14536810E-01  1.88965251E+00 -2.73698946E+00
  2.04089760E+00 -3.62988216E+00  2.00445300E+00 -8.41870260E-01  8.32759110E-01
  1.01498211E+00 -1.37396142E+00  7.78092210E-01  6.14091510E-01 -1.41040602E+00
  5.77646910E-01  6.86980710E-01 -1.46507292E+00  7.05203010E-01  9.78537510E-01
 -1.37396142E+00  6.68758410E-01  7.05203010E-01 -1.48329522E+00  1.27009431E+00
  1.01498211E+00 -2.32152102E+00  1.27009431E+00  1.39765041E+00  1.20285402E+01
 -1.06418232E+01 -7.87021137E+00  2.15205363E+00  3.14152452E+00 -1.04632447E+01
  2.60360222E+01 -1.45140620E+01 -1.50425087E+01 -1.05908008E+01  3.83397192E+00
  1.32658344E+00 -1.05652895E+01  1.75116303E+00  1.17898281E+00  2.76432291E+00
  1.87143021E+00  1.58716233E+00  1.43409501E+00  1.48876191E+00  1.63454031E+00
  1.56894003E+00  1.37942811E+00  1.28831661E+00  2.96476821E+00  1.10609361E+00
  2.47276611E+00  1.01498211E+00  5.77646910E-01  1.39765041E+00  8.50981410E-01
  1.74387411E+00  2.32152102E+00  1.28831661E+00  1.25187201E+00 -8.10710127E+00
  1.15000935E+01 -9.85826430E+00 -2.32152102E+00  1.37942811E+00  1.39765041E+00
 -1.44685062E+00  9.23870610E-01  1.19720511E+00 -1.42862832E+00  7.41647610E-01
  7.05203010E-01 -1.44685062E+00  7.59869910E-01  8.14536810E-01 -1.44685062E+00
  7.23425310E-01  7.05203010E-01 -1.44685062E+00  7.59869910E-01  7.59869910E-01
 -1.41040602E+00  6.86980710E-01  7.23425310E-01 -1.42862832E+00  7.41647610E-01
  6.86980710E-01 -1.44685062E+00  7.05203010E-01  7.41647610E-01 -1.44685062E+00
  7.23425310E-01  7.05203010E-01 -1.42862832E+00  7.05203010E-01  7.23425310E-01
 -1.44685062E+00  7.23425310E-01  7.23425310E-01 -1.44685062E+00  7.05203010E-01
  7.23425310E-01 -1.46507292E+00  7.05203010E-01  7.05203010E-01 -1.67827383E+00
  5.95869210E-01  5.95869210E-01  5.95869210E-01 -1.66005153E+00  5.59424610E-01
  5.41202310E-01  5.22980010E-01 -1.46507292E+00  6.68758410E-01  7.23425310E-01
 -1.42862832E+00  7.05203010E-01  6.32313810E-01 -1.42862832E+00  6.50536110E-01
  8.32759110E-01 -1.35573912E+00  6.68758410E-01  5.04757710E-01 -1.72018512E+00
  5.59424610E-01  1.68920721E+00 -1.13707152E+00  6.14091510E-01  3.77201610E-01
 -1.27920546E+00  8.14536810E-01  1.88965251E+00 -2.73698946E+00  2.04089760E+00
 -3.62988216E+00  2.00445300E+00 -8.41870260E-01  8.32759110E-01  1.01498211E+00
 -1.37396142E+00  7.78092210E-01  6.14091510E-01 -1.41040602E+00  5.77646910E-01
  6.86980710E-01 -1.46507292E+00  7.05203010E-01  9.78537510E-01 -1.37396142E+00
  6.68758410E-01  7.05203010E-01 -1.48329522E+00  1.27009431E+00  1.01498211E+00
 -2.32152102E+00  1.27009431E+00  1.39765041E+00  1.20285402E+01 -1.06418232E+01
 -7.87021137E+00  2.15205363E+00  3.14152452E+00 -1.04632447E+01  2.60360222E+01
 -1.45140620E+01 -1.50425087E+01 -1.05908008E+01  3.83397192E+00  1.32658344E+00
 -1.05652895E+01  1.75116303E+00  1.17898281E+00  2.76432291E+00  1.87143021E+00
  1.58716233E+00  1.43409501E+00  1.48876191E+00  1.63454031E+00  1.56894003E+00
  1.37942811E+00  1.28831661E+00  2.96476821E+00  1.10609361E+00  2.47276611E+00
  1.01498211E+00  5.77646910E-01  1.39765041E+00  8.50981410E-01  1.74387411E+00
  2.32152102E+00  1.28831661E+00  1.25187201E+00 -8.10710127E+00  1.15000935E+01
 -9.85826430E+00 -2.32152102E+00  1.37942811E+00  1.39765041E+00 -1.44685062E+00
  9.23870610E-01  1.19720511E+00 -1.42862832E+00  7.41647610E-01  7.05203010E-01
 -1.44685062E+00  7.59869910E-01  8.14536810E-01 -1.44685062E+00  7.23425310E-01
  7.05203010E-01 -1.44685062E+00  7.59869910E-01  7.59869910E-01 -1.41040602E+00
  6.86980710E-01  7.23425310E-01 -1.42862832E+00  7.41647610E-01  6.86980710E-01
 -1.44685062E+00  7.05203010E-01  7.41647610E-01 -1.44685062E+00  7.23425310E-01
  7.05203010E-01 -1.42862832E+00  7.05203010E-01  7.23425310E-01 -1.44685062E+00
  7.23425310E-01  7.23425310E-01 -1.44685062E+00  7.05203010E-01  7.23425310E-01
 -1.46507292E+00  7.05203010E-01  7.05203010E-01 -1.67827383E+00  5.95869210E-01
  5.95869210E-01  5.95869210E-01 -1.66005153E+00  5.59424610E-01  5.41202310E-01
  5.22980010E-01 -1.46507292E+00  6.68758410E-01  7.23425310E-01 -1.42862832E+00
  7.05203010E-01  6.32313810E-01 -1.42862832E+00  6.50536110E-01  8.32759110E-01
 -1.35573912E+00  6.68758410E-01  5.04757710E-01 -1.72018512E+00  5.59424610E-01
  1.68920721E+00 -1.13707152E+00  6.14091510E-01  3.77201610E-01 -1.27920546E+00
  8.14536810E-01  1.88965251E+00 -2.73698946E+00  2.04089760E+00 -3.62988216E+00
  2.00445300E+00 -8.41870260E-01  8.32759110E-01  1.01498211E+00 -1.37396142E+00
  7.78092210E-01  6.14091510E-01 -1.41040602E+00  5.77646910E-01  6.86980710E-01
 -1.46507292E+00  7.05203010E-01  9.78537510E-01 -1.37396142E+00  6.68758410E-01
  7.05203010E-01 -1.48329522E+00  1.27009431E+00  1.01498211E+00 -2.32152102E+00
  1.27009431E+00  1.39765041E+00  1.20285402E+01 -1.06418232E+01 -7.87021137E+00
  2.15205363E+00  3.14152452E+00 -1.04632447E+01  2.60360222E+01 -1.45140620E+01
 -1.50425087E+01 -1.05908008E+01  3.83397192E+00  1.32658344E+00 -1.05652895E+01
  1.75116303E+00  1.17898281E+00  2.76432291E+00  1.87143021E+00  1.58716233E+00
  1.43409501E+00  1.48876191E+00  1.63454031E+00  1.56894003E+00  1.37942811E+00
  1.28831661E+00  2.96476821E+00  1.10609361E+00  2.47276611E+00  1.01498211E+00
  5.77646910E-01  1.39765041E+00  8.50981410E-01  1.74387411E+00  2.32152102E+00
  1.28831661E+00  1.25187201E+00 -8.10710127E+00  1.15000935E+01 -9.85826430E+00
 -2.32152102E+00  1.37942811E+00  1.39765041E+00 -1.44685062E+00  9.23870610E-01
  1.19720511E+00 -1.42862832E+00  7.41647610E-01  7.05203010E-01 -1.44685062E+00
  7.59869910E-01  8.14536810E-01 -1.44685062E+00  7.23425310E-01  7.05203010E-01
 -1.44685062E+00  7.59869910E-01  7.59869910E-01 -1.41040602E+00  6.86980710E-01
  7.23425310E-01 -1.42862832E+00  7.41647610E-01  6.86980710E-01 -1.44685062E+00
  7.05203010E-01  7.41647610E-01 -1.44685062E+00  7.23425310E-01  7.05203010E-01
 -1.42862832E+00  7.05203010E-01  7.23425310E-01 -1.44685062E+00  7.23425310E-01
  7.23425310E-01 -1.44685062E+00  7.05203010E-01  7.23425310E-01 -1.46507292E+00
  7.05203010E-01  7.05203010E-01 -1.67827383E+00  5.95869210E-01  5.95869210E-01
  5.95869210E-01 -1.66005153E+00  5.59424610E-01  5.41202310E-01  5.22980010E-01
 -1.46507292E+00  6.68758410E-01  7.23425310E-01 -1.42862832E+00  7.05203010E-01
  6.32313810E-01 -1.42862832E+00  6.50536110E-01  8.32759110E-01 -1.35573912E+00
  6.68758410E-01  5.04757710E-01 -1.72018512E+00  5.59424610E-01  1.68920721E+00
 -1.13707152E+00  6.14091510E-01  3.77201610E-01 -1.27920546E+00  8.14536810E-01
  1.88965251E+00 -2.73698946E+00  2.04089760E+00 -3.62988216E+00  2.00445300E+00
 -8.41870260E-01  8.32759110E-01  1.01498211E+00 -1.37396142E+00  7.78092210E-01
  6.14091510E-01 -1.41040602E+00  5.77646910E-01  6.86980710E-01 -1.46507292E+00
  7.05203010E-01  9.78537510E-01 -1.37396142E+00  6.68758410E-01  7.05203010E-01
 -1.48329522E+00  1.27009431E+00  1.01498211E+00 -2.32152102E+00  1.27009431E+00
  1.39765041E+00  1.20285402E+01 -1.06418232E+01 -7.87021137E+00  2.15205363E+00
  3.14152452E+00 -1.04632447E+01  2.60360222E+01 -1.45140620E+01 -1.50425087E+01
 -1.05908008E+01  3.83397192E+00  1.32658344E+00 -1.05652895E+01  1.75116303E+00
  1.17898281E+00  2.76432291E+00  1.87143021E+00  1.58716233E+00  1.43409501E+00
  1.48876191E+00  1.63454031E+00  1.56894003E+00  1.37942811E+00  1.28831661E+00
  2.96476821E+00  1.10609361E+00  2.47276611E+00  1.01498211E+00  5.77646910E-01
  1.39765041E+00  8.50981410E-01  1.74387411E+00  2.32152102E+00  1.28831661E+00
  1.25187201E+00 -8.10710127E+00  1.15000935E+01 -9.85826430E+00 -2.32152102E+00
  1.37942811E+00  1.39765041E+00 -1.44685062E+00  9.23870610E-01  1.19720511E+00
 -1.42862832E+00  7.41647610E-01  7.05203010E-01 -1.44685062E+00  7.59869910E-01
  8.14536810E-01 -1.44685062E+00  7.23425310E-01  7.05203010E-01 -1.44685062E+00
  7.59869910E-01  7.59869910E-01 -1.41040602E+00  6.86980710E-01  7.23425310E-01
 -1.42862832E+00  7.41647610E-01  6.86980710E-01 -1.44685062E+00  7.05203010E-01
  7.41647610E-01 -1.44685062E+00  7.23425310E-01  7.05203010E-01 -1.42862832E+00
  7.05203010E-01  7.23425310E-01 -1.44685062E+00  7.23425310E-01  7.23425310E-01
 -1.44685062E+00  7.05203010E-01  7.23425310E-01 -1.46507292E+00  7.05203010E-01
  7.05203010E-01 -1.67827383E+00  5.95869210E-01  5.95869210E-01  5.95869210E-01
 -1.66005153E+00  5.59424610E-01  5.41202310E-01  5.22980010E-01 -1.46507292E+00
  6.68758410E-01  7.23425310E-01 -1.42862832E+00  7.05203010E-01  6.32313810E-01
 -1.42862832E+00  6.50536110E-01  8.32759110E-01 -1.35573912E+00  6.68758410E-01
  5.04757710E-01 -1.72018512E+00  5.59424610E-01  1.68920721E+00 -1.13707152E+00
  6.14091510E-01  3.77201610E-01 -1.27920546E+00  8.14536810E-01  1.88965251E+00
 -2.73698946E+00  2.04089760E+00 -3.62988216E+00  2.00445300E+00 -8.41870260E-01
  8.32759110E-01  1.01498211E+00 -1.37396142E+00  7.78092210E-01  6.14091510E-01
 -1.41040602E+00  5.77646910E-01  6.86980710E-01 -1.46507292E+00  7.05203010E-01
  9.78537510E-01 -1.37396142E+00  6.68758410E-01  7.05203010E-01 -1.48329522E+00
  1.27009431E+00  1.01498211E+00 -2.32152102E+00  1.27009431E+00  1.39765041E+00
  1.20285402E+01 -1.06418232E+01 -7.87021137E+00  2.15205363E+00  3.14152452E+00
 -1.04632447E+01  2.60360222E+01 -1.45140620E+01 -1.50425087E+01 -1.05908008E+01
  3.83397192E+00  1.32658344E+00 -1.05652895E+01  1.75116303E+00  1.17898281E+00
  2.76432291E+00  1.87143021E+00  1.58716233E+00  1.43409501E+00  1.48876191E+00
  1.63454031E+00  1.56894003E+00  1.37942811E+00  1.28831661E+00  2.96476821E+00
  1.10609361E+00  2.47276611E+00  1.01498211E+00  5.77646910E-01  1.39765041E+00
  8.50981410E-01  1.74387411E+00  2.32152102E+00  1.28831661E+00  1.25187201E+00
 -8.10710127E+00  1.15000935E+01 -9.85826430E+00 -2.32152102E+00  1.37942811E+00
  1.39765041E+00 -1.44685062E+00  9.23870610E-01  1.19720511E+00 -1.42862832E+00
  7.41647610E-01  7.05203010E-01 -1.44685062E+00  7.59869910E-01  8.14536810E-01
 -1.44685062E+00  7.23425310E-01  7.05203010E-01 -1.44685062E+00  7.59869910E-01
  7.59869910E-01 -1.41040602E+00  6.86980710E-01  7.23425310E-01 -1.42862832E+00
  7.41647610E-01  6.86980710E-01 -1.44685062E+00  7.05203010E-01  7.41647610E-01
 -1.44685062E+00  7.23425310E-01  7.05203010E-01 -1.42862832E+00  7.05203010E-01
  7.23425310E-01 -1.44685062E+00  7.23425310E-01  7.23425310E-01 -1.44685062E+00
  7.05203010E-01  7.23425310E-01 -1.46507292E+00  7.05203010E-01  7.05203010E-01
 -1.67827383E+00  5.95869210E-01  5.95869210E-01  5.95869210E-01 -1.66005153E+00
  5.59424610E-01  5.41202310E-01  5.22980010E-01 -1.46507292E+00  6.68758410E-01
  7.23425310E-01 -1.42862832E+00  7.05203010E-01  6.32313810E-01 -1.42862832E+00
  6.50536110E-01  8.32759110E-01 -1.35573912E+00  6.68758410E-01  5.04757710E-01
 -1.72018512E+00  5.59424610E-01  1.68920721E+00 -1.13707152E+00  6.14091510E-01
  3.77201610E-01 -1.27920546E+00  8.14536810E-01  1.88965251E+00 -2.73698946E+00
  2.04089760E+00 -3.62988216E+00  2.00445300E+00 -8.41870260E-01  8.32759110E-01
  1.01498211E+00 -1.37396142E+00  7.78092210E-01  6.14091510E-01 -1.41040602E+00
  5.77646910E-01  6.86980710E-01 -1.46507292E+00  7.05203010E-01  9.78537510E-01
 -1.37396142E+00  6.68758410E-01  7.05203010E-01 -1.48329522E+00  1.27009431E+00
  1.01498211E+00 -2.32152102E+00  1.27009431E+00  1.39765041E+00  1.20285402E+01
 -1.06418232E+01 -7.87021137E+00  2.15205363E+00  3.14152452E+00 -1.04632447E+01
  2.60360222E+01 -1.45140620E+01 -1.50425087E+01 -1.05908008E+01  3.83397192E+00
  1.32658344E+00 -1.05652895E+01  1.75116303E+00  1.17898281E+00  2.76432291E+00
  1.87143021E+00  1.58716233E+00  1.43409501E+00  1.48876191E+00  1.63454031E+00
  1.56894003E+00  1.37942811E+00  1.28831661E+00  2.96476821E+00  1.10609361E+00
  2.47276611E+00  1.01498211E+00  5.77646910E-01  1.39765041E+00  8.50981410E-01
  1.74387411E+00  2.32152102E+00  1.28831661E+00  1.25187201E+00 -8.10710127E+00
  1.15000935E+01 -9.85826430E+00 -2.32152102E+00  1.37942811E+00  1.39765041E+00
 -1.44685062E+00  9.23870610E-01  1.19720511E+00 -1.42862832E+00  7.41647610E-01
  7.05203010E-01 -1.44685062E+00  7.59869910E-01  8.14536810E-01 -1.44685062E+00
  7.23425310E-01  7.05203010E-01 -1.44685062E+00  7.59869910E-01  7.59869910E-01
 -1.41040602E+00  6.86980710E-01  7.23425310E-01 -1.42862832E+00  7.41647610E-01
  6.86980710E-01 -1.44685062E+00  7.05203010E-01  7.41647610E-01 -1.44685062E+00
  7.23425310E-01  7.05203010E-01 -1.42862832E+00  7.05203010E-01  7.23425310E-01
 -1.44685062E+00  7.23425310E-01  7.23425310E-01 -1.44685062E+00  7.05203010E-01
  7.23425310E-01 -1.46507292E+00  7.05203010E-01  7.05203010E-01 -1.67827383E+00
  5.95869210E-01  5.95869210E-01  5.95869210E-01 -1.66005153E+00  5.59424610E-01
  5.41202310E-01  5.22980010E-01 -1.46507292E+00  6.68758410E-01  7.23425310E-01
 -1.42862832E+00  7.05203010E-01  6.32313810E-01 -1.42862832E+00  6.50536110E-01
  8.32759110E-01 -1.35573912E+00  6.68758410E-01  5.04757710E-01 -1.72018512E+00
  5.59424610E-01  1.68920721E+00 -1.13707152E+00  6.14091510E-01  3.77201610E-01
 -1.27920546E+00  8.14536810E-01  1.88965251E+00 -2.73698946E+00  2.04089760E+00
 -3.62988216E+00  2.00445300E+00 -8.41870260E-01  8.32759110E-01  1.01498211E+00
 -1.37396142E+00  7.78092210E-01  6.14091510E-01 -1.41040602E+00  5.77646910E-01
  6.86980710E-01 -1.46507292E+00  7.05203010E-01  9.78537510E-01 -1.37396142E+00
  6.68758410E-01  7.05203010E-01 -1.48329522E+00  1.27009431E+00  1.01498211E+00
 -2.32152102E+00  1.27009431E+00  1.39765041E+00  1.20285402E+01 -1.06418232E+01
 -7.87021137E+00  2.15205363E+00  3.14152452E+00 -1.04632447E+01  2.60360222E+01
 -1.45140620E+01 -1.50425087E+01 -1.05908008E+01  3.83397192E+00  1.32658344E+00
 -1.05652895E+01  1.75116303E+00  1.17898281E+00  2.76432291E+00  1.87143021E+00
  1.58716233E+00  1.43409501E+00  1.48876191E+00  1.63454031E+00  1.56894003E+00
  1.37942811E+00  1.28831661E+00  2.96476821E+00  1.10609361E+00  2.47276611E+00
  1.01498211E+00  5.77646910E-01  1.39765041E+00  8.50981410E-01  1.74387411E+00
  2.32152102E+00  1.28831661E+00  1.25187201E+00 -8.10710127E+00  1.15000935E+01
 -9.85826430E+00 -2.32152102E+00  1.37942811E+00  1.39765041E+00 -1.44685062E+00
  9.23870610E-01  1.19720511E+00 -1.42862832E+00  7.41647610E-01  7.05203010E-01
 -1.44685062E+00  7.59869910E-01  8.14536810E-01 -1.44685062E+00  7.23425310E-01
  7.05203010E-01 -1.44685062E+00  7.59869910E-01  7.59869910E-01 -1.41040602E+00
  6.86980710E-01  7.23425310E-01 -1.42862832E+00  7.41647610E-01  6.86980710E-01
 -1.44685062E+00  7.05203010E-01  7.41647610E-01 -1.44685062E+00  7.23425310E-01
  7.05203010E-01 -1.42862832E+00  7.05203010E-01  7.23425310E-01 -1.44685062E+00
  7.23425310E-01  7.23425310E-01 -1.44685062E+00  7.05203010E-01  7.23425310E-01
 -1.46507292E+00  7.05203010E-01  7.05203010E-01 -1.67827383E+00  5.95869210E-01
  5.95869210E-01  5.95869210E-01 -1.66005153E+00  5.59424610E-01  5.41202310E-01
  5.22980010E-01 -1.46507292E+00  6.68758410E-01  7.23425310E-01 -1.42862832E+00
  7.05203010E-01  6.32313810E-01 -1.42862832E+00  6.50536110E-01  8.32759110E-01
 -1.35573912E+00  6.68758410E-01  5.04757710E-01 -1.72018512E+00  5.59424610E-01
  1.68920721E+00 -1.13707152E+00  6.14091510E-01  3.77201610E-01 -1.27920546E+00
  8.14536810E-01  1.88965251E+00 -2.73698946E+00  2.04089760E+00 -3.62988216E+00
  2.00445300E+00 -8.41870260E-01  8.32759110E-01  1.01498211E+00 -1.37396142E+00
  7.78092210E-01  6.14091510E-01 -1.41040602E+00  5.77646910E-01  6.86980710E-01
 -1.46507292E+00  7.05203010E-01  9.78537510E-01 -1.37396142E+00  6.68758410E-01
  7.05203010E-01 -1.48329522E+00  1.27009431E+00  1.01498211E+00 -2.32152102E+00
  1.27009431E+00  1.39765041E+00  1.20285402E+01 -1.06418232E+01 -7.87021137E+00
  2.15205363E+00  3.14152452E+00 -1.04632447E+01  2.60360222E+01 -1.45140620E+01
 -1.50425087E+01 -1.05908008E+01  3.83397192E+00  1.32658344E+00 -1.05652895E+01
  1.75116303E+00  1.17898281E+00  2.76432291E+00  1.87143021E+00  1.58716233E+00
  1.43409501E+00  1.48876191E+00  1.63454031E+00  1.56894003E+00  1.37942811E+00
  1.28831661E+00  2.96476821E+00  1.10609361E+00  2.47276611E+00  1.01498211E+00
  5.77646910E-01  1.39765041E+00  8.50981410E-01  1.74387411E+00  2.32152102E+00
  1.28831661E+00  1.25187201E+00 -8.10710127E+00  1.15000935E+01 -9.85826430E+00
 -2.32152102E+00  1.37942811E+00  1.39765041E+00 -1.44685062E+00  9.23870610E-01
  1.19720511E+00 -1.42862832E+00  7.41647610E-01  7.05203010E-01 -1.44685062E+00
  7.59869910E-01  8.14536810E-01 -1.44685062E+00  7.23425310E-01  7.05203010E-01
 -1.44685062E+00  7.59869910E-01  7.59869910E-01 -1.41040602E+00  6.86980710E-01
  7.23425310E-01 -1.42862832E+00  7.41647610E-01  6.86980710E-01 -1.44685062E+00
  7.05203010E-01  7.41647610E-01 -1.44685062E+00  7.23425310E-01  7.05203010E-01
 -1.42862832E+00  7.05203010E-01  7.23425310E-01 -1.44685062E+00  7.23425310E-01
  7.23425310E-01 -1.44685062E+00  7.05203010E-01  7.23425310E-01 -1.46507292E+00
  7.05203010E-01  7.05203010E-01 -1.67827383E+00  5.95869210E-01  5.95869210E-01
  5.95869210E-01 -1.66005153E+00  5.59424610E-01  5.41202310E-01  5.22980010E-01
 -1.46507292E+00  6.68758410E-01  7.23425310E-01 -1.42862832E+00  7.05203010E-01
  6.32313810E-01 -1.42862832E+00  6.50536110E-01  8.32759110E-01 -1.35573912E+00
  6.68758410E-01  5.04757710E-01 -1.72018512E+00  5.59424610E-01  1.68920721E+00
 -1.13707152E+00  6.14091510E-01  3.77201610E-01 -1.27920546E+00  8.14536810E-01
  1.88965251E+00 -2.73698946E+00  2.04089760E+00 -3.62988216E+00  2.00445300E+00
 -8.41870260E-01  8.32759110E-01  1.01498211E+00 -1.37396142E+00  7.78092210E-01
  6.14091510E-01 -1.41040602E+00  5.77646910E-01  6.86980710E-01 -1.46507292E+00
  7.05203010E-01  9.78537510E-01 -1.37396142E+00  6.68758410E-01  7.05203010E-01
 -1.48329522E+00  1.27009431E+00  1.01498211E+00 -2.32152102E+00  1.27009431E+00
  1.39765041E+00  1.20285402E+01 -1.06418232E+01 -7.87021137E+00  2.15205363E+00
  3.14152452E+00 -1.04632447E+01  2.60360222E+01 -1.45140620E+01 -1.50425087E+01
 -1.05908008E+01  3.83397192E+00  1.32658344E+00 -1.05652895E+01  1.75116303E+00
  1.17898281E+00  2.76432291E+00  1.87143021E+00  1.58716233E+00  1.43409501E+00
  1.48876191E+00  1.63454031E+00  1.56894003E+00  1.37942811E+00  1.28831661E+00
  2.96476821E+00  1.10609361E+00  2.47276611E+00  1.01498211E+00  5.77646910E-01
  1.39765041E+00  8.50981410E-01  1.74387411E+00  2.32152102E+00  1.28831661E+00
  1.25187201E+00 -8.10710127E+00  1.15000935E+01 -9.85826430E+00 -2.32152102E+00
  1.37942811E+00  1.39765041E+00 -1.44685062E+00  9.23870610E-01  1.19720511E+00
 -1.42862832E+00  7.41647610E-01  7.05203010E-01 -1.44685062E+00  7.59869910E-01
  8.14536810E-01 -1.44685062E+00  7.23425310E-01  7.05203010E-01 -1.44685062E+00
  7.59869910E-01  7.59869910E-01 -1.41040602E+00  6.86980710E-01  7.23425310E-01
 -1.42862832E+00  7.41647610E-01  6.86980710E-01 -1.44685062E+00  7.05203010E-01
  7.41647610E-01 -1.44685062E+00  7.23425310E-01  7.05203010E-01 -1.42862832E+00
  7.05203010E-01  7.23425310E-01 -1.44685062E+00  7.23425310E-01  7.23425310E-01
 -1.44685062E+00  7.05203010E-01  7.23425310E-01 -1.46507292E+00  7.05203010E-01
  7.05203010E-01 -1.67827383E+00  5.95869210E-01  5.95869210E-01  5.95869210E-01
 -1.66005153E+00  5.59424610E-01  5.41202310E-01  5.22980010E-01 -1.46507292E+00
  6.68758410E-01  7.23425310E-01 -1.42862832E+00  7.05203010E-01  6.32313810E-01
 -1.42862832E+00  6.50536110E-01  8.32759110E-01 -1.35573912E+00  6.68758410E-01
  5.04757710E-01 -1.72018512E+00  5.59424610E-01  1.68920721E+00 -1.13707152E+00
  6.14091510E-01  3.77201610E-01 -1.27920546E+00  8.14536810E-01  1.88965251E+00
 -2.73698946E+00  2.04089760E+00 -3.62988216E+00  2.00445300E+00 -8.41870260E-01
  8.32759110E-01  1.01498211E+00 -1.37396142E+00  7.78092210E-01  6.14091510E-01
 -1.41040602E+00  5.77646910E-01  6.86980710E-01 -1.46507292E+00  7.05203010E-01
  9.78537510E-01 -1.37396142E+00  6.68758410E-01  7.05203010E-01 -1.48329522E+00
  1.27009431E+00  1.01498211E+00 -2.32152102E+00  1.27009431E+00  1.39765041E+00
  1.20285402E+01 -1.06418232E+01 -7.87021137E+00  2.15205363E+00  3.14152452E+00
 -1.04632447E+01  2.60360222E+01 -1.45140620E+01 -1.50425087E+01 -1.05908008E+01
  3.83397192E+00  1.32658344E+00 -1.05652895E+01  1.75116303E+00  1.17898281E+00
  2.76432291E+00  1.87143021E+00  1.58716233E+00  1.43409501E+00  1.48876191E+00
  1.63454031E+00  1.56894003E+00  1.37942811E+00  1.28831661E+00  2.96476821E+00
  1.10609361E+00  2.47276611E+00  1.01498211E+00  5.77646910E-01  1.39765041E+00
  8.50981410E-01  1.74387411E+00  2.32152102E+00  1.28831661E+00  1.25187201E+00
 -8.10710127E+00  1.15000935E+01 -9.85826430E+00 -2.32152102E+00  1.37942811E+00
  1.39765041E+00 -1.44685062E+00  9.23870610E-01  1.19720511E+00 -1.42862832E+00
  7.41647610E-01  7.05203010E-01 -1.44685062E+00  7.59869910E-01  8.14536810E-01
 -1.44685062E+00  7.23425310E-01  7.05203010E-01 -1.44685062E+00  7.59869910E-01
  7.59869910E-01 -1.41040602E+00  6.86980710E-01  7.23425310E-01 -1.42862832E+00
  7.41647610E-01  6.86980710E-01 -1.44685062E+00  7.05203010E-01  7.41647610E-01
 -1.44685062E+00  7.23425310E-01  7.05203010E-01 -1.42862832E+00  7.05203010E-01
  7.23425310E-01 -1.44685062E+00  7.23425310E-01  7.23425310E-01 -1.44685062E+00
  7.05203010E-01  7.23425310E-01 -1.46507292E+00  7.05203010E-01  7.05203010E-01
 -1.67827383E+00  5.95869210E-01  5.95869210E-01  5.95869210E-01 -1.66005153E+00
  5.59424610E-01  5.41202310E-01  5.22980010E-01 -1.46507292E+00  6.68758410E-01
  7.23425310E-01 -1.42862832E+00  7.05203010E-01  6.32313810E-01 -1.42862832E+00
  6.50536110E-01  8.32759110E-01 -1.35573912E+00  6.68758410E-01  5.04757710E-01
 -1.72018512E+00  5.59424610E-01  1.68920721E+00 -1.13707152E+00  6.14091510E-01
  3.77201610E-01 -1.27920546E+00  8.14536810E-01  1.88965251E+00 -2.73698946E+00
  2.04089760E+00 -3.62988216E+00  2.00445300E+00 -8.41870260E-01  8.32759110E-01
  1.01498211E+00 -1.37396142E+00  7.78092210E-01  6.14091510E-01 -1.41040602E+00
  5.77646910E-01  6.86980710E-01 -1.46507292E+00  7.05203010E-01  9.78537510E-01
 -1.37396142E+00  6.68758410E-01  7.05203010E-01 -1.48329522E+00  1.27009431E+00
  1.01498211E+00 -2.32152102E+00  1.27009431E+00  1.39765041E+00  1.20285402E+01
 -1.06418232E+01 -7.87021137E+00  2.15205363E+00  3.14152452E+00 -1.04632447E+01
  2.60360222E+01 -1.45140620E+01 -1.50425087E+01 -1.05908008E+01  3.83397192E+00
  1.32658344E+00 -1.05652895E+01  1.75116303E+00  1.17898281E+00  2.76432291E+00
  1.87143021E+00  1.58716233E+00  1.43409501E+00  1.48876191E+00  1.63454031E+00
  1.56894003E+00  1.37942811E+00  1.28831661E+00  2.96476821E+00  1.10609361E+00
  2.47276611E+00  1.01498211E+00  5.77646910E-01  1.39765041E+00  8.50981410E-01
  1.74387411E+00  2.32152102E+00  1.28831661E+00  1.25187201E+00 -8.10710127E+00
  1.15000935E+01 -9.85826430E+00 -2.32152102E+00  1.37942811E+00  1.39765041E+00
 -1.44685062E+00  9.23870610E-01  1.19720511E+00 -1.42862832E+00  7.41647610E-01
  7.05203010E-01 -1.44685062E+00  7.59869910E-01  8.14536810E-01 -1.44685062E+00
  7.23425310E-01  7.05203010E-01 -1.44685062E+00  7.59869910E-01  7.59869910E-01
 -1.41040602E+00  6.86980710E-01  7.23425310E-01 -1.42862832E+00  7.41647610E-01
  6.86980710E-01 -1.44685062E+00  7.05203010E-01  7.41647610E-01 -1.44685062E+00
  7.23425310E-01  7.05203010E-01 -1.42862832E+00  7.05203010E-01  7.23425310E-01
 -1.44685062E+00  7.23425310E-01  7.23425310E-01 -1.44685062E+00  7.05203010E-01
  7.23425310E-01 -1.46507292E+00  7.05203010E-01  7.05203010E-01 -1.67827383E+00
  5.95869210E-01  5.95869210E-01  5.95869210E-01 -1.66005153E+00  5.59424610E-01
  5.41202310E-01  5.22980010E-01 -1.46507292E+00  6.68758410E-01  7.23425310E-01
 -1.42862832E+00  7.05203010E-01  6.32313810E-01 -1.42862832E+00  6.50536110E-01
  8.32759110E-01 -1.35573912E+00  6.68758410E-01  5.04757710E-01 -1.72018512E+00
  5.59424610E-01  1.68920721E+00 -1.13707152E+00  6.14091510E-01  3.77201610E-01
 -1.27920546E+00  8.14536810E-01  1.88965251E+00 -2.73698946E+00  2.04089760E+00
 -3.62988216E+00  2.00445300E+00 -8.41870260E-01  8.32759110E-01  1.01498211E+00
 -1.37396142E+00  7.78092210E-01  6.14091510E-01 -1.41040602E+00  5.77646910E-01
  6.86980710E-01 -1.46507292E+00  7.05203010E-01  9.78537510E-01 -1.37396142E+00
  6.68758410E-01  7.05203010E-01 -1.48329522E+00  1.27009431E+00  1.01498211E+00
 -2.32152102E+00  1.27009431E+00  1.39765041E+00  1.20285402E+01 -1.06418232E+01
 -7.87021137E+00  2.15205363E+00  3.14152452E+00 -1.04632447E+01  2.60360222E+01
 -1.45140620E+01 -1.50425087E+01 -1.05908008E+01  3.83397192E+00  1.32658344E+00
 -1.05652895E+01  1.75116303E+00  1.17898281E+00  2.76432291E+00  1.87143021E+00
  1.58716233E+00  1.43409501E+00  1.48876191E+00  1.63454031E+00  1.56894003E+00
  1.37942811E+00  1.28831661E+00  2.96476821E+00  1.10609361E+00  2.47276611E+00
  1.01498211E+00  5.77646910E-01  1.39765041E+00  8.50981410E-01  1.74387411E+00
  2.32152102E+00  1.28831661E+00  1.25187201E+00 -8.10710127E+00  1.15000935E+01
 -9.85826430E+00 -2.32152102E+00  1.37942811E+00  1.39765041E+00 -1.44685062E+00
  9.23870610E-01  1.19720511E+00 -1.42862832E+00  7.41647610E-01  7.05203010E-01
 -1.44685062E+00  7.59869910E-01  8.14536810E-01 -1.44685062E+00  7.23425310E-01
  7.05203010E-01 -1.44685062E+00  7.59869910E-01  7.59869910E-01 -1.41040602E+00
  6.86980710E-01  7.23425310E-01 -1.42862832E+00  7.41647610E-01  6.86980710E-01
 -1.44685062E+00  7.05203010E-01  7.41647610E-01 -1.44685062E+00  7.23425310E-01
  7.05203010E-01 -1.42862832E+00  7.05203010E-01  7.23425310E-01 -1.44685062E+00
  7.23425310E-01  7.23425310E-01 -1.44685062E+00  7.05203010E-01  7.23425310E-01
 -1.46507292E+00  7.05203010E-01  7.05203010E-01 -1.67827383E+00  5.95869210E-01
  5.95869210E-01  5.95869210E-01 -1.66005153E+00  5.59424610E-01  5.41202310E-01
  5.22980010E-01 -1.46507292E+00  6.68758410E-01  7.23425310E-01 -1.42862832E+00
  7.05203010E-01  6.32313810E-01 -1.42862832E+00  6.50536110E-01  8.32759110E-01
 -1.35573912E+00  6.68758410E-01  5.04757710E-01 -1.72018512E+00  5.59424610E-01
  1.68920721E+00 -1.13707152E+00  6.14091510E-01  3.77201610E-01 -1.27920546E+00
  8.14536810E-01  1.88965251E+00 -2.73698946E+00  2.04089760E+00 -3.62988216E+00
  2.00445300E+00 -8.41870260E-01  8.32759110E-01  1.01498211E+00 -1.37396142E+00
  7.78092210E-01  6.14091510E-01 -1.41040602E+00  5.77646910E-01  6.86980710E-01
 -1.46507292E+00  7.05203010E-01  9.78537510E-01 -1.37396142E+00  6.68758410E-01
  7.05203010E-01 -1.48329522E+00  1.27009431E+00  1.01498211E+00 -2.32152102E+00
  1.27009431E+00  1.39765041E+00  1.20285402E+01 -1.06418232E+01 -7.87021137E+00
  2.15205363E+00  3.14152452E+00 -1.04632447E+01  2.60360222E+01 -1.45140620E+01
 -1.50425087E+01 -1.05908008E+01  3.83397192E+00  1.32658344E+00 -1.05652895E+01
  1.75116303E+00  1.17898281E+00  2.76432291E+00  1.87143021E+00  1.58716233E+00
  1.43409501E+00  1.48876191E+00  1.63454031E+00  1.56894003E+00  1.37942811E+00
  1.28831661E+00  2.96476821E+00  1.10609361E+00  2.47276611E+00  1.01498211E+00
  5.77646910E-01  1.39765041E+00  8.50981410E-01  1.74387411E+00  2.32152102E+00
  1.28831661E+00  1.25187201E+00 -8.10710127E+00  1.15000935E+01 -9.85826430E+00
 -2.32152102E+00  1.37942811E+00  1.39765041E+00 -1.44685062E+00  9.23870610E-01
  1.19720511E+00 -1.42862832E+00  7.41647610E-01  7.05203010E-01 -1.44685062E+00
  7.59869910E-01  8.14536810E-01 -1.44685062E+00  7.23425310E-01  7.05203010E-01
 -1.44685062E+00  7.59869910E-01  7.59869910E-01 -1.41040602E+00  6.86980710E-01
  7.23425310E-01 -1.42862832E+00  7.41647610E-01  6.86980710E-01 -1.44685062E+00
  7.05203010E-01  7.41647610E-01 -1.44685062E+00  7.23425310E-01  7.05203010E-01
 -1.42862832E+00  7.05203010E-01  7.23425310E-01 -1.44685062E+00  7.23425310E-01
  7.23425310E-01 -1.44685062E+00  7.05203010E-01  7.23425310E-01 -1.46507292E+00
  7.05203010E-01  7.05203010E-01 -1.67827383E+00  5.95869210E-01  5.95869210E-01
  5.95869210E-01 -1.66005153E+00  5.59424610E-01  5.41202310E-01  5.22980010E-01
 -1.46507292E+00  6.68758410E-01  7.23425310E-01 -1.42862832E+00  7.05203010E-01
  6.32313810E-01 -1.42862832E+00  6.50536110E-01  8.32759110E-01 -1.35573912E+00
  6.68758410E-01  5.04757710E-01 -1.72018512E+00  5.59424610E-01  1.68920721E+00
 -1.13707152E+00  6.14091510E-01  3.77201610E-01 -1.27920546E+00  8.14536810E-01
  1.88965251E+00 -2.73698946E+00  2.04089760E+00 -3.62988216E+00  2.00445300E+00
 -8.41870260E-01  8.32759110E-01  1.01498211E+00 -1.37396142E+00  7.78092210E-01
  6.14091510E-01 -1.41040602E+00  5.77646910E-01  6.86980710E-01 -1.46507292E+00
  7.05203010E-01  9.78537510E-01 -1.37396142E+00  6.68758410E-01  7.05203010E-01
 -1.48329522E+00  1.27009431E+00  1.01498211E+00 -2.32152102E+00  1.27009431E+00
  1.39765041E+00  1.20285402E+01 -1.06418232E+01 -7.87021137E+00  2.15205363E+00
  3.14152452E+00 -1.04632447E+01  2.60360222E+01 -1.45140620E+01 -1.50425087E+01
 -1.05908008E+01  3.83397192E+00  1.32658344E+00 -1.05652895E+01  1.75116303E+00
  1.17898281E+00  2.76432291E+00  1.87143021E+00  1.58716233E+00  1.43409501E+00
  1.48876191E+00  1.63454031E+00  1.56894003E+00  1.37942811E+00  1.28831661E+00
  2.96476821E+00  1.10609361E+00  2.47276611E+00  1.01498211E+00  5.77646910E-01
  1.39765041E+00  8.50981410E-01  1.74387411E+00  2.32152102E+00  1.28831661E+00
  1.25187201E+00 -8.10710127E+00  1.15000935E+01 -9.85826430E+00 -2.32152102E+00
  1.37942811E+00  1.39765041E+00 -1.44685062E+00  9.23870610E-01  1.19720511E+00
 -1.42862832E+00  7.41647610E-01  7.05203010E-01 -1.44685062E+00  7.59869910E-01
  8.14536810E-01 -1.44685062E+00  7.23425310E-01  7.05203010E-01 -1.44685062E+00
  7.59869910E-01  7.59869910E-01 -1.41040602E+00  6.86980710E-01  7.23425310E-01
 -1.42862832E+00  7.41647610E-01  6.86980710E-01 -1.44685062E+00  7.05203010E-01
  7.41647610E-01 -1.44685062E+00  7.23425310E-01  7.05203010E-01 -1.42862832E+00
  7.05203010E-01  7.23425310E-01 -1.44685062E+00  7.23425310E-01  7.23425310E-01
 -1.44685062E+00  7.05203010E-01  7.23425310E-01 -1.46507292E+00  7.05203010E-01
  7.05203010E-01 -1.67827383E+00  5.95869210E-01  5.95869210E-01  5.95869210E-01
 -1.66005153E+00  5.59424610E-01  5.41202310E-01  5.22980010E-01 -1.46507292E+00
  6.68758410E-01  7.23425310E-01 -1.42862832E+00  7.05203010E-01  6.32313810E-01
 -1.42862832E+00  6.50536110E-01  8.32759110E-01 -1.35573912E+00  6.68758410E-01
  5.04757710E-01 -1.72018512E+00  5.59424610E-01  1.68920721E+00 -1.13707152E+00
  6.14091510E-01  3.77201610E-01 -1.27920546E+00  8.14536810E-01  1.88965251E+00
 -2.73698946E+00  2.04089760E+00 -3.62988216E+00  2.00445300E+00 -8.41870260E-01
  8.32759110E-01  1.01498211E+00 -1.37396142E+00  7.78092210E-01  6.14091510E-01
 -1.41040602E+00  5.77646910E-01  6.86980710E-01 -1.46507292E+00  7.05203010E-01
  9.78537510E-01 -1.37396142E+00  6.68758410E-01  7.05203010E-01 -1.48329522E+00
  1.27009431E+00  1.01498211E+00 -2.32152102E+00  1.27009431E+00  1.39765041E+00
  1.20285402E+01 -1.06418232E+01 -7.87021137E+00  2.15205363E+00  3.14152452E+00
 -1.04632447E+01  2.60360222E+01 -1.45140620E+01 -1.50425087E+01 -1.05908008E+01
  3.83397192E+00  1.32658344E+00 -1.05652895E+01  1.75116303E+00  1.17898281E+00
  2.76432291E+00  1.87143021E+00  1.58716233E+00  1.43409501E+00  1.48876191E+00
  1.63454031E+00  1.56894003E+00  1.37942811E+00  1.28831661E+00  2.96476821E+00
  1.10609361E+00  2.47276611E+00  1.01498211E+00  5.77646910E-01  1.39765041E+00
  8.50981410E-01  1.74387411E+00  2.32152102E+00  1.28831661E+00  1.25187201E+00
 -8.10710127E+00  1.15000935E+01 -9.85826430E+00 -2.32152102E+00  1.37942811E+00
  1.39765041E+00 -1.44685062E+00  9.23870610E-01  1.19720511E+00 -1.42862832E+00
  7.41647610E-01  7.05203010E-01 -1.44685062E+00  7.59869910E-01  8.14536810E-01
 -1.44685062E+00  7.23425310E-01  7.05203010E-01 -1.44685062E+00  7.59869910E-01
  7.59869910E-01 -1.41040602E+00  6.86980710E-01  7.23425310E-01 -1.42862832E+00
  7.41647610E-01  6.86980710E-01 -1.44685062E+00  7.05203010E-01  7.41647610E-01
 -1.44685062E+00  7.23425310E-01  7.05203010E-01 -1.42862832E+00  7.05203010E-01
  7.23425310E-01 -1.44685062E+00  7.23425310E-01  7.23425310E-01 -1.44685062E+00
  7.05203010E-01  7.23425310E-01 -1.46507292E+00  7.05203010E-01  7.05203010E-01
 -1.67827383E+00  5.95869210E-01  5.95869210E-01  5.95869210E-01 -1.66005153E+00
  5.59424610E-01  5.41202310E-01  5.22980010E-01 -1.46507292E+00  6.68758410E-01
  7.23425310E-01 -1.42862832E+00  7.05203010E-01  6.32313810E-01 -1.42862832E+00
  6.50536110E-01  8.32759110E-01 -1.35573912E+00  6.68758410E-01  5.04757710E-01
 -1.72018512E+00  5.59424610E-01  1.68920721E+00 -1.13707152E+00  6.14091510E-01
  3.77201610E-01 -1.27920546E+00  8.14536810E-01  1.88965251E+00 -2.73698946E+00
  2.04089760E+00 -3.62988216E+00  2.00445300E+00 -8.41870260E-01  8.32759110E-01
  1.01498211E+00 -1.37396142E+00  7.78092210E-01  6.14091510E-01 -1.41040602E+00
  5.77646910E-01  6.86980710E-01 -1.46507292E+00  7.05203010E-01  9.78537510E-01
 -1.37396142E+00  6.68758410E-01  7.05203010E-01 -1.48329522E+00  1.27009431E+00
  1.01498211E+00 -2.32152102E+00  1.27009431E+00  1.39765041E+00  1.20285402E+01
 -1.06418232E+01 -7.87021137E+00  2.15205363E+00  3.14152452E+00 -1.04632447E+01
  2.60360222E+01 -1.45140620E+01 -1.50425087E+01 -1.05908008E+01  3.83397192E+00
  1.32658344E+00 -1.05652895E+01  1.75116303E+00  1.17898281E+00  2.76432291E+00
  1.87143021E+00  1.58716233E+00  1.43409501E+00  1.48876191E+00  1.63454031E+00
  1.56894003E+00  1.37942811E+00  1.28831661E+00  2.96476821E+00  1.10609361E+00
  2.47276611E+00  1.01498211E+00  5.77646910E-01  1.39765041E+00  8.50981410E-01
  1.74387411E+00  2.32152102E+00  1.28831661E+00  1.25187201E+00 -8.10710127E+00
  1.15000935E+01 -9.85826430E+00 -2.32152102E+00  1.37942811E+00  1.39765041E+00
 -1.44685062E+00  9.23870610E-01  1.19720511E+00 -1.42862832E+00  7.41647610E-01
  7.05203010E-01 -1.44685062E+00  7.59869910E-01  8.14536810E-01 -1.44685062E+00
  7.23425310E-01  7.05203010E-01 -1.44685062E+00  7.59869910E-01  7.59869910E-01
 -1.41040602E+00  6.86980710E-01  7.23425310E-01 -1.42862832E+00  7.41647610E-01
  6.86980710E-01 -1.44685062E+00  7.05203010E-01  7.41647610E-01 -1.44685062E+00
  7.23425310E-01  7.05203010E-01 -1.42862832E+00  7.05203010E-01  7.23425310E-01
 -1.44685062E+00  7.23425310E-01  7.23425310E-01 -1.44685062E+00  7.05203010E-01
  7.23425310E-01 -1.46507292E+00  7.05203010E-01  7.05203010E-01 -1.67827383E+00
  5.95869210E-01  5.95869210E-01  5.95869210E-01 -1.66005153E+00  5.59424610E-01
  5.41202310E-01  5.22980010E-01 -1.46507292E+00  6.68758410E-01  7.23425310E-01
 -1.42862832E+00  7.05203010E-01  6.32313810E-01 -1.42862832E+00  6.50536110E-01
  8.32759110E-01 -1.35573912E+00  6.68758410E-01  5.04757710E-01 -1.72018512E+00
  5.59424610E-01  1.68920721E+00 -1.13707152E+00  6.14091510E-01  3.77201610E-01
 -1.27920546E+00  8.14536810E-01  1.88965251E+00 -2.73698946E+00  2.04089760E+00
 -3.62988216E+00  2.00445300E+00 -8.41870260E-01  8.32759110E-01  1.01498211E+00
 -1.37396142E+00  7.78092210E-01  6.14091510E-01 -1.41040602E+00  5.77646910E-01
  6.86980710E-01 -1.46507292E+00  7.05203010E-01  9.78537510E-01 -1.37396142E+00
  6.68758410E-01  7.05203010E-01 -1.48329522E+00  1.27009431E+00  1.01498211E+00
 -2.32152102E+00  1.27009431E+00  1.39765041E+00  1.20285402E+01 -1.06418232E+01
 -7.87021137E+00  2.15205363E+00  3.14152452E+00 -1.04632447E+01  2.60360222E+01
 -1.45140620E+01 -1.50425087E+01 -1.05908008E+01  3.83397192E+00  1.32658344E+00
 -1.05652895E+01  1.75116303E+00  1.17898281E+00  2.76432291E+00  1.87143021E+00
  1.58716233E+00  1.43409501E+00  1.48876191E+00  1.63454031E+00  1.56894003E+00
  1.37942811E+00  1.28831661E+00  2.96476821E+00  1.10609361E+00  2.47276611E+00
  1.01498211E+00  5.77646910E-01  1.39765041E+00  8.50981410E-01  1.74387411E+00
  2.32152102E+00  1.28831661E+00  1.25187201E+00 -8.10710127E+00  1.15000935E+01
 -9.85826430E+00 -2.32152102E+00  1.37942811E+00  1.39765041E+00 -1.44685062E+00
  9.23870610E-01  1.19720511E+00 -1.42862832E+00  7.41647610E-01  7.05203010E-01
 -1.44685062E+00  7.59869910E-01  8.14536810E-01 -1.44685062E+00  7.23425310E-01
  7.05203010E-01 -1.44685062E+00  7.59869910E-01  7.59869910E-01 -1.41040602E+00
  6.86980710E-01  7.23425310E-01 -1.42862832E+00  7.41647610E-01  6.86980710E-01
 -1.44685062E+00  7.05203010E-01  7.41647610E-01 -1.44685062E+00  7.23425310E-01
  7.05203010E-01 -1.42862832E+00  7.05203010E-01  7.23425310E-01 -1.44685062E+00
  7.23425310E-01  7.23425310E-01 -1.44685062E+00  7.05203010E-01  7.23425310E-01
 -1.46507292E+00  7.05203010E-01  7.05203010E-01 -1.67827383E+00  5.95869210E-01
  5.95869210E-01  5.95869210E-01 -1.66005153E+00  5.59424610E-01  5.41202310E-01
  5.22980010E-01 -1.46507292E+00  6.68758410E-01  7.23425310E-01 -1.42862832E+00
  7.05203010E-01  6.32313810E-01 -1.42862832E+00  6.50536110E-01  8.32759110E-01
 -1.35573912E+00  6.68758410E-01  5.04757710E-01 -1.72018512E+00  5.59424610E-01
  1.68920721E+00 -1.13707152E+00  6.14091510E-01  3.77201610E-01 -1.27920546E+00
  8.14536810E-01  1.88965251E+00 -2.73698946E+00  2.04089760E+00 -3.62988216E+00
  2.00445300E+00 -8.41870260E-01  8.32759110E-01  1.01498211E+00 -1.37396142E+00
  7.78092210E-01  6.14091510E-01 -1.41040602E+00  5.77646910E-01  6.86980710E-01
 -1.46507292E+00  7.05203010E-01  9.78537510E-01 -1.37396142E+00  6.68758410E-01
  7.05203010E-01 -1.48329522E+00  1.27009431E+00  1.01498211E+00 -2.32152102E+00
  1.27009431E+00  1.39765041E+00  1.20285402E+01 -1.06418232E+01 -7.87021137E+00
  2.15205363E+00  3.14152452E+00 -1.04632447E+01  2.60360222E+01 -1.45140620E+01
 -1.50425087E+01 -1.05908008E+01  3.83397192E+00  1.32658344E+00 -1.05652895E+01
  1.75116303E+00  1.17898281E+00  2.76432291E+00  1.87143021E+00  1.58716233E+00
  1.43409501E+00  1.48876191E+00  1.63454031E+00  1.56894003E+00  1.37942811E+00
  1.28831661E+00  2.96476821E+00  1.10609361E+00  2.47276611E+00  1.01498211E+00
  5.77646910E-01  1.39765041E+00  8.50981410E-01  1.74387411E+00  2.32152102E+00
  1.28831661E+00  1.25187201E+00 -8.10710127E+00  1.15000935E+01 -9.85826430E+00
 -2.32152102E+00  1.37942811E+00  1.39765041E+00 -1.44685062E+00  9.23870610E-01
  1.19720511E+00 -1.42862832E+00  7.41647610E-01  7.05203010E-01 -1.44685062E+00
  7.59869910E-01  8.14536810E-01 -1.44685062E+00  7.23425310E-01  7.05203010E-01
 -1.44685062E+00  7.59869910E-01  7.59869910E-01 -1.41040602E+00  6.86980710E-01
  7.23425310E-01 -1.42862832E+00  7.41647610E-01  6.86980710E-01 -1.44685062E+00
  7.05203010E-01  7.41647610E-01 -1.44685062E+00  7.23425310E-01  7.05203010E-01
 -1.42862832E+00  7.05203010E-01  7.23425310E-01 -1.44685062E+00  7.23425310E-01
  7.23425310E-01 -1.44685062E+00  7.05203010E-01  7.23425310E-01 -1.46507292E+00
  7.05203010E-01  7.05203010E-01 -1.67827383E+00  5.95869210E-01  5.95869210E-01
  5.95869210E-01 -1.66005153E+00  5.59424610E-01  5.41202310E-01  5.22980010E-01
 -1.46507292E+00  6.68758410E-01  7.23425310E-01 -1.42862832E+00  7.05203010E-01
  6.32313810E-01 -1.42862832E+00  6.50536110E-01  8.32759110E-01 -1.35573912E+00
  6.68758410E-01  5.04757710E-01 -1.72018512E+00  5.59424610E-01  1.68920721E+00
 -1.13707152E+00  6.14091510E-01  3.77201610E-01 -1.27920546E+00  8.14536810E-01
  1.88965251E+00 -2.73698946E+00  2.04089760E+00 -3.62988216E+00  2.00445300E+00
 -8.41870260E-01  8.32759110E-01  1.01498211E+00 -1.37396142E+00  7.78092210E-01
  6.14091510E-01 -1.41040602E+00  5.77646910E-01  6.86980710E-01 -1.46507292E+00
  7.05203010E-01  9.78537510E-01 -1.37396142E+00  6.68758410E-01  7.05203010E-01
 -1.48329522E+00  1.27009431E+00  1.01498211E+00 -2.32152102E+00  1.27009431E+00
  1.39765041E+00  1.20285402E+01 -1.06418232E+01 -7.87021137E+00  2.15205363E+00
  3.14152452E+00 -1.04632447E+01  2.60360222E+01 -1.45140620E+01 -1.50425087E+01
 -1.05908008E+01  3.83397192E+00  1.32658344E+00 -1.05652895E+01  1.75116303E+00
  1.17898281E+00  2.76432291E+00  1.87143021E+00  1.58716233E+00  1.43409501E+00
  1.48876191E+00  1.63454031E+00  1.56894003E+00  1.37942811E+00  1.28831661E+00
  2.96476821E+00  1.10609361E+00  2.47276611E+00  1.01498211E+00  5.77646910E-01
  1.39765041E+00  8.50981410E-01  1.74387411E+00  2.32152102E+00  1.28831661E+00
  1.25187201E+00 -8.10710127E+00  1.15000935E+01 -9.85826430E+00 -2.32152102E+00
  1.37942811E+00  1.39765041E+00 -1.44685062E+00  9.23870610E-01  1.19720511E+00
 -1.42862832E+00  7.41647610E-01  7.05203010E-01 -1.44685062E+00  7.59869910E-01
  8.14536810E-01 -1.44685062E+00  7.23425310E-01  7.05203010E-01 -1.44685062E+00
  7.59869910E-01  7.59869910E-01 -1.41040602E+00  6.86980710E-01  7.23425310E-01
 -1.42862832E+00  7.41647610E-01  6.86980710E-01 -1.44685062E+00  7.05203010E-01
  7.41647610E-01 -1.44685062E+00  7.23425310E-01  7.05203010E-01 -1.42862832E+00
  7.05203010E-01  7.23425310E-01 -1.44685062E+00  7.23425310E-01  7.23425310E-01
 -1.44685062E+00  7.05203010E-01  7.23425310E-01 -1.46507292E+00  7.05203010E-01
  7.05203010E-01 -1.67827383E+00  5.95869210E-01  5.95869210E-01  5.95869210E-01
 -1.66005153E+00  5.59424610E-01  5.41202310E-01  5.22980010E-01 -1.46507292E+00
  6.68758410E-01  7.23425310E-01 -1.42862832E+00  7.05203010E-01  6.32313810E-01
 -1.42862832E+00  6.50536110E-01  8.32759110E-01 -1.35573912E+00  6.68758410E-01
  5.04757710E-01 -1.72018512E+00  5.59424610E-01  1.68920721E+00 -1.13707152E+00
  6.14091510E-01  3.77201610E-01 -1.27920546E+00  8.14536810E-01  1.88965251E+00
 -2.73698946E+00  2.04089760E+00 -3.62988216E+00  2.00445300E+00 -8.41870260E-01
  8.32759110E-01  1.01498211E+00 -1.37396142E+00  7.78092210E-01  6.14091510E-01
 -1.41040602E+00  5.77646910E-01  6.86980710E-01 -1.46507292E+00  7.05203010E-01
  9.78537510E-01 -1.37396142E+00  6.68758410E-01  7.05203010E-01 -1.48329522E+00
  1.27009431E+00  1.01498211E+00 -2.32152102E+00  1.27009431E+00  1.39765041E+00
  1.20285402E+01 -1.06418232E+01 -7.87021137E+00  2.15205363E+00  3.14152452E+00
 -1.04632447E+01  2.60360222E+01 -1.45140620E+01 -1.50425087E+01 -1.05908008E+01
  3.83397192E+00  1.32658344E+00 -1.05652895E+01  1.75116303E+00  1.17898281E+00
  2.76432291E+00  1.87143021E+00  1.58716233E+00  1.43409501E+00  1.48876191E+00
  1.63454031E+00  1.56894003E+00  1.37942811E+00  1.28831661E+00  2.96476821E+00
  1.10609361E+00  2.47276611E+00  1.01498211E+00  5.77646910E-01  1.39765041E+00
  8.50981410E-01  1.74387411E+00  2.32152102E+00  1.28831661E+00  1.25187201E+00
 -8.10710127E+00  1.15000935E+01 -9.85826430E+00 -2.32152102E+00  1.37942811E+00
  1.39765041E+00 -1.44685062E+00  9.23870610E-01  1.19720511E+00 -1.42862832E+00
  7.41647610E-01  7.05203010E-01 -1.44685062E+00  7.59869910E-01  8.14536810E-01
 -1.44685062E+00  7.23425310E-01  7.05203010E-01 -1.44685062E+00  7.59869910E-01
  7.59869910E-01 -1.41040602E+00  6.86980710E-01  7.23425310E-01 -1.42862832E+00
  7.41647610E-01  6.86980710E-01 -1.44685062E+00  7.05203010E-01  7.41647610E-01
 -1.44685062E+00  7.23425310E-01  7.05203010E-01 -1.42862832E+00  7.05203010E-01
  7.23425310E-01 -1.44685062E+00  7.23425310E-01  7.23425310E-01 -1.44685062E+00
  7.05203010E-01  7.23425310E-01 -1.46507292E+00  7.05203010E-01  7.05203010E-01
 -1.67827383E+00  5.95869210E-01  5.95869210E-01  5.95869210E-01 -1.66005153E+00
  5.59424610E-01  5.41202310E-01  5.22980010E-01 -1.46507292E+00  6.68758410E-01
  7.23425310E-01 -1.42862832E+00  7.05203010E-01  6.32313810E-01 -1.42862832E+00
  6.50536110E-01  8.32759110E-01 -1.35573912E+00  6.68758410E-01  5.04757710E-01
 -1.72018512E+00  5.59424610E-01  1.68920721E+00 -1.13707152E+00  6.14091510E-01
  3.77201610E-01 -1.27920546E+00  8.14536810E-01  1.88965251E+00 -2.73698946E+00
  2.04089760E+00 -3.62988216E+00  2.00445300E+00 -8.41870260E-01  8.32759110E-01
  1.01498211E+00 -1.37396142E+00  7.78092210E-01  6.14091510E-01 -1.41040602E+00
  5.77646910E-01  6.86980710E-01 -1.46507292E+00  7.05203010E-01  9.78537510E-01
 -1.37396142E+00  6.68758410E-01  7.05203010E-01 -1.48329522E+00  1.27009431E+00
  1.01498211E+00 -2.32152102E+00  1.27009431E+00  1.39765041E+00  1.20285402E+01
 -1.06418232E+01 -7.87021137E+00  2.15205363E+00  3.14152452E+00 -1.04632447E+01
  2.60360222E+01 -1.45140620E+01 -1.50425087E+01 -1.05908008E+01  3.83397192E+00
  1.32658344E+00 -1.05652895E+01  1.75116303E+00  1.17898281E+00  2.76432291E+00
  1.87143021E+00  1.58716233E+00  1.43409501E+00  1.48876191E+00  1.63454031E+00
  1.56894003E+00  1.37942811E+00  1.28831661E+00  2.96476821E+00  1.10609361E+00
  2.47276611E+00  1.01498211E+00  5.77646910E-01  1.39765041E+00  8.50981410E-01
  1.74387411E+00  2.32152102E+00  1.28831661E+00  1.25187201E+00 -8.10710127E+00
  1.15000935E+01 -9.85826430E+00 -2.32152102E+00  1.37942811E+00  1.39765041E+00
 -1.44685062E+00  9.23870610E-01  1.19720511E+00 -1.42862832E+00  7.41647610E-01
  7.05203010E-01 -1.44685062E+00  7.59869910E-01  8.14536810E-01 -1.44685062E+00
  7.23425310E-01  7.05203010E-01 -1.44685062E+00  7.59869910E-01  7.59869910E-01
 -1.41040602E+00  6.86980710E-01  7.23425310E-01 -1.42862832E+00  7.41647610E-01
  6.86980710E-01 -1.44685062E+00  7.05203010E-01  7.41647610E-01 -1.44685062E+00
  7.23425310E-01  7.05203010E-01 -1.42862832E+00  7.05203010E-01  7.23425310E-01
 -1.44685062E+00  7.23425310E-01  7.23425310E-01 -1.44685062E+00  7.05203010E-01
  7.23425310E-01 -1.46507292E+00  7.05203010E-01  7.05203010E-01 -1.67827383E+00
  5.95869210E-01  5.95869210E-01  5.95869210E-01 -1.66005153E+00  5.59424610E-01
  5.41202310E-01  5.22980010E-01 -1.46507292E+00  6.68758410E-01  7.23425310E-01
 -1.42862832E+00  7.05203010E-01  6.32313810E-01 -1.42862832E+00  6.50536110E-01
  8.32759110E-01 -1.35573912E+00  6.68758410E-01  5.04757710E-01 -1.72018512E+00
  5.59424610E-01  1.68920721E+00 -1.13707152E+00  6.14091510E-01  3.77201610E-01
 -1.27920546E+00  8.14536810E-01  1.88965251E+00 -2.73698946E+00  2.04089760E+00
 -3.62988216E+00  2.00445300E+00 -8.41870260E-01  8.32759110E-01  1.01498211E+00
 -1.37396142E+00  7.78092210E-01  6.14091510E-01 -1.41040602E+00  5.77646910E-01
  6.86980710E-01 -1.46507292E+00  7.05203010E-01  9.78537510E-01 -1.37396142E+00
  6.68758410E-01  7.05203010E-01 -1.48329522E+00  1.27009431E+00  1.01498211E+00
 -2.32152102E+00  1.27009431E+00  1.39765041E+00  1.20285402E+01 -1.06418232E+01
 -7.87021137E+00  2.15205363E+00  3.14152452E+00 -1.04632447E+01  2.60360222E+01
 -1.45140620E+01 -1.50425087E+01 -1.05908008E+01  3.83397192E+00  1.32658344E+00
 -1.05652895E+01  1.75116303E+00  1.17898281E+00  2.76432291E+00  1.87143021E+00
  1.58716233E+00  1.43409501E+00  1.48876191E+00  1.63454031E+00  1.56894003E+00
  1.37942811E+00  1.28831661E+00  2.96476821E+00  1.10609361E+00  2.47276611E+00
  1.01498211E+00  5.77646910E-01  1.39765041E+00  8.50981410E-01  1.74387411E+00
  2.32152102E+00  1.28831661E+00  1.25187201E+00 -8.10710127E+00  1.15000935E+01
 -9.85826430E+00 -2.32152102E+00  1.37942811E+00  1.39765041E+00 -1.44685062E+00
  9.23870610E-01  1.19720511E+00 -1.42862832E+00  7.41647610E-01  7.05203010E-01
 -1.44685062E+00  7.59869910E-01  8.14536810E-01 -1.44685062E+00  7.23425310E-01
  7.05203010E-01 -1.44685062E+00  7.59869910E-01  7.59869910E-01 -1.41040602E+00
  6.86980710E-01  7.23425310E-01 -1.42862832E+00  7.41647610E-01  6.86980710E-01
 -1.44685062E+00  7.05203010E-01  7.41647610E-01 -1.44685062E+00  7.23425310E-01
  7.05203010E-01 -1.42862832E+00  7.05203010E-01  7.23425310E-01 -1.44685062E+00
  7.23425310E-01  7.23425310E-01 -1.44685062E+00  7.05203010E-01  7.23425310E-01
 -1.46507292E+00  7.05203010E-01  7.05203010E-01 -1.67827383E+00  5.95869210E-01
  5.95869210E-01  5.95869210E-01 -1.66005153E+00  5.59424610E-01  5.41202310E-01
  5.22980010E-01 -1.46507292E+00  6.68758410E-01  7.23425310E-01 -1.42862832E+00
  7.05203010E-01  6.32313810E-01 -1.42862832E+00  6.50536110E-01  8.32759110E-01
 -1.35573912E+00  6.68758410E-01  5.04757710E-01 -1.72018512E+00  5.59424610E-01
  1.68920721E+00 -1.13707152E+00  6.14091510E-01  3.77201610E-01 -1.27920546E+00
  8.14536810E-01  1.88965251E+00 -2.73698946E+00  2.04089760E+00 -3.62988216E+00
  2.00445300E+00 -8.41870260E-01  8.32759110E-01  1.01498211E+00 -1.37396142E+00
  7.78092210E-01  6.14091510E-01 -1.41040602E+00  5.77646910E-01  6.86980710E-01
 -1.46507292E+00  7.05203010E-01  9.78537510E-01 -1.37396142E+00  6.68758410E-01
  7.05203010E-01 -1.48329522E+00  1.27009431E+00  1.01498211E+00 -2.32152102E+00
  1.27009431E+00  1.39765041E+00  1.20285402E+01 -1.06418232E+01 -7.87021137E+00
  2.15205363E+00  3.14152452E+00 -1.04632447E+01  2.60360222E+01 -1.45140620E+01
 -1.50425087E+01 -1.05908008E+01  3.83397192E+00  1.32658344E+00 -1.05652895E+01
  1.75116303E+00  1.17898281E+00  2.76432291E+00  1.87143021E+00  1.58716233E+00
  1.43409501E+00  1.48876191E+00  1.63454031E+00  1.56894003E+00  1.37942811E+00
  1.28831661E+00  2.96476821E+00  1.10609361E+00  2.47276611E+00  1.01498211E+00
  5.77646910E-01  1.39765041E+00  8.50981410E-01  1.74387411E+00  2.32152102E+00
  1.28831661E+00  1.25187201E+00 -8.10710127E+00  1.15000935E+01 -9.85826430E+00
 -2.32152102E+00  1.37942811E+00  1.39765041E+00 -1.44685062E+00  9.23870610E-01
  1.19720511E+00 -1.42862832E+00  7.41647610E-01  7.05203010E-01 -1.44685062E+00
  7.59869910E-01  8.14536810E-01 -1.44685062E+00  7.23425310E-01  7.05203010E-01
 -1.44685062E+00  7.59869910E-01  7.59869910E-01 -1.41040602E+00  6.86980710E-01
  7.23425310E-01 -1.42862832E+00  7.41647610E-01  6.86980710E-01 -1.44685062E+00
  7.05203010E-01  7.41647610E-01 -1.44685062E+00  7.23425310E-01  7.05203010E-01
 -1.42862832E+00  7.05203010E-01  7.23425310E-01 -1.44685062E+00  7.23425310E-01
  7.23425310E-01 -1.44685062E+00  7.05203010E-01  7.23425310E-01 -1.46507292E+00
  7.05203010E-01  7.05203010E-01 -1.67827383E+00  5.95869210E-01  5.95869210E-01
  5.95869210E-01 -1.66005153E+00  5.59424610E-01  5.41202310E-01  5.22980010E-01
 -1.46507292E+00  6.68758410E-01  7.23425310E-01 -1.42862832E+00  7.05203010E-01
  6.32313810E-01 -1.42862832E+00  6.50536110E-01  8.32759110E-01 -1.35573912E+00
  6.68758410E-01  5.04757710E-01 -1.72018512E+00  5.59424610E-01  1.68920721E+00
 -1.13707152E+00  6.14091510E-01  3.77201610E-01 -1.27920546E+00  8.14536810E-01
  1.88965251E+00 -2.73698946E+00  2.04089760E+00 -3.62988216E+00  2.00445300E+00
 -8.41870260E-01  8.32759110E-01  1.01498211E+00 -1.37396142E+00  7.78092210E-01
  6.14091510E-01 -1.41040602E+00  5.77646910E-01  6.86980710E-01 -1.46507292E+00
  7.05203010E-01  9.78537510E-01 -1.37396142E+00  6.68758410E-01  7.05203010E-01
 -1.48329522E+00  1.27009431E+00  1.01498211E+00 -2.32152102E+00  1.27009431E+00
  1.39765041E+00  1.20285402E+01 -1.06418232E+01 -7.87021137E+00  2.15205363E+00
  3.14152452E+00 -1.04632447E+01  2.60360222E+01 -1.45140620E+01 -1.50425087E+01
 -1.05908008E+01  3.83397192E+00  1.32658344E+00 -1.05652895E+01  1.75116303E+00
  1.17898281E+00  2.76432291E+00  1.87143021E+00  1.58716233E+00  1.43409501E+00
  1.48876191E+00  1.63454031E+00  1.56894003E+00  1.37942811E+00  1.28831661E+00
  2.96476821E+00  1.10609361E+00  2.47276611E+00  1.01498211E+00  5.77646910E-01
  1.39765041E+00  8.50981410E-01  1.74387411E+00  2.32152102E+00  1.28831661E+00
  1.25187201E+00 -8.10710127E+00  1.15000935E+01 -9.85826430E+00 -2.32152102E+00
  1.37942811E+00  1.39765041E+00 -1.44685062E+00  9.23870610E-01  1.19720511E+00
 -1.42862832E+00  7.41647610E-01  7.05203010E-01 -1.44685062E+00  7.59869910E-01
  8.14536810E-01 -1.44685062E+00  7.23425310E-01  7.05203010E-01 -1.44685062E+00
  7.59869910E-01  7.59869910E-01 -1.41040602E+00  6.86980710E-01  7.23425310E-01
 -1.42862832E+00  7.41647610E-01  6.86980710E-01 -1.44685062E+00  7.05203010E-01
  7.41647610E-01 -1.44685062E+00  7.23425310E-01  7.05203010E-01 -1.42862832E+00
  7.05203010E-01  7.23425310E-01 -1.44685062E+00  7.23425310E-01  7.23425310E-01
 -1.44685062E+00  7.05203010E-01  7.23425310E-01 -1.46507292E+00  7.05203010E-01
  7.05203010E-01 -1.67827383E+00  5.95869210E-01  5.95869210E-01  5.95869210E-01
 -1.66005153E+00  5.59424610E-01  5.41202310E-01  5.22980010E-01 -1.46507292E+00
  6.68758410E-01  7.23425310E-01 -1.42862832E+00  7.05203010E-01  6.32313810E-01
 -1.42862832E+00  6.50536110E-01  8.32759110E-01 -1.35573912E+00  6.68758410E-01
  5.04757710E-01 -1.72018512E+00  5.59424610E-01  1.68920721E+00 -1.13707152E+00
  6.14091510E-01  3.77201610E-01 -1.27920546E+00  8.14536810E-01  1.88965251E+00
 -2.73698946E+00  2.04089760E+00 -3.62988216E+00  2.00445300E+00 -8.41870260E-01
  8.32759110E-01  1.01498211E+00 -1.37396142E+00  7.78092210E-01  6.14091510E-01
 -1.41040602E+00  5.77646910E-01  6.86980710E-01 -1.46507292E+00  7.05203010E-01
  9.78537510E-01 -1.37396142E+00  6.68758410E-01  7.05203010E-01 -1.48329522E+00
  1.27009431E+00  1.01498211E+00 -2.32152102E+00  1.27009431E+00  1.39765041E+00
  1.20285402E+01 -1.06418232E+01 -7.87021137E+00  2.15205363E+00  3.14152452E+00
 -1.04632447E+01  2.60360222E+01 -1.45140620E+01 -1.50425087E+01 -1.05908008E+01
  3.83397192E+00  1.32658344E+00 -1.05652895E+01  1.75116303E+00  1.17898281E+00
  2.76432291E+00  1.87143021E+00  1.58716233E+00  1.43409501E+00  1.48876191E+00
  1.63454031E+00  1.56894003E+00  1.37942811E+00  1.28831661E+00  2.96476821E+00
  1.10609361E+00  2.47276611E+00  1.01498211E+00  5.77646910E-01  1.39765041E+00
  8.50981410E-01  1.74387411E+00  2.32152102E+00  1.28831661E+00  1.25187201E+00
 -8.10710127E+00  1.15000935E+01 -9.85826430E+00 -2.32152102E+00  1.37942811E+00
  1.39765041E+00 -1.44685062E+00  9.23870610E-01  1.19720511E+00 -1.42862832E+00
  7.41647610E-01  7.05203010E-01 -1.44685062E+00  7.59869910E-01  8.14536810E-01
 -1.44685062E+00  7.23425310E-01  7.05203010E-01 -1.44685062E+00  7.59869910E-01
  7.59869910E-01 -1.41040602E+00  6.86980710E-01  7.23425310E-01 -1.42862832E+00
  7.41647610E-01  6.86980710E-01 -1.44685062E+00  7.05203010E-01  7.41647610E-01
 -1.44685062E+00  7.23425310E-01  7.05203010E-01 -1.42862832E+00  7.05203010E-01
  7.23425310E-01 -1.44685062E+00  7.23425310E-01  7.23425310E-01 -1.44685062E+00
  7.05203010E-01  7.23425310E-01 -1.46507292E+00  7.05203010E-01  7.05203010E-01
 -1.67827383E+00  5.95869210E-01  5.95869210E-01  5.95869210E-01 -1.66005153E+00
  5.59424610E-01  5.41202310E-01  5.22980010E-01 -1.46507292E+00  6.68758410E-01
  7.23425310E-01 -1.42862832E+00  7.05203010E-01  6.32313810E-01 -1.42862832E+00
  6.50536110E-01  8.32759110E-01 -1.35573912E+00  6.68758410E-01  5.04757710E-01
 -1.72018512E+00  5.59424610E-01  1.68920721E+00 -1.13707152E+00  6.14091510E-01
  3.77201610E-01 -1.27920546E+00  8.14536810E-01  1.88965251E+00 -2.73698946E+00
  2.04089760E+00 -3.62988216E+00  2.00445300E+00 -8.41870260E-01  8.32759110E-01
  1.01498211E+00 -1.37396142E+00  7.78092210E-01  6.14091510E-01 -1.41040602E+00
  5.77646910E-01  6.86980710E-01 -1.46507292E+00  7.05203010E-01  9.78537510E-01
 -1.37396142E+00  6.68758410E-01  7.05203010E-01 -1.48329522E+00  1.27009431E+00
  1.01498211E+00 -2.32152102E+00  1.27009431E+00  1.39765041E+00  1.20285402E+01
 -1.06418232E+01 -7.87021137E+00  2.15205363E+00  3.14152452E+00 -1.04632447E+01
  2.60360222E+01 -1.45140620E+01 -1.50425087E+01 -1.05908008E+01  3.83397192E+00
  1.32658344E+00 -1.05652895E+01  1.75116303E+00  1.17898281E+00  2.76432291E+00
  1.87143021E+00  1.58716233E+00  1.43409501E+00  1.48876191E+00  1.63454031E+00
  1.56894003E+00  1.37942811E+00  1.28831661E+00  2.96476821E+00  1.10609361E+00
  2.47276611E+00  1.01498211E+00  5.77646910E-01  1.39765041E+00  8.50981410E-01
  1.74387411E+00  2.32152102E+00  1.28831661E+00  1.25187201E+00 -8.10710127E+00
  1.15000935E+01 -9.85826430E+00 -2.32152102E+00  1.37942811E+00  1.39765041E+00
 -1.44685062E+00  9.23870610E-01  1.19720511E+00 -1.42862832E+00  7.41647610E-01
  7.05203010E-01 -1.44685062E+00  7.59869910E-01  8.14536810E-01 -1.44685062E+00
  7.23425310E-01  7.05203010E-01 -1.44685062E+00  7.59869910E-01  7.59869910E-01
 -1.41040602E+00  6.86980710E-01  7.23425310E-01 -1.42862832E+00  7.41647610E-01
  6.86980710E-01 -1.44685062E+00  7.05203010E-01  7.41647610E-01 -1.44685062E+00
  7.23425310E-01  7.05203010E-01 -1.42862832E+00  7.05203010E-01  7.23425310E-01
 -1.44685062E+00  7.23425310E-01  7.23425310E-01 -1.44685062E+00  7.05203010E-01
  7.23425310E-01 -1.46507292E+00  7.05203010E-01  7.05203010E-01 -1.67827383E+00
  5.95869210E-01  5.95869210E-01  5.95869210E-01 -1.66005153E+00  5.59424610E-01
  5.41202310E-01  5.22980010E-01 -1.46507292E+00  6.68758410E-01  7.23425310E-01
 -1.42862832E+00  7.05203010E-01  6.32313810E-01 -1.42862832E+00  6.50536110E-01
  8.32759110E-01 -1.35573912E+00  6.68758410E-01  5.04757710E-01 -1.72018512E+00
  5.59424610E-01  1.68920721E+00 -1.13707152E+00  6.14091510E-01  3.77201610E-01
 -1.27920546E+00  8.14536810E-01  1.88965251E+00 -2.73698946E+00  2.04089760E+00
 -3.62988216E+00  2.00445300E+00 -8.41870260E-01  8.32759110E-01  1.01498211E+00
 -1.37396142E+00  7.78092210E-01  6.14091510E-01 -1.41040602E+00  5.77646910E-01
  6.86980710E-01 -1.46507292E+00  7.05203010E-01  9.78537510E-01 -1.37396142E+00
  6.68758410E-01  7.05203010E-01 -1.48329522E+00  1.27009431E+00  1.01498211E+00
 -2.32152102E+00  1.27009431E+00  1.39765041E+00  1.20285402E+01 -1.06418232E+01
 -7.87021137E+00  2.15205363E+00  3.14152452E+00 -1.04632447E+01  2.60360222E+01
 -1.45140620E+01 -1.50425087E+01 -1.05908008E+01  3.83397192E+00  1.32658344E+00
 -1.05652895E+01  1.75116303E+00  1.17898281E+00  2.76432291E+00  1.87143021E+00
  1.58716233E+00  1.43409501E+00  1.48876191E+00  1.63454031E+00  1.56894003E+00
  1.37942811E+00  1.28831661E+00  2.96476821E+00  1.10609361E+00  2.47276611E+00
  1.01498211E+00  5.77646910E-01  1.39765041E+00  8.50981410E-01  1.74387411E+00
  2.32152102E+00  1.28831661E+00  1.25187201E+00 -8.10710127E+00  1.15000935E+01
 -9.85826430E+00 -2.32152102E+00  1.37942811E+00  1.39765041E+00 -1.44685062E+00
  9.23870610E-01  1.19720511E+00 -1.42862832E+00  7.41647610E-01  7.05203010E-01
 -1.44685062E+00  7.59869910E-01  8.14536810E-01 -1.44685062E+00  7.23425310E-01
  7.05203010E-01 -1.44685062E+00  7.59869910E-01  7.59869910E-01 -1.41040602E+00
  6.86980710E-01  7.23425310E-01 -1.42862832E+00  7.41647610E-01  6.86980710E-01
 -1.44685062E+00  7.05203010E-01  7.41647610E-01 -1.44685062E+00  7.23425310E-01
  7.05203010E-01 -1.42862832E+00  7.05203010E-01  7.23425310E-01 -1.44685062E+00
  7.23425310E-01  7.23425310E-01 -1.44685062E+00  7.05203010E-01  7.23425310E-01
 -1.46507292E+00  7.05203010E-01  7.05203010E-01 -1.67827383E+00  5.95869210E-01
  5.95869210E-01  5.95869210E-01 -1.66005153E+00  5.59424610E-01  5.41202310E-01
  5.22980010E-01 -1.46507292E+00  6.68758410E-01  7.23425310E-01 -1.42862832E+00
  7.05203010E-01  6.32313810E-01 -1.42862832E+00  6.50536110E-01  8.32759110E-01
 -1.35573912E+00  6.68758410E-01  5.04757710E-01 -1.72018512E+00  5.59424610E-01
  1.68920721E+00 -1.13707152E+00  6.14091510E-01  3.77201610E-01 -1.27920546E+00
  8.14536810E-01  1.88965251E+00 -2.73698946E+00  2.04089760E+00 -3.62988216E+00
  2.00445300E+00 -8.41870260E-01  8.32759110E-01  1.01498211E+00 -1.37396142E+00
  7.78092210E-01  6.14091510E-01 -1.41040602E+00  5.77646910E-01  6.86980710E-01
 -1.46507292E+00  7.05203010E-01  9.78537510E-01 -1.37396142E+00  6.68758410E-01
  7.05203010E-01 -1.48329522E+00  1.27009431E+00  1.01498211E+00 -2.32152102E+00
  1.27009431E+00  1.39765041E+00  1.20285402E+01 -1.06418232E+01 -7.87021137E+00
  2.15205363E+00  3.14152452E+00 -1.04632447E+01  2.60360222E+01 -1.45140620E+01
 -1.50425087E+01 -1.05908008E+01  3.83397192E+00  1.32658344E+00 -1.05652895E+01
  1.75116303E+00  1.17898281E+00  2.76432291E+00  1.87143021E+00  1.58716233E+00
  1.43409501E+00  1.48876191E+00  1.63454031E+00  1.56894003E+00  1.37942811E+00
  1.28831661E+00  2.96476821E+00  1.10609361E+00  2.47276611E+00  1.01498211E+00
  5.77646910E-01  1.39765041E+00  8.50981410E-01  1.74387411E+00  2.32152102E+00
  1.28831661E+00  1.25187201E+00 -8.10710127E+00  1.15000935E+01 -9.85826430E+00
 -2.32152102E+00  1.37942811E+00  1.39765041E+00 -1.44685062E+00  9.23870610E-01
  1.19720511E+00 -1.42862832E+00  7.41647610E-01  7.05203010E-01 -1.44685062E+00
  7.59869910E-01  8.14536810E-01 -1.44685062E+00  7.23425310E-01  7.05203010E-01
 -1.44685062E+00  7.59869910E-01  7.59869910E-01 -1.41040602E+00  6.86980710E-01
  7.23425310E-01 -1.42862832E+00  7.41647610E-01  6.86980710E-01 -1.44685062E+00
  7.05203010E-01  7.41647610E-01 -1.44685062E+00  7.23425310E-01  7.05203010E-01
 -1.42862832E+00  7.05203010E-01  7.23425310E-01 -1.44685062E+00  7.23425310E-01
  7.23425310E-01 -1.44685062E+00  7.05203010E-01  7.23425310E-01 -1.46507292E+00
  7.05203010E-01  7.05203010E-01 -1.67827383E+00  5.95869210E-01  5.95869210E-01
  5.95869210E-01 -1.66005153E+00  5.59424610E-01  5.41202310E-01  5.22980010E-01
 -1.46507292E+00  6.68758410E-01  7.23425310E-01 -1.42862832E+00  7.05203010E-01
  6.32313810E-01 -1.42862832E+00  6.50536110E-01  8.32759110E-01 -1.35573912E+00
  6.68758410E-01  5.04757710E-01 -1.72018512E+00  5.59424610E-01  1.68920721E+00
 -1.13707152E+00  6.14091510E-01  3.77201610E-01 -1.27920546E+00  8.14536810E-01
  1.88965251E+00 -2.73698946E+00  2.04089760E+00 -3.62988216E+00  2.00445300E+00
 -8.41870260E-01  8.32759110E-01  1.01498211E+00 -1.37396142E+00  7.78092210E-01
  6.14091510E-01 -1.41040602E+00  5.77646910E-01  6.86980710E-01 -1.46507292E+00
  7.05203010E-01  9.78537510E-01 -1.37396142E+00  6.68758410E-01  7.05203010E-01
 -1.48329522E+00  1.27009431E+00  1.01498211E+00 -2.32152102E+00  1.27009431E+00
  1.39765041E+00  1.20285402E+01 -1.06418232E+01 -7.87021137E+00  2.15205363E+00
  3.14152452E+00 -1.04632447E+01  2.60360222E+01 -1.45140620E+01 -1.50425087E+01
 -1.05908008E+01  3.83397192E+00  1.32658344E+00 -1.05652895E+01  1.75116303E+00
  1.17898281E+00  2.76432291E+00  1.87143021E+00  1.58716233E+00  1.43409501E+00
  1.48876191E+00  1.63454031E+00  1.56894003E+00  1.37942811E+00  1.28831661E+00
  2.96476821E+00  1.10609361E+00  2.47276611E+00  1.01498211E+00  5.77646910E-01
  1.39765041E+00  8.50981410E-01  1.74387411E+00  2.32152102E+00  1.28831661E+00
  1.25187201E+00 -8.10710127E+00  1.15000935E+01 -9.85826430E+00 -2.32152102E+00
  1.37942811E+00  1.39765041E+00 -1.44685062E+00  9.23870610E-01  1.19720511E+00
 -1.42862832E+00  7.41647610E-01  7.05203010E-01 -1.44685062E+00  7.59869910E-01
  8.14536810E-01 -1.44685062E+00  7.23425310E-01  7.05203010E-01 -1.44685062E+00
  7.59869910E-01  7.59869910E-01 -1.41040602E+00  6.86980710E-01  7.23425310E-01
 -1.42862832E+00  7.41647610E-01  6.86980710E-01 -1.44685062E+00  7.05203010E-01
  7.41647610E-01 -1.44685062E+00  7.23425310E-01  7.05203010E-01 -1.42862832E+00
  7.05203010E-01  7.23425310E-01 -1.44685062E+00  7.23425310E-01  7.23425310E-01
 -1.44685062E+00  7.05203010E-01  7.23425310E-01 -1.46507292E+00  7.05203010E-01
  7.05203010E-01 -1.67827383E+00  5.95869210E-01  5.95869210E-01  5.95869210E-01
 -1.66005153E+00  5.59424610E-01  5.41202310E-01  5.22980010E-01 -1.46507292E+00
  6.68758410E-01  7.23425310E-01 -1.42862832E+00  7.05203010E-01  6.32313810E-01
 -1.42862832E+00  6.50536110E-01  8.32759110E-01 -1.35573912E+00  6.68758410E-01
  5.04757710E-01 -1.72018512E+00  5.59424610E-01  1.68920721E+00 -1.13707152E+00
  6.14091510E-01  3.77201610E-01 -1.27920546E+00  8.14536810E-01  1.88965251E+00
 -2.73698946E+00  2.04089760E+00 -3.62988216E+00  2.00445300E+00 -8.41870260E-01
  8.32759110E-01  1.01498211E+00 -1.37396142E+00  7.78092210E-01  6.14091510E-01
 -1.41040602E+00  5.77646910E-01  6.86980710E-01 -1.46507292E+00  7.05203010E-01
  9.78537510E-01 -1.37396142E+00  6.68758410E-01  7.05203010E-01 -1.48329522E+00
  1.27009431E+00  1.01498211E+00 -2.32152102E+00  1.27009431E+00  1.39765041E+00
  1.20285402E+01 -1.06418232E+01 -7.87021137E+00  2.15205363E+00  3.14152452E+00
 -1.04632447E+01  2.60360222E+01 -1.45140620E+01 -1.50425087E+01 -1.05908008E+01
  3.83397192E+00  1.32658344E+00 -1.05652895E+01  1.75116303E+00  1.17898281E+00
  2.76432291E+00  1.87143021E+00  1.58716233E+00  1.43409501E+00  1.48876191E+00
  1.63454031E+00  1.56894003E+00  1.37942811E+00  1.28831661E+00  2.96476821E+00
  1.10609361E+00  2.47276611E+00  1.01498211E+00  5.77646910E-01  1.39765041E+00
  8.50981410E-01  1.74387411E+00  2.32152102E+00  1.28831661E+00  1.25187201E+00
 -8.10710127E+00  1.15000935E+01 -9.85826430E+00 -2.32152102E+00  1.37942811E+00
[truncated: 13,673,411 more chars]
